# Supplementary material for: Evaluation of Volatile Metabolites Emitted In-Vivo from Cold-Hardy Grapes during Ripening Using SPME and GC-MS: A Proof-of-Concept
Source: Molecules. 2019 Feb 1;24(3):536. doi: 10.3390/molecules24030536 (PMC6384761; doi:10.3390/molecules24030536)
Supplement: Supplementary file 1 [file molecules-24-00536-s001.zip]

Archive with 2 entries (2 files):
- ANOVA in vivo.xlsx
- Berry Chemistry 2012 and 2013 data.xlsx
