# Supplementary material for: Evaluation of Volatile Metabolites Emitted In-Vivo from Cold-Hardy Grapes during Ripening Using SPME and GC-MS: A Proof-of-Concept
Source: Molecules. 2019 Feb 1;24(3):536. doi: 10.3390/molecules24030536 (PMC6384761; doi:10.3390/molecules24030536)
Supplement: Supplementary file 1 [file molecules-24-00536-s001.zip › ANOVA in vivo.xlsx]

## Sheet: ANOVA old
Name	CAS	RT (min)	Aroma [Flavornet]	Aroma [TGSC]	Site	Cultivar		Method	Date/Time	Intgr.Signal	Net
Methanethiol	74-93-1	2.70317	Sulfur, Gasoline, Garlic	Decomposing, Cabbage, Garlic	SD	Frontenac		CB	2012-09-05	15970	85
Methanethiol	74-93-1	2.70317	Sulfur, Gasoline, Garlic	Decomposing, Cabbage, Garlic	SD	Marquette		CB	2012-08-06	6125	83
Methanethiol	74-93-1	2.70317	Sulfur, Gasoline, Garlic	Decomposing, Cabbage, Garlic	SD	Marquette		CB	2012-08-06	5280	83
Pentane	109-66-0	2.73206	alkane		IA	La Crescent		CB	2013-08-10	35706	89
Pentane	109-66-0	2.73206	alkane		IA	La Crescent		CB	2013-08-24	29858	90
Pentane	109-66-0	2.73206	alkane		IA	La Crescent		CB	2013-09-03	23344	90
Pentane	109-66-0	2.73206	alkane		IA	La Crescent		CB	2013-09-03	31035	95
Pentane	109-66-0	2.73206	alkane		IA	La Crescent		CB	2013-09-03	31229	92
Pentane	109-66-0	2.73206	alkane		IA	St. Croix		CB	2013-08-13	10965	86
Pentane	109-66-0	2.73206	alkane		IA	St. Croix		CB	2013-09-03	12941	94
Pentane	109-66-0	2.73206	alkane		SD	Frontenac		CB	2013-08-21	3365	98
Pentane	109-66-0	2.73206	alkane		SD	Frontenac		CB	2013-08-28	1856	83
Pentane	109-66-0	2.73206	alkane		SD	Frontenac		CB	2013-08-28	2390	85
Pentane	109-66-0	2.73206	alkane		SD	Frontenac		CB	2013-09-05	2575	98
Pentane	109-66-0	2.73206	alkane		SD	Frontenac		CB	2013-09-05	2787	90
Pentane	109-66-0	2.73206	alkane		SD	Frontenac		CB	2013-09-22	1826	94
Pentane	109-66-0	2.73206	alkane		SD	Frontenac		GV	2013-09-05	102761	100
Pentane	109-66-0	2.73206	alkane		SD	Frontenac		GV	2013-09-05	104685	100
Pentane	109-66-0	2.73206	alkane		SD	Frontenac		GV	2013-09-05	75138	99
Pentane	109-66-0	2.73206	alkane		SD	Frontenac		GV	2013-09-05	76128	98
Pentane	109-66-0	2.73206	alkane		SD	Frontenac		GV	2013-09-13	39496	98
Pentane	109-66-0	2.73206	alkane		SD	Frontenac		GV	2013-09-13	48347	99
Pentane	109-66-0	2.73206	alkane		SD	Frontenac		GV	2013-09-13	146036	100
Pentane	109-66-0	2.73206	alkane		SD	Frontenac		GV	2013-09-13	68849	99
Pentane	109-66-0	2.73206	alkane		SD	Frontenac		PVF	2012-07-30	40804	83
Pentane	109-66-0	2.73206	alkane		SD	La Crescent		CB	2013-08-28	19695	89
Pentane	109-66-0	2.73206	alkane		SD	La Crescent		CB	2013-09-20	2807	87
Pentane	109-66-0	2.73206	alkane		SD	La Crescent		CB	2013-09-20	107111	99
Pentane	109-66-0	2.73206	alkane		SD	La Crescent		GV	2013-09-15	117124	100
Pentane	109-66-0	2.73206	alkane		SD	Marquette		CB	2013-08-21	3834	97
Pentane	109-66-0	2.73206	alkane		SD	Marquette		CB	2013-08-21	7792	98
Pentane	109-66-0	2.73206	alkane		SD	Marquette		CB	2013-09-22	4578	92
Pentane	109-66-0	2.73206	alkane		SD	Marquette		GV	2013-09-05	96929	100
Pentane	109-66-0	2.73206	alkane		SD	Marquette		GV	2013-09-05	84249	100
Pentane	109-66-0	2.73206	alkane		SD	Marquette		GV	2013-09-05	206494	100
Pentane	109-66-0	2.73206	alkane		SD	Marquette		GV	2013-09-05	224400	100
Pentane	109-66-0	2.73206	alkane		SD	Marquette		GV	2013-09-13	103018	99
Pentane	109-66-0	2.73206	alkane		SD	Marquette		GV	2013-09-13	91920	100
Pentane	109-66-0	2.73206	alkane		SD	Marquette		GV	2013-09-13	179183	100
Pentane	109-66-0	2.73206	alkane		SD	Marquette		GV	2013-09-13	75192	99
Pentane	109-66-0	2.73206	alkane		SD	Marquette		PVF	2012-07-30	8769	81
Pentane	109-66-0	2.73206	alkane		SD	St. Croix		CB	2013-08-29	23558	85
Pentane	109-66-0	2.73206	alkane		SD	St. Croix		GV	2013-09-25	388303	100
Pentane	109-66-0	2.73206	alkane		SD	St. Croix		GV	2013-09-25	83344	100
Pentane	109-66-0	2.73206	alkane		SD	St. Croix		GV	2013-09-25	318264	100
Pentane	109-66-0	2.73206	alkane		SD	St. Croix		GV	2013-09-25	134301	100
Acetaldehyde	75-07-0	2.75356	Pungent, Ether	Pungent, Ethereal, Aldehydic, Fruity	IA	Frontenac		CB	2013-09-09	1283	90
Acetaldehyde	75-07-0	2.75356	Pungent, Ether	Pungent, Ethereal, Aldehydic, Fruity	IA	Frontenac		CB	2013-09-09	1862	95
Acetaldehyde	75-07-0	2.75356	Pungent, Ether	Pungent, Ethereal, Aldehydic, Fruity	IA	Frontenac		CB	2013-09-09	3079	96
Acetaldehyde	75-07-0	2.75356	Pungent, Ether	Pungent, Ethereal, Aldehydic, Fruity	IA	La Crescent		CB	2013-08-10	907440	100
Acetaldehyde	75-07-0	2.75356	Pungent, Ether	Pungent, Ethereal, Aldehydic, Fruity	IA	La Crescent		CB	2013-08-10	185180	100
Acetaldehyde	75-07-0	2.75356	Pungent, Ether	Pungent, Ethereal, Aldehydic, Fruity	IA	La Crescent		CB	2013-08-10	185557	100
Acetaldehyde	75-07-0	2.75356	Pungent, Ether	Pungent, Ethereal, Aldehydic, Fruity	IA	La Crescent		CB	2013-08-13	1705	90
Acetaldehyde	75-07-0	2.75356	Pungent, Ether	Pungent, Ethereal, Aldehydic, Fruity	IA	La Crescent		CB	2013-08-24	58834	90
Acetaldehyde	75-07-0	2.75356	Pungent, Ether	Pungent, Ethereal, Aldehydic, Fruity	IA	La Crescent		CB	2013-08-24	33610	82
Acetaldehyde	75-07-0	2.75356	Pungent, Ether	Pungent, Ethereal, Aldehydic, Fruity	IA	La Crescent		CB	2013-08-24	38762	89
Acetaldehyde	75-07-0	2.75356	Pungent, Ether	Pungent, Ethereal, Aldehydic, Fruity	IA	La Crescent		CB	2013-08-29	90975	96
Acetaldehyde	75-07-0	2.75356	Pungent, Ether	Pungent, Ethereal, Aldehydic, Fruity	IA	La Crescent		CB	2013-08-29	78360	96
Acetaldehyde	75-07-0	2.75356	Pungent, Ether	Pungent, Ethereal, Aldehydic, Fruity	IA	La Crescent		CB	2013-08-29	126205	96
Acetaldehyde	75-07-0	2.75356	Pungent, Ether	Pungent, Ethereal, Aldehydic, Fruity	IA	La Crescent		CB	2013-09-03	93111	96
Acetaldehyde	75-07-0	2.75356	Pungent, Ether	Pungent, Ethereal, Aldehydic, Fruity	IA	La Crescent		CB	2013-09-03	76440	94
Acetaldehyde	75-07-0	2.75356	Pungent, Ether	Pungent, Ethereal, Aldehydic, Fruity	IA	La Crescent		CB	2013-09-03	35229	93
Acetaldehyde	75-07-0	2.75356	Pungent, Ether	Pungent, Ethereal, Aldehydic, Fruity	IA	La Crescent		CB	2013-09-03	63506	82
Acetaldehyde	75-07-0	2.75356	Pungent, Ether	Pungent, Ethereal, Aldehydic, Fruity	IA	La Crescent		GV	2013-08-10	4985	81
Acetaldehyde	75-07-0	2.75356	Pungent, Ether	Pungent, Ethereal, Aldehydic, Fruity	IA	Marquette		CB	2013-08-13	11971	82
Acetaldehyde	75-07-0	2.75356	Pungent, Ether	Pungent, Ethereal, Aldehydic, Fruity	IA	Marquette		CB	2013-09-09	4133	96
Acetaldehyde	75-07-0	2.75356	Pungent, Ether	Pungent, Ethereal, Aldehydic, Fruity	IA	Marquette		CB	2013-09-09	4317	91
Acetaldehyde	75-07-0	2.75356	Pungent, Ether	Pungent, Ethereal, Aldehydic, Fruity	IA	Marquette		CB	2013-09-09	4330	96
Acetaldehyde	75-07-0	2.75356	Pungent, Ether	Pungent, Ethereal, Aldehydic, Fruity	IA	Marquette		PVF	2012-07-12	15322	84
Acetaldehyde	75-07-0	2.75356	Pungent, Ether	Pungent, Ethereal, Aldehydic, Fruity	IA	St. Croix		CB	2013-08-13	333084	100
Acetaldehyde	75-07-0	2.75356	Pungent, Ether	Pungent, Ethereal, Aldehydic, Fruity	IA	St. Croix		CB	2013-08-13	223132	97
Acetaldehyde	75-07-0	2.75356	Pungent, Ether	Pungent, Ethereal, Aldehydic, Fruity	IA	St. Croix		CB	2013-08-13	74119	92
Acetaldehyde	75-07-0	2.75356	Pungent, Ether	Pungent, Ethereal, Aldehydic, Fruity	IA	St. Croix		CB	2013-08-24	257179	100
Acetaldehyde	75-07-0	2.75356	Pungent, Ether	Pungent, Ethereal, Aldehydic, Fruity	IA	St. Croix		CB	2013-08-24	564605	100
Acetaldehyde	75-07-0	2.75356	Pungent, Ether	Pungent, Ethereal, Aldehydic, Fruity	IA	St. Croix		CB	2013-08-24	441960	100
Acetaldehyde	75-07-0	2.75356	Pungent, Ether	Pungent, Ethereal, Aldehydic, Fruity	IA	St. Croix		CB	2013-08-29	142561	97
Acetaldehyde	75-07-0	2.75356	Pungent, Ether	Pungent, Ethereal, Aldehydic, Fruity	IA	St. Croix		CB	2013-08-29	365800	100
Acetaldehyde	75-07-0	2.75356	Pungent, Ether	Pungent, Ethereal, Aldehydic, Fruity	IA	St. Croix		CB	2013-08-29	471008	100
Acetaldehyde	75-07-0	2.75356	Pungent, Ether	Pungent, Ethereal, Aldehydic, Fruity	IA	St. Croix		CB	2013-08-31	3913	96
Acetaldehyde	75-07-0	2.75356	Pungent, Ether	Pungent, Ethereal, Aldehydic, Fruity	IA	St. Croix		CB	2013-08-31	5142	96
Acetaldehyde	75-07-0	2.75356	Pungent, Ether	Pungent, Ethereal, Aldehydic, Fruity	IA	St. Croix		CB	2013-08-31	4328	90
Acetaldehyde	75-07-0	2.75356	Pungent, Ether	Pungent, Ethereal, Aldehydic, Fruity	IA	St. Croix		CB	2013-09-03	273248	96
Acetaldehyde	75-07-0	2.75356	Pungent, Ether	Pungent, Ethereal, Aldehydic, Fruity	IA	St. Croix		CB	2013-09-03	353188	100
Acetaldehyde	75-07-0	2.75356	Pungent, Ether	Pungent, Ethereal, Aldehydic, Fruity	IA	St. Croix		CB	2013-09-03	325288	96
Acetaldehyde	75-07-0	2.75356	Pungent, Ether	Pungent, Ethereal, Aldehydic, Fruity	IA	St. Croix		CB	2013-09-03	43544	96
Acetaldehyde	75-07-0	2.75356	Pungent, Ether	Pungent, Ethereal, Aldehydic, Fruity	SD	Frontenac		CB	2012-09-05	14094	89
Acetaldehyde	75-07-0	2.75356	Pungent, Ether	Pungent, Ethereal, Aldehydic, Fruity	SD	Frontenac		CB	2012-09-11	9887	90
Acetaldehyde	75-07-0	2.75356	Pungent, Ether	Pungent, Ethereal, Aldehydic, Fruity	SD	Frontenac		CB	2012-09-11	5656	88
Acetaldehyde	75-07-0	2.75356	Pungent, Ether	Pungent, Ethereal, Aldehydic, Fruity	SD	Frontenac		CB	2013-08-21	9251	90
Acetaldehyde	75-07-0	2.75356	Pungent, Ether	Pungent, Ethereal, Aldehydic, Fruity	SD	Frontenac		CB	2013-08-21	16136	100
Acetaldehyde	75-07-0	2.75356	Pungent, Ether	Pungent, Ethereal, Aldehydic, Fruity	SD	Frontenac		CB	2013-08-21	15645	95
Acetaldehyde	75-07-0	2.75356	Pungent, Ether	Pungent, Ethereal, Aldehydic, Fruity	SD	Frontenac		CB	2013-08-21	15004	96
Acetaldehyde	75-07-0	2.75356	Pungent, Ether	Pungent, Ethereal, Aldehydic, Fruity	SD	Frontenac		CB	2013-08-28	17022	95
Acetaldehyde	75-07-0	2.75356	Pungent, Ether	Pungent, Ethereal, Aldehydic, Fruity	SD	Frontenac		CB	2013-08-28	16348	95
Acetaldehyde	75-07-0	2.75356	Pungent, Ether	Pungent, Ethereal, Aldehydic, Fruity	SD	Frontenac		CB	2013-08-28	17675	96
Acetaldehyde	75-07-0	2.75356	Pungent, Ether	Pungent, Ethereal, Aldehydic, Fruity	SD	Frontenac		CB	2013-08-28	12201	91
Acetaldehyde	75-07-0	2.75356	Pungent, Ether	Pungent, Ethereal, Aldehydic, Fruity	SD	Frontenac		CB	2013-09-05	14721	95
Acetaldehyde	75-07-0	2.75356	Pungent, Ether	Pungent, Ethereal, Aldehydic, Fruity	SD	Frontenac		CB	2013-09-05	11951	90
Acetaldehyde	75-07-0	2.75356	Pungent, Ether	Pungent, Ethereal, Aldehydic, Fruity	SD	Frontenac		CB	2013-09-05	13928	91
Acetaldehyde	75-07-0	2.75356	Pungent, Ether	Pungent, Ethereal, Aldehydic, Fruity	SD	Frontenac		CB	2013-09-05	12995	91
Acetaldehyde	75-07-0	2.75356	Pungent, Ether	Pungent, Ethereal, Aldehydic, Fruity	SD	Frontenac		CB	2013-09-13	14102	91
Acetaldehyde	75-07-0	2.75356	Pungent, Ether	Pungent, Ethereal, Aldehydic, Fruity	SD	Frontenac		CB	2013-09-13	14794	96
Acetaldehyde	75-07-0	2.75356	Pungent, Ether	Pungent, Ethereal, Aldehydic, Fruity	SD	Frontenac		CB	2013-09-13	12147	94
Acetaldehyde	75-07-0	2.75356	Pungent, Ether	Pungent, Ethereal, Aldehydic, Fruity	SD	Frontenac		CB	2013-09-22	18230	96
Acetaldehyde	75-07-0	2.75356	Pungent, Ether	Pungent, Ethereal, Aldehydic, Fruity	SD	Frontenac		CB	2013-09-22	35479	100
Acetaldehyde	75-07-0	2.75356	Pungent, Ether	Pungent, Ethereal, Aldehydic, Fruity	SD	Frontenac		CB	2013-09-22	18031	96
Acetaldehyde	75-07-0	2.75356	Pungent, Ether	Pungent, Ethereal, Aldehydic, Fruity	SD	Frontenac		CB	2013-09-22	26433	96
Acetaldehyde	75-07-0	2.75356	Pungent, Ether	Pungent, Ethereal, Aldehydic, Fruity	SD	La Crescent		CB	2013-08-28	207085	100
Acetaldehyde	75-07-0	2.75356	Pungent, Ether	Pungent, Ethereal, Aldehydic, Fruity	SD	La Crescent		CB	2013-08-28	166979	96
Acetaldehyde	75-07-0	2.75356	Pungent, Ether	Pungent, Ethereal, Aldehydic, Fruity	SD	La Crescent		CB	2013-08-28	167988	97
Acetaldehyde	75-07-0	2.75356	Pungent, Ether	Pungent, Ethereal, Aldehydic, Fruity	SD	La Crescent		CB	2013-08-28	100308	93
Acetaldehyde	75-07-0	2.75356	Pungent, Ether	Pungent, Ethereal, Aldehydic, Fruity	SD	La Crescent		CB	2013-09-03	286224	100
Acetaldehyde	75-07-0	2.75356	Pungent, Ether	Pungent, Ethereal, Aldehydic, Fruity	SD	La Crescent		CB	2013-09-03	239250	97
Acetaldehyde	75-07-0	2.75356	Pungent, Ether	Pungent, Ethereal, Aldehydic, Fruity	SD	La Crescent		CB	2013-09-03	215127	97
Acetaldehyde	75-07-0	2.75356	Pungent, Ether	Pungent, Ethereal, Aldehydic, Fruity	SD	La Crescent		CB	2013-09-03	184477	100
Acetaldehyde	75-07-0	2.75356	Pungent, Ether	Pungent, Ethereal, Aldehydic, Fruity	SD	La Crescent		CB	2013-09-15	268706	100
Acetaldehyde	75-07-0	2.75356	Pungent, Ether	Pungent, Ethereal, Aldehydic, Fruity	SD	La Crescent		CB	2013-09-15	291795	97
Acetaldehyde	75-07-0	2.75356	Pungent, Ether	Pungent, Ethereal, Aldehydic, Fruity	SD	La Crescent		CB	2013-09-15	355387	100
Acetaldehyde	75-07-0	2.75356	Pungent, Ether	Pungent, Ethereal, Aldehydic, Fruity	SD	La Crescent		CB	2013-09-15	207960	100
Acetaldehyde	75-07-0	2.75356	Pungent, Ether	Pungent, Ethereal, Aldehydic, Fruity	SD	La Crescent		CB	2013-09-20	20911	90
Acetaldehyde	75-07-0	2.75356	Pungent, Ether	Pungent, Ethereal, Aldehydic, Fruity	SD	La Crescent		CB	2013-09-20	17782	96
Acetaldehyde	75-07-0	2.75356	Pungent, Ether	Pungent, Ethereal, Aldehydic, Fruity	SD	La Crescent		CB	2013-09-20	19035	91
Acetaldehyde	75-07-0	2.75356	Pungent, Ether	Pungent, Ethereal, Aldehydic, Fruity	SD	La Crescent		CB	2013-09-20	19098	96
Acetaldehyde	75-07-0	2.75356	Pungent, Ether	Pungent, Ethereal, Aldehydic, Fruity	SD	La Crescent		CB	2013-09-20	221421	97
Acetaldehyde	75-07-0	2.75356	Pungent, Ether	Pungent, Ethereal, Aldehydic, Fruity	SD	La Crescent		CB	2013-09-20	191338	100
Acetaldehyde	75-07-0	2.75356	Pungent, Ether	Pungent, Ethereal, Aldehydic, Fruity	SD	La Crescent		CB	2013-09-20	276949	100
Acetaldehyde	75-07-0	2.75356	Pungent, Ether	Pungent, Ethereal, Aldehydic, Fruity	SD	La Crescent		CB	2013-09-20	615089	100
Acetaldehyde	75-07-0	2.75356	Pungent, Ether	Pungent, Ethereal, Aldehydic, Fruity	SD	La Crescent		CB	2013-09-20	148543	100
Acetaldehyde	75-07-0	2.75356	Pungent, Ether	Pungent, Ethereal, Aldehydic, Fruity	SD	Marquette		CB	2013-08-21	6077	90
Acetaldehyde	75-07-0	2.75356	Pungent, Ether	Pungent, Ethereal, Aldehydic, Fruity	SD	Marquette		CB	2013-08-21	20083	96
Acetaldehyde	75-07-0	2.75356	Pungent, Ether	Pungent, Ethereal, Aldehydic, Fruity	SD	Marquette		CB	2013-08-21	26992	100
Acetaldehyde	75-07-0	2.75356	Pungent, Ether	Pungent, Ethereal, Aldehydic, Fruity	SD	Marquette		CB	2013-08-21	20521	95
Acetaldehyde	75-07-0	2.75356	Pungent, Ether	Pungent, Ethereal, Aldehydic, Fruity	SD	Marquette		CB	2013-08-28	15472	96
Acetaldehyde	75-07-0	2.75356	Pungent, Ether	Pungent, Ethereal, Aldehydic, Fruity	SD	Marquette		CB	2013-08-28	44159	96
Acetaldehyde	75-07-0	2.75356	Pungent, Ether	Pungent, Ethereal, Aldehydic, Fruity	SD	Marquette		CB	2013-08-28	16861	91
Acetaldehyde	75-07-0	2.75356	Pungent, Ether	Pungent, Ethereal, Aldehydic, Fruity	SD	Marquette		CB	2013-08-28	19077	89
Acetaldehyde	75-07-0	2.75356	Pungent, Ether	Pungent, Ethereal, Aldehydic, Fruity	SD	Marquette		CB	2013-09-05	23597	96
Acetaldehyde	75-07-0	2.75356	Pungent, Ether	Pungent, Ethereal, Aldehydic, Fruity	SD	Marquette		CB	2013-09-05	21909	96
Acetaldehyde	75-07-0	2.75356	Pungent, Ether	Pungent, Ethereal, Aldehydic, Fruity	SD	Marquette		CB	2013-09-05	28937	99
Acetaldehyde	75-07-0	2.75356	Pungent, Ether	Pungent, Ethereal, Aldehydic, Fruity	SD	Marquette		CB	2013-09-05	23655	100
Acetaldehyde	75-07-0	2.75356	Pungent, Ether	Pungent, Ethereal, Aldehydic, Fruity	SD	Marquette		CB	2013-09-13	15363	91
Acetaldehyde	75-07-0	2.75356	Pungent, Ether	Pungent, Ethereal, Aldehydic, Fruity	SD	Marquette		CB	2013-09-13	53918	100
Acetaldehyde	75-07-0	2.75356	Pungent, Ether	Pungent, Ethereal, Aldehydic, Fruity	SD	Marquette		CB	2013-09-13	28264	96
Acetaldehyde	75-07-0	2.75356	Pungent, Ether	Pungent, Ethereal, Aldehydic, Fruity	SD	Marquette		CB	2013-09-13	123534	100
Acetaldehyde	75-07-0	2.75356	Pungent, Ether	Pungent, Ethereal, Aldehydic, Fruity	SD	Marquette		CB	2013-09-22	30146	96
Acetaldehyde	75-07-0	2.75356	Pungent, Ether	Pungent, Ethereal, Aldehydic, Fruity	SD	Marquette		CB	2013-09-22	31873	95
Acetaldehyde	75-07-0	2.75356	Pungent, Ether	Pungent, Ethereal, Aldehydic, Fruity	SD	Marquette		CB	2013-09-22	67715	100
Acetaldehyde	75-07-0	2.75356	Pungent, Ether	Pungent, Ethereal, Aldehydic, Fruity	SD	St. Croix		CB	2013-08-29	174897	95
Acetaldehyde	75-07-0	2.75356	Pungent, Ether	Pungent, Ethereal, Aldehydic, Fruity	SD	St. Croix		CB	2013-08-29	105203	93
Acetaldehyde	75-07-0	2.75356	Pungent, Ether	Pungent, Ethereal, Aldehydic, Fruity	SD	St. Croix		CB	2013-08-29	266569	97
Acetaldehyde	75-07-0	2.75356	Pungent, Ether	Pungent, Ethereal, Aldehydic, Fruity	SD	St. Croix		CB	2013-08-29	168699	97
Acetaldehyde	75-07-0	2.75356	Pungent, Ether	Pungent, Ethereal, Aldehydic, Fruity	SD	St. Croix		CB	2013-09-08	496062	100
Acetaldehyde	75-07-0	2.75356	Pungent, Ether	Pungent, Ethereal, Aldehydic, Fruity	SD	St. Croix		CB	2013-09-08	609756	97
Acetaldehyde	75-07-0	2.75356	Pungent, Ether	Pungent, Ethereal, Aldehydic, Fruity	SD	St. Croix		CB	2013-09-08	499848	100
Acetaldehyde	75-07-0	2.75356	Pungent, Ether	Pungent, Ethereal, Aldehydic, Fruity	SD	St. Croix		CB	2013-09-08	479057	100
Acetaldehyde	75-07-0	2.75356	Pungent, Ether	Pungent, Ethereal, Aldehydic, Fruity	SD	St. Croix		CB	2013-09-15	413823	96
Acetaldehyde	75-07-0	2.75356	Pungent, Ether	Pungent, Ethereal, Aldehydic, Fruity	SD	St. Croix		CB	2013-09-15	692917	96
Acetaldehyde	75-07-0	2.75356	Pungent, Ether	Pungent, Ethereal, Aldehydic, Fruity	SD	St. Croix		CB	2013-09-15	420855	96
Acetaldehyde	75-07-0	2.75356	Pungent, Ether	Pungent, Ethereal, Aldehydic, Fruity	SD	St. Croix		CB	2013-09-15	173896	96
Acetaldehyde	75-07-0	2.75356	Pungent, Ether	Pungent, Ethereal, Aldehydic, Fruity	SD	St. Croix		CB	2013-09-25	77585	100
Acetaldehyde	75-07-0	2.75356	Pungent, Ether	Pungent, Ethereal, Aldehydic, Fruity	SD	St. Croix		CB	2013-09-25	83742	100
Acetaldehyde	75-07-0	2.75356	Pungent, Ether	Pungent, Ethereal, Aldehydic, Fruity	SD	St. Croix		CB	2013-09-25	86251	100
Acetaldehyde	75-07-0	2.75356	Pungent, Ether	Pungent, Ethereal, Aldehydic, Fruity	SD	St. Croix		CB	2013-09-25	86446	100
Acetaldehyde	75-07-0	2.75356	Pungent, Ether	Pungent, Ethereal, Aldehydic, Fruity	SD	St. Croix		CB	2013-09-25	281180	94
Acetaldehyde	75-07-0	2.75356	Pungent, Ether	Pungent, Ethereal, Aldehydic, Fruity	SD	St. Croix		CB	2013-09-25	10288	94
Acetaldehyde	75-07-0	2.75356	Pungent, Ether	Pungent, Ethereal, Aldehydic, Fruity	SD	St. Croix		CB	2013-09-25	398667	96
Acetaldehyde	75-07-0	2.75356	Pungent, Ether	Pungent, Ethereal, Aldehydic, Fruity	SD	St. Croix		CB	2013-09-25	18332	94
1,3-Butadiene, 2-methyl-	78-79-5	2.83412			IA	La Crescent		CB	2013-08-29	18639	81
1,3-Butadiene, 2-methyl-	78-79-5	2.83412			IA	Marquette		PVF	2012-07-12	2322	89
1,3-Butadiene, 2-methyl-	78-79-5	2.83412			IA	Marquette		PVF	2012-07-12	36241	85
1,3-Butadiene, 2-methyl-	78-79-5	2.83412			IA	Marquette		PVF	2012-07-12	21791	82
1,3-Butadiene, 2-methyl-	78-79-5	2.83412			SD	St. Croix		CB	2013-09-15	42582	83
Carbon disulfide	75-15-0	3.10628		Sulfur, Cabbage, Vegetable	IA	La Crescent		CB	2013-08-10	64286	92
Carbon disulfide	75-15-0	3.10628		Sulfur, Cabbage, Vegetable	IA	La Crescent		CB	2013-08-10	58072	82
Carbon disulfide	75-15-0	3.10628		Sulfur, Cabbage, Vegetable	IA	La Crescent		CB	2013-08-10	46855	91
Carbon disulfide	75-15-0	3.10628		Sulfur, Cabbage, Vegetable	IA	La Crescent		CB	2013-08-24	41240	81
Carbon disulfide	75-15-0	3.10628		Sulfur, Cabbage, Vegetable	IA	La Crescent		CB	2013-08-24	65059	87
Carbon disulfide	75-15-0	3.10628		Sulfur, Cabbage, Vegetable	IA	La Crescent		CB	2013-08-29	167014	94
Carbon disulfide	75-15-0	3.10628		Sulfur, Cabbage, Vegetable	IA	La Crescent		CB	2013-08-29	62549	98
Carbon disulfide	75-15-0	3.10628		Sulfur, Cabbage, Vegetable	IA	La Crescent		CB	2013-08-29	90794	89
Carbon disulfide	75-15-0	3.10628		Sulfur, Cabbage, Vegetable	IA	La Crescent		CB	2013-09-03	61079	90
Carbon disulfide	75-15-0	3.10628		Sulfur, Cabbage, Vegetable	IA	La Crescent		CB	2013-09-03	72218	92
Carbon disulfide	75-15-0	3.10628		Sulfur, Cabbage, Vegetable	IA	La Crescent		CB	2013-09-03	36756	82
Carbon disulfide	75-15-0	3.10628		Sulfur, Cabbage, Vegetable	IA	St. Croix		CB	2013-08-13	169621	93
Carbon disulfide	75-15-0	3.10628		Sulfur, Cabbage, Vegetable	IA	St. Croix		CB	2013-08-13	492498	98
Carbon disulfide	75-15-0	3.10628		Sulfur, Cabbage, Vegetable	IA	St. Croix		CB	2013-08-13	286098	96
Carbon disulfide	75-15-0	3.10628		Sulfur, Cabbage, Vegetable	IA	St. Croix		CB	2013-08-24	173297	94
Carbon disulfide	75-15-0	3.10628		Sulfur, Cabbage, Vegetable	IA	St. Croix		CB	2013-08-24	143731	95
Carbon disulfide	75-15-0	3.10628		Sulfur, Cabbage, Vegetable	IA	St. Croix		CB	2013-08-24	165227	93
Carbon disulfide	75-15-0	3.10628		Sulfur, Cabbage, Vegetable	IA	St. Croix		CB	2013-08-29	291167	97
Carbon disulfide	75-15-0	3.10628		Sulfur, Cabbage, Vegetable	IA	St. Croix		CB	2013-08-29	420671	99
Carbon disulfide	75-15-0	3.10628		Sulfur, Cabbage, Vegetable	IA	St. Croix		CB	2013-08-29	1364530	99
Carbon disulfide	75-15-0	3.10628		Sulfur, Cabbage, Vegetable	IA	St. Croix		CB	2013-09-03	141793	93
Carbon disulfide	75-15-0	3.10628		Sulfur, Cabbage, Vegetable	IA	St. Croix		CB	2013-09-03	81876	90
Carbon disulfide	75-15-0	3.10628		Sulfur, Cabbage, Vegetable	IA	St. Croix		CB	2013-09-03	972737	99
Carbon disulfide	75-15-0	3.10628		Sulfur, Cabbage, Vegetable	SD	La Crescent		CB	2013-09-15	40702	82
Carbon disulfide	75-15-0	3.10628		Sulfur, Cabbage, Vegetable	SD	Marquette		CB	2012-08-06	23569	83
Carbon disulfide	75-15-0	3.10628		Sulfur, Cabbage, Vegetable	SD	Marquette		CB	2012-08-06	45959	84
Carbon disulfide	75-15-0	3.10628		Sulfur, Cabbage, Vegetable	SD	Marquette		CB	2012-08-10	4382	82
Carbon disulfide	75-15-0	3.10628		Sulfur, Cabbage, Vegetable	SD	Marquette		CB	2012-08-20	26911	84
Carbon disulfide	75-15-0	3.10628		Sulfur, Cabbage, Vegetable	SD	Marquette		CB	2012-08-20	8695	82
Carbon disulfide	75-15-0	3.10628		Sulfur, Cabbage, Vegetable	SD	Marquette		CB	2012-08-20	5773	81
Carbon disulfide	75-15-0	3.10628		Sulfur, Cabbage, Vegetable	SD	Marquette		CB	2012-09-05	27832	80
Propanal	123-38-6	3.1204	Solvent, Pungent	Earthy, Alcohol, Wine, Whiskey, Cocoa, Nutty	IA	La Crescent		CB	2013-09-03	45354	84
Propanal	123-38-6	3.1204	Solvent, Pungent	Earthy, Alcohol, Wine, Whiskey, Cocoa, Nutty	SD	La Crescent		CB	2013-08-28	31499	86
Propanal	123-38-6	3.1204	Solvent, Pungent	Earthy, Alcohol, Wine, Whiskey, Cocoa, Nutty	SD	La Crescent		CB	2013-08-28	31461	88
Propanal	123-38-6	3.1204	Solvent, Pungent	Earthy, Alcohol, Wine, Whiskey, Cocoa, Nutty	SD	La Crescent		CB	2013-08-28	33650	88
Propanal	123-38-6	3.1204	Solvent, Pungent	Earthy, Alcohol, Wine, Whiskey, Cocoa, Nutty	SD	La Crescent		CB	2013-08-28	32286	84
Propanal	123-38-6	3.1204	Solvent, Pungent	Earthy, Alcohol, Wine, Whiskey, Cocoa, Nutty	SD	La Crescent		CB	2013-09-03	38325	81
Propanal	123-38-6	3.1204	Solvent, Pungent	Earthy, Alcohol, Wine, Whiskey, Cocoa, Nutty	SD	La Crescent		CB	2013-09-03	34022	88
Propanal	123-38-6	3.1204	Solvent, Pungent	Earthy, Alcohol, Wine, Whiskey, Cocoa, Nutty	SD	La Crescent		CB	2013-09-03	35341	89
Propanal	123-38-6	3.1204	Solvent, Pungent	Earthy, Alcohol, Wine, Whiskey, Cocoa, Nutty	SD	La Crescent		CB	2013-09-03	45030	87
Propanal	123-38-6	3.1204	Solvent, Pungent	Earthy, Alcohol, Wine, Whiskey, Cocoa, Nutty	SD	La Crescent		CB	2013-09-15	78840	88
Propanal	123-38-6	3.1204	Solvent, Pungent	Earthy, Alcohol, Wine, Whiskey, Cocoa, Nutty	SD	La Crescent		CB	2013-09-15	66536	90
Propanal	123-38-6	3.1204	Solvent, Pungent	Earthy, Alcohol, Wine, Whiskey, Cocoa, Nutty	SD	La Crescent		CB	2013-09-15	78414	82
Propanal	123-38-6	3.1204	Solvent, Pungent	Earthy, Alcohol, Wine, Whiskey, Cocoa, Nutty	SD	La Crescent		CB	2013-09-15	84319	84
Propanal	123-38-6	3.1204	Solvent, Pungent	Earthy, Alcohol, Wine, Whiskey, Cocoa, Nutty	SD	La Crescent		CB	2013-09-20	13373	89
Propanal	123-38-6	3.1204	Solvent, Pungent	Earthy, Alcohol, Wine, Whiskey, Cocoa, Nutty	SD	La Crescent		CB	2013-09-20	13649	87
Propanal	123-38-6	3.1204	Solvent, Pungent	Earthy, Alcohol, Wine, Whiskey, Cocoa, Nutty	SD	La Crescent		CB	2013-09-20	15261	91
Propanal	123-38-6	3.1204	Solvent, Pungent	Earthy, Alcohol, Wine, Whiskey, Cocoa, Nutty	SD	La Crescent		CB	2013-09-20	34239	88
Propanal	123-38-6	3.1204	Solvent, Pungent	Earthy, Alcohol, Wine, Whiskey, Cocoa, Nutty	SD	La Crescent		CB	2013-09-20	67271	83
Propanal	123-38-6	3.1204	Solvent, Pungent	Earthy, Alcohol, Wine, Whiskey, Cocoa, Nutty	SD	St. Croix		CB	2013-08-29	9893	86
Propanal	123-38-6	3.1204	Solvent, Pungent	Earthy, Alcohol, Wine, Whiskey, Cocoa, Nutty	SD	St. Croix		CB	2013-09-25	3222	82
Dimethyl sulfide	75-18-3	3.12214	Cabbage, Sulfur, Gasoline	Sulfur, Onion, Sweet corn, Vegetable, Cabbage, Tomato, Green, Radish	IA	La Crescent		CB	2013-08-10	14219	83
Dimethyl sulfide	75-18-3	3.12214	Cabbage, Sulfur, Gasoline	Sulfur, Onion, Sweet corn, Vegetable, Cabbage, Tomato, Green, Radish	IA	La Crescent		CB	2013-08-13	1267	87
Dimethyl sulfide	75-18-3	3.12214	Cabbage, Sulfur, Gasoline	Sulfur, Onion, Sweet corn, Vegetable, Cabbage, Tomato, Green, Radish	IA	La Crescent		CB	2013-08-13	2160	93
Dimethyl sulfide	75-18-3	3.12214	Cabbage, Sulfur, Gasoline	Sulfur, Onion, Sweet corn, Vegetable, Cabbage, Tomato, Green, Radish	IA	La Crescent		CB	2013-08-31	1443	82
Dimethyl sulfide	75-18-3	3.12214	Cabbage, Sulfur, Gasoline	Sulfur, Onion, Sweet corn, Vegetable, Cabbage, Tomato, Green, Radish	IA	La Crescent		CB	2013-08-31	1403	89
Acetone	67-64-1	3.42143		Solvent	IA	Frontenac		CB	2013-08-13	16796	94
Acetone	67-64-1	3.42143		Solvent	IA	Frontenac		CB	2013-08-13	14559	95
Acetone	67-64-1	3.42143		Solvent	IA	Frontenac		CB	2013-08-13	12873	95
Acetone	67-64-1	3.42143		Solvent	IA	Frontenac		CB	2013-09-09	12952	94
Acetone	67-64-1	3.42143		Solvent	IA	Frontenac		CB	2013-09-09	9558	94
Acetone	67-64-1	3.42143		Solvent	IA	Frontenac		CB	2013-09-09	8045	93
Acetone	67-64-1	3.42143		Solvent	IA	Frontenac		PVF	2012-07-12	66759	86
Acetone	67-64-1	3.42143		Solvent	IA	Frontenac		PVF	2012-07-12	183818	96
Acetone	67-64-1	3.42143		Solvent	IA	Frontenac		PVF	2012-07-12	87783	93
Acetone	67-64-1	3.42143		Solvent	IA	Frontenac		PVF	2012-07-12	32941	86
Acetone	67-64-1	3.42143		Solvent	IA	Frontenac		PVF	2012-07-18	26737	88
Acetone	67-64-1	3.42143		Solvent	IA	Frontenac		PVF	2012-07-18	47326	87
Acetone	67-64-1	3.42143		Solvent	IA	Frontenac		PVF	2012-07-18	87765	87
Acetone	67-64-1	3.42143		Solvent	IA	Frontenac		PVF	2012-07-18	57806	87
Acetone	67-64-1	3.42143		Solvent	IA	La Crescent		CB	2013-08-10	370842	95
Acetone	67-64-1	3.42143		Solvent	IA	La Crescent		CB	2013-08-10	115996	96
Acetone	67-64-1	3.42143		Solvent	IA	La Crescent		CB	2013-08-10	123484	96
Acetone	67-64-1	3.42143		Solvent	IA	La Crescent		CB	2013-08-13	9590	91
Acetone	67-64-1	3.42143		Solvent	IA	La Crescent		CB	2013-08-13	4812	94
Acetone	67-64-1	3.42143		Solvent	IA	La Crescent		CB	2013-08-13	10481	94
Acetone	67-64-1	3.42143		Solvent	IA	La Crescent		CB	2013-08-24	45899	95
Acetone	67-64-1	3.42143		Solvent	IA	La Crescent		CB	2013-08-24	107929	96
Acetone	67-64-1	3.42143		Solvent	IA	La Crescent		CB	2013-08-24	76139	94
Acetone	67-64-1	3.42143		Solvent	IA	La Crescent		CB	2013-08-29	110696	95
Acetone	67-64-1	3.42143		Solvent	IA	La Crescent		CB	2013-08-29	134769	97
Acetone	67-64-1	3.42143		Solvent	IA	La Crescent		CB	2013-08-29	160253	97
Acetone	67-64-1	3.42143		Solvent	IA	La Crescent		CB	2013-08-31	6657	80
Acetone	67-64-1	3.42143		Solvent	IA	La Crescent		CB	2013-08-31	8366	94
Acetone	67-64-1	3.42143		Solvent	IA	La Crescent		CB	2013-08-31	6380	88
Acetone	67-64-1	3.42143		Solvent	IA	La Crescent		CB	2013-09-03	67250	90
Acetone	67-64-1	3.42143		Solvent	IA	La Crescent		CB	2013-09-03	131147	97
Acetone	67-64-1	3.42143		Solvent	IA	La Crescent		CB	2013-09-03	82297	89
Acetone	67-64-1	3.42143		Solvent	IA	La Crescent		CB	2013-09-03	65982	88
Acetone	67-64-1	3.42143		Solvent	IA	La Crescent		GV	2013-08-10	35312	87
Acetone	67-64-1	3.42143		Solvent	IA	La Crescent		GV	2013-08-10	24652	87
Acetone	67-64-1	3.42143		Solvent	IA	Marquette		CB	2013-08-13	8726	90
Acetone	67-64-1	3.42143		Solvent	IA	Marquette		CB	2013-08-13	7277	87
Acetone	67-64-1	3.42143		Solvent	IA	Marquette		CB	2013-08-13	8871	90
Acetone	67-64-1	3.42143		Solvent	IA	Marquette		CB	2013-09-09	1598	90
Acetone	67-64-1	3.42143		Solvent	IA	Marquette		CB	2013-09-09	4767	87
Acetone	67-64-1	3.42143		Solvent	IA	Marquette		CB	2013-09-09	6366	91
Acetone	67-64-1	3.42143		Solvent	IA	Marquette		PVF	01:00:00	36453	87
Acetone	67-64-1	3.42143		Solvent	IA	Marquette		PVF	2012-07-12	66778	88
Acetone	67-64-1	3.42143		Solvent	IA	Marquette		PVF	2012-07-12	118026	95
Acetone	67-64-1	3.42143		Solvent	IA	Marquette		PVF	2012-07-12	102563	90
Acetone	67-64-1	3.42143		Solvent	IA	Marquette		PVF	2012-07-12	1706	81
Acetone	67-64-1	3.42143		Solvent	IA	Marquette		PVF	2012-07-18	41244	86
Acetone	67-64-1	3.42143		Solvent	IA	Marquette		PVF	2012-07-18	40594	86
Acetone	67-64-1	3.42143		Solvent	IA	Marquette		PVF	2012-07-18	42755	87
Acetone	67-64-1	3.42143		Solvent	IA	Marquette		PVF	2012-07-18	32623	86
Acetone	67-64-1	3.42143		Solvent	IA	St. Croix		CB	2013-08-13	37976	87
Acetone	67-64-1	3.42143		Solvent	IA	St. Croix		CB	2013-08-13	22388	88
Acetone	67-64-1	3.42143		Solvent	IA	St. Croix		CB	2013-08-13	19320	90
Acetone	67-64-1	3.42143		Solvent	IA	St. Croix		CB	2013-08-13	9570	91
Acetone	67-64-1	3.42143		Solvent	IA	St. Croix		CB	2013-08-13	7272	87
Acetone	67-64-1	3.42143		Solvent	IA	St. Croix		CB	2013-08-13	7429	94
Acetone	67-64-1	3.42143		Solvent	IA	St. Croix		CB	2013-08-24	47578	88
Acetone	67-64-1	3.42143		Solvent	IA	St. Croix		CB	2013-08-24	57640	92
Acetone	67-64-1	3.42143		Solvent	IA	St. Croix		CB	2013-08-24	67309	89
Acetone	67-64-1	3.42143		Solvent	IA	St. Croix		CB	2013-08-29	152367	96
Acetone	67-64-1	3.42143		Solvent	IA	St. Croix		CB	2013-08-29	225312	96
Acetone	67-64-1	3.42143		Solvent	IA	St. Croix		CB	2013-08-29	140588	96
Acetone	67-64-1	3.42143		Solvent	IA	St. Croix		CB	2013-08-31	5177	87
Acetone	67-64-1	3.42143		Solvent	IA	St. Croix		CB	2013-08-31	2827	89
Acetone	67-64-1	3.42143		Solvent	IA	St. Croix		CB	2013-09-03	40429	87
Acetone	67-64-1	3.42143		Solvent	IA	St. Croix		CB	2013-09-03	39102	95
Acetone	67-64-1	3.42143		Solvent	SD	Frontenac		CB	2013-08-21	329838	99
Acetone	67-64-1	3.42143		Solvent	SD	Frontenac		CB	2013-08-21	336382	99
Acetone	67-64-1	3.42143		Solvent	SD	Frontenac		CB	2013-08-21	375798	99
Acetone	67-64-1	3.42143		Solvent	SD	Frontenac		CB	2013-08-21	326119	99
Acetone	67-64-1	3.42143		Solvent	SD	Frontenac		CB	2013-08-28	337210	99
Acetone	67-64-1	3.42143		Solvent	SD	Frontenac		CB	2013-08-28	330200	99
Acetone	67-64-1	3.42143		Solvent	SD	Frontenac		CB	2013-08-28	397626	99
Acetone	67-64-1	3.42143		Solvent	SD	Frontenac		CB	2013-08-28	319987	99
Acetone	67-64-1	3.42143		Solvent	SD	Frontenac		CB	2013-09-05	383454	99
Acetone	67-64-1	3.42143		Solvent	SD	Frontenac		CB	2013-09-05	336200	99
Acetone	67-64-1	3.42143		Solvent	SD	Frontenac		CB	2013-09-05	360064	99
Acetone	67-64-1	3.42143		Solvent	SD	Frontenac		CB	2013-09-05	365784	99
Acetone	67-64-1	3.42143		Solvent	SD	Frontenac		CB	2013-09-13	443160	99
Acetone	67-64-1	3.42143		Solvent	SD	Frontenac		CB	2013-09-13	434535	99
Acetone	67-64-1	3.42143		Solvent	SD	Frontenac		CB	2013-09-13	345794	99
Acetone	67-64-1	3.42143		Solvent	SD	Frontenac		CB	2013-09-13	485806	99
Acetone	67-64-1	3.42143		Solvent	SD	Frontenac		CB	2013-09-22	180213	98
Acetone	67-64-1	3.42143		Solvent	SD	Frontenac		CB	2013-09-22	98836	98
Acetone	67-64-1	3.42143		Solvent	SD	Frontenac		CB	2013-09-22	206882	99
Acetone	67-64-1	3.42143		Solvent	SD	Frontenac		CB	2013-09-22	92409	97
Acetone	67-64-1	3.42143		Solvent	SD	Frontenac		PVF	2012-07-30	18357	87
Acetone	67-64-1	3.42143		Solvent	SD	Frontenac		PVF	2012-07-30	9334	86
Acetone	67-64-1	3.42143		Solvent	SD	La Crescent		CB	2013-08-28	87779	96
Acetone	67-64-1	3.42143		Solvent	SD	La Crescent		CB	2013-08-28	54918	90
Acetone	67-64-1	3.42143		Solvent	SD	La Crescent		CB	2013-08-28	84949	90
Acetone	67-64-1	3.42143		Solvent	SD	La Crescent		CB	2013-08-28	16557	83
Acetone	67-64-1	3.42143		Solvent	SD	La Crescent		CB	2013-09-03	32582	88
Acetone	67-64-1	3.42143		Solvent	SD	La Crescent		CB	2013-09-03	71055	91
Acetone	67-64-1	3.42143		Solvent	SD	La Crescent		CB	2013-09-03	96499	94
Acetone	67-64-1	3.42143		Solvent	SD	La Crescent		CB	2013-09-03	43695	93
Acetone	67-64-1	3.42143		Solvent	SD	La Crescent		CB	2013-09-15	95724	94
Acetone	67-64-1	3.42143		Solvent	SD	La Crescent		CB	2013-09-15	70318	93
Acetone	67-64-1	3.42143		Solvent	SD	La Crescent		CB	2013-09-15	92603	91
Acetone	67-64-1	3.42143		Solvent	SD	La Crescent		CB	2013-09-15	118133	95
Acetone	67-64-1	3.42143		Solvent	SD	La Crescent		CB	2013-09-20	229378	97
Acetone	67-64-1	3.42143		Solvent	SD	La Crescent		CB	2013-09-20	262626	98
Acetone	67-64-1	3.42143		Solvent	SD	La Crescent		CB	2013-09-20	233247	99
Acetone	67-64-1	3.42143		Solvent	SD	La Crescent		CB	2013-09-20	244584	98
Acetone	67-64-1	3.42143		Solvent	SD	La Crescent		CB	2013-09-20	124890	97
Acetone	67-64-1	3.42143		Solvent	SD	La Crescent		CB	2013-09-20	141356	96
Acetone	67-64-1	3.42143		Solvent	SD	La Crescent		CB	2013-09-20	40665	94
Acetone	67-64-1	3.42143		Solvent	SD	Marquette		CB	2013-08-21	234766	98
Acetone	67-64-1	3.42143		Solvent	SD	Marquette		CB	2013-08-21	221826	99
Acetone	67-64-1	3.42143		Solvent	SD	Marquette		CB	2013-08-21	226797	98
Acetone	67-64-1	3.42143		Solvent	SD	Marquette		CB	2013-08-21	236264	98
Acetone	67-64-1	3.42143		Solvent	SD	Marquette		CB	2013-08-28	212775	98
Acetone	67-64-1	3.42143		Solvent	SD	Marquette		CB	2013-08-28	195854	98
Acetone	67-64-1	3.42143		Solvent	SD	Marquette		CB	2013-08-28	226058	99
Acetone	67-64-1	3.42143		Solvent	SD	Marquette		CB	2013-08-28	212343	99
Acetone	67-64-1	3.42143		Solvent	SD	Marquette		CB	2013-09-05	251642	99
Acetone	67-64-1	3.42143		Solvent	SD	Marquette		CB	2013-09-05	258512	98
Acetone	67-64-1	3.42143		Solvent	SD	Marquette		CB	2013-09-05	264114	99
Acetone	67-64-1	3.42143		Solvent	SD	Marquette		CB	2013-09-05	218818	99
Acetone	67-64-1	3.42143		Solvent	SD	Marquette		CB	2013-09-13	232308	98
Acetone	67-64-1	3.42143		Solvent	SD	Marquette		CB	2013-09-13	214231	99
Acetone	67-64-1	3.42143		Solvent	SD	Marquette		CB	2013-09-13	224495	99
Acetone	67-64-1	3.42143		Solvent	SD	Marquette		CB	2013-09-13	116518	97
Acetone	67-64-1	3.42143		Solvent	SD	Marquette		CB	2013-09-22	178074	99
Acetone	67-64-1	3.42143		Solvent	SD	Marquette		CB	2013-09-22	194918	98
Acetone	67-64-1	3.42143		Solvent	SD	Marquette		CB	2013-09-22	173096	98
Acetone	67-64-1	3.42143		Solvent	SD	Marquette		PVF	2012-07-30	17521	84
Acetone	67-64-1	3.42143		Solvent	SD	St. Croix		CB	2013-08-29	30488	86
Acetone	67-64-1	3.42143		Solvent	SD	St. Croix		CB	2013-08-29	41431	82
Acetone	67-64-1	3.42143		Solvent	SD	St. Croix		CB	2013-08-29	21203	87
Acetone	67-64-1	3.42143		Solvent	SD	St. Croix		CB	2013-08-29	30349	85
Acetone	67-64-1	3.42143		Solvent	SD	St. Croix		CB	2013-09-08	55388	90
Acetone	67-64-1	3.42143		Solvent	SD	St. Croix		CB	2013-09-08	50819	86
Acetone	67-64-1	3.42143		Solvent	SD	St. Croix		CB	2013-09-25	333185	99
Acetone	67-64-1	3.42143		Solvent	SD	St. Croix		CB	2013-09-25	314669	99
Acetone	67-64-1	3.42143		Solvent	SD	St. Croix		CB	2013-09-25	364058	99
Acetone	67-64-1	3.42143		Solvent	SD	St. Croix		CB	2013-09-25	142517	97
Ethanol	64-17-5	3.79157	Sweet	Alcoholic	IA	Frontenac		CB	2013-08-13	181117	100
Ethanol	64-17-5	3.79157	Sweet	Alcoholic	IA	Frontenac		CB	2013-08-13	209171	100
Ethanol	64-17-5	3.79157	Sweet	Alcoholic	IA	Frontenac		CB	2013-08-13	265532	100
Ethanol	64-17-5	3.79157	Sweet	Alcoholic	IA	Frontenac		CB	2013-09-09	850403	100
Ethanol	64-17-5	3.79157	Sweet	Alcoholic	IA	Frontenac		CB	2013-09-09	249006	100
Ethanol	64-17-5	3.79157	Sweet	Alcoholic	IA	Frontenac		CB	2013-09-09	361048	100
Ethanol	64-17-5	3.79157	Sweet	Alcoholic	IA	Frontenac		PVF	2012-08-20	8964	82
Ethanol	64-17-5	3.79157	Sweet	Alcoholic	IA	La Crescent		CB	2013-08-10	1503614	100
Ethanol	64-17-5	3.79157	Sweet	Alcoholic	IA	La Crescent		CB	2013-08-10	382402	99
Ethanol	64-17-5	3.79157	Sweet	Alcoholic	IA	La Crescent		CB	2013-08-10	353089	99
Ethanol	64-17-5	3.79157	Sweet	Alcoholic	IA	La Crescent		CB	2013-08-13	140893	100
Ethanol	64-17-5	3.79157	Sweet	Alcoholic	IA	La Crescent		CB	2013-08-13	141479	100
Ethanol	64-17-5	3.79157	Sweet	Alcoholic	IA	La Crescent		CB	2013-08-13	100174	100
Ethanol	64-17-5	3.79157	Sweet	Alcoholic	IA	La Crescent		CB	2013-08-24	260951	99
Ethanol	64-17-5	3.79157	Sweet	Alcoholic	IA	La Crescent		CB	2013-08-24	143916	95
Ethanol	64-17-5	3.79157	Sweet	Alcoholic	IA	La Crescent		CB	2013-08-24	194402	99
Ethanol	64-17-5	3.79157	Sweet	Alcoholic	IA	La Crescent		CB	2013-08-29	595302	99
Ethanol	64-17-5	3.79157	Sweet	Alcoholic	IA	La Crescent		CB	2013-08-29	546207	100
Ethanol	64-17-5	3.79157	Sweet	Alcoholic	IA	La Crescent		CB	2013-08-29	664483	100
Ethanol	64-17-5	3.79157	Sweet	Alcoholic	IA	La Crescent		CB	2013-08-31	75995	100
Ethanol	64-17-5	3.79157	Sweet	Alcoholic	IA	La Crescent		CB	2013-08-31	84955	100
Ethanol	64-17-5	3.79157	Sweet	Alcoholic	IA	La Crescent		CB	2013-08-31	82815	100
Ethanol	64-17-5	3.79157	Sweet	Alcoholic	IA	La Crescent		CB	2013-09-03	96356	95
Ethanol	64-17-5	3.79157	Sweet	Alcoholic	IA	La Crescent		CB	2013-09-03	42374	95
Ethanol	64-17-5	3.79157	Sweet	Alcoholic	IA	La Crescent		CB	2013-09-03	35411	90
Ethanol	64-17-5	3.79157	Sweet	Alcoholic	IA	La Crescent		CB	2013-09-03	23853	91
Ethanol	64-17-5	3.79157	Sweet	Alcoholic	IA	La Crescent		GV	2013-08-24	53373	95
Ethanol	64-17-5	3.79157	Sweet	Alcoholic	IA	La Crescent		GV	2013-08-24	47573	95
Ethanol	64-17-5	3.79157	Sweet	Alcoholic	IA	La Crescent		GV	2013-08-29	84807	96
Ethanol	64-17-5	3.79157	Sweet	Alcoholic	IA	La Crescent		GV	2013-08-29	21801	88
Ethanol	64-17-5	3.79157	Sweet	Alcoholic	IA	Marquette		CB	2013-08-13	107891	100
Ethanol	64-17-5	3.79157	Sweet	Alcoholic	IA	Marquette		CB	2013-08-13	161985	100
Ethanol	64-17-5	3.79157	Sweet	Alcoholic	IA	Marquette		CB	2013-08-13	156636	100
Ethanol	64-17-5	3.79157	Sweet	Alcoholic	IA	Marquette		CB	2013-09-09	234748	100
Ethanol	64-17-5	3.79157	Sweet	Alcoholic	IA	Marquette		CB	2013-09-09	161058	100
Ethanol	64-17-5	3.79157	Sweet	Alcoholic	IA	Marquette		CB	2013-09-09	171375	100
Ethanol	64-17-5	3.79157	Sweet	Alcoholic	IA	Marquette	*	PVF	18:30:00	11146	89
Ethanol	64-17-5	3.79157	Sweet	Alcoholic	IA	Marquette		PVF	2012-07-12	19009	88
Ethanol	64-17-5	3.79157	Sweet	Alcoholic	IA	Marquette		PVF	2012-08-20	88973	95
Ethanol	64-17-5	3.79157	Sweet	Alcoholic	IA	St. Croix		CB	2013-08-13	525709	97
Ethanol	64-17-5	3.79157	Sweet	Alcoholic	IA	St. Croix		CB	2013-08-13	375623	99
Ethanol	64-17-5	3.79157	Sweet	Alcoholic	IA	St. Croix		CB	2013-08-13	283298	96
Ethanol	64-17-5	3.79157	Sweet	Alcoholic	IA	St. Croix		CB	2013-08-13	129976	100
Ethanol	64-17-5	3.79157	Sweet	Alcoholic	IA	St. Croix		CB	2013-08-13	135980	100
Ethanol	64-17-5	3.79157	Sweet	Alcoholic	IA	St. Croix		CB	2013-08-13	120680	100
Ethanol	64-17-5	3.79157	Sweet	Alcoholic	IA	St. Croix		CB	2013-08-24	399658	99
Ethanol	64-17-5	3.79157	Sweet	Alcoholic	IA	St. Croix		CB	2013-08-24	382134	99
Ethanol	64-17-5	3.79157	Sweet	Alcoholic	IA	St. Croix		CB	2013-08-24	2018178	100
Ethanol	64-17-5	3.79157	Sweet	Alcoholic	IA	St. Croix		CB	2013-08-29	491716	100
Ethanol	64-17-5	3.79157	Sweet	Alcoholic	IA	St. Croix		CB	2013-08-29	915390	100
Ethanol	64-17-5	3.79157	Sweet	Alcoholic	IA	St. Croix		CB	2013-08-29	4280875	98
Ethanol	64-17-5	3.79157	Sweet	Alcoholic	IA	St. Croix		CB	2013-08-31	244625	100
Ethanol	64-17-5	3.79157	Sweet	Alcoholic	IA	St. Croix		CB	2013-08-31	233044	100
Ethanol	64-17-5	3.79157	Sweet	Alcoholic	IA	St. Croix		CB	2013-08-31	106904	100
Ethanol	64-17-5	3.79157	Sweet	Alcoholic	IA	St. Croix		CB	2013-09-03	1264326	100
Ethanol	64-17-5	3.79157	Sweet	Alcoholic	IA	St. Croix		CB	2013-09-03	2421946	100
Ethanol	64-17-5	3.79157	Sweet	Alcoholic	IA	St. Croix		CB	2013-09-03	359103	99
Ethanol	64-17-5	3.79157	Sweet	Alcoholic	IA	St. Croix		CB	2013-09-03	1411248	98
Ethanol	64-17-5	3.79157	Sweet	Alcoholic	IA	St. Croix		GV	2013-08-29	524574	100
Ethanol	64-17-5	3.79157	Sweet	Alcoholic	IA	St. Croix		GV	2013-08-29	33834	91
Ethanol	64-17-5	3.79157	Sweet	Alcoholic	IA	St. Croix		GV	2013-09-03	31571	94
Ethanol	64-17-5	3.79157	Sweet	Alcoholic	IA	St. Croix		GV	2013-09-03	10264	86
Ethanol	64-17-5	3.79157	Sweet	Alcoholic	SD	Frontenac		CB	2012-08-06	11649	88
Ethanol	64-17-5	3.79157	Sweet	Alcoholic	SD	Frontenac		CB	2012-08-06	19038	90
Ethanol	64-17-5	3.79157	Sweet	Alcoholic	SD	Frontenac		CB	2012-08-06	8171	86
Ethanol	64-17-5	3.79157	Sweet	Alcoholic	SD	Frontenac		CB	2012-08-06	42254	94
Ethanol	64-17-5	3.79157	Sweet	Alcoholic	SD	Frontenac		CB	2012-08-10	12779	89
Ethanol	64-17-5	3.79157	Sweet	Alcoholic	SD	Frontenac		CB	2012-08-10	15472	88
Ethanol	64-17-5	3.79157	Sweet	Alcoholic	SD	Frontenac		CB	2012-08-20	9280	84
Ethanol	64-17-5	3.79157	Sweet	Alcoholic	SD	Frontenac		CB	2012-08-20	8508	86
Ethanol	64-17-5	3.79157	Sweet	Alcoholic	SD	Frontenac		CB	2012-08-20	29712	90
Ethanol	64-17-5	3.79157	Sweet	Alcoholic	SD	Frontenac		CB	2012-08-27	36034	90
Ethanol	64-17-5	3.79157	Sweet	Alcoholic	SD	Frontenac		CB	2012-08-27	135228	99
Ethanol	64-17-5	3.79157	Sweet	Alcoholic	SD	Frontenac		CB	2012-08-27	41098	95
Ethanol	64-17-5	3.79157	Sweet	Alcoholic	SD	Frontenac		CB	2012-08-27	42532	94
Ethanol	64-17-5	3.79157	Sweet	Alcoholic	SD	Frontenac		CB	2012-09-05	2190318	98
Ethanol	64-17-5	3.79157	Sweet	Alcoholic	SD	Frontenac		CB	2012-09-05	375365	100
Ethanol	64-17-5	3.79157	Sweet	Alcoholic	SD	Frontenac		CB	2012-09-05	67618	95
Ethanol	64-17-5	3.79157	Sweet	Alcoholic	SD	Frontenac		CB	2012-09-05	96544	96
Ethanol	64-17-5	3.79157	Sweet	Alcoholic	SD	Frontenac		CB	2012-09-11	1652723	100
Ethanol	64-17-5	3.79157	Sweet	Alcoholic	SD	Frontenac		CB	2012-09-11	171004	100
Ethanol	64-17-5	3.79157	Sweet	Alcoholic	SD	Frontenac		CB	2012-09-11	143587	99
Ethanol	64-17-5	3.79157	Sweet	Alcoholic	SD	Frontenac		CB	2012-09-11	1083020	100
Ethanol	64-17-5	3.79157	Sweet	Alcoholic	SD	Frontenac		CB	2013-08-21	424088	100
Ethanol	64-17-5	3.79157	Sweet	Alcoholic	SD	Frontenac		CB	2013-08-21	440019	100
Ethanol	64-17-5	3.79157	Sweet	Alcoholic	SD	Frontenac		CB	2013-08-21	478694	100
Ethanol	64-17-5	3.79157	Sweet	Alcoholic	SD	Frontenac		CB	2013-08-21	359865	100
Ethanol	64-17-5	3.79157	Sweet	Alcoholic	SD	Frontenac		CB	2013-08-28	301552	100
Ethanol	64-17-5	3.79157	Sweet	Alcoholic	SD	Frontenac		CB	2013-08-28	275230	100
Ethanol	64-17-5	3.79157	Sweet	Alcoholic	SD	Frontenac		CB	2013-08-28	342454	99
Ethanol	64-17-5	3.79157	Sweet	Alcoholic	SD	Frontenac		CB	2013-08-28	302656	100
Ethanol	64-17-5	3.79157	Sweet	Alcoholic	SD	Frontenac		CB	2013-09-05	211238	100
Ethanol	64-17-5	3.79157	Sweet	Alcoholic	SD	Frontenac		CB	2013-09-05	293418	100
Ethanol	64-17-5	3.79157	Sweet	Alcoholic	SD	Frontenac		CB	2013-09-05	330546	100
Ethanol	64-17-5	3.79157	Sweet	Alcoholic	SD	Frontenac		CB	2013-09-05	208702	100
Ethanol	64-17-5	3.79157	Sweet	Alcoholic	SD	Frontenac		CB	2013-09-13	164352	100
Ethanol	64-17-5	3.79157	Sweet	Alcoholic	SD	Frontenac		CB	2013-09-13	196798	100
Ethanol	64-17-5	3.79157	Sweet	Alcoholic	SD	Frontenac		CB	2013-09-13	167650	100
Ethanol	64-17-5	3.79157	Sweet	Alcoholic	SD	Frontenac		CB	2013-09-13	218487	100
Ethanol	64-17-5	3.79157	Sweet	Alcoholic	SD	Frontenac		CB	2013-09-22	208409	100
Ethanol	64-17-5	3.79157	Sweet	Alcoholic	SD	Frontenac		CB	2013-09-22	584341	100
Ethanol	64-17-5	3.79157	Sweet	Alcoholic	SD	Frontenac		CB	2013-09-22	226019	100
Ethanol	64-17-5	3.79157	Sweet	Alcoholic	SD	Frontenac		CB	2013-09-22	363719	100
Ethanol	64-17-5	3.79157	Sweet	Alcoholic	SD	Frontenac		GV	2013-08-29	31971	89
Ethanol	64-17-5	3.79157	Sweet	Alcoholic	SD	Frontenac		GV	2013-08-29	6738	83
Ethanol	64-17-5	3.79157	Sweet	Alcoholic	SD	La Crescent		CB	2013-08-28	2346041	100
Ethanol	64-17-5	3.79157	Sweet	Alcoholic	SD	La Crescent		CB	2013-08-28	305499	99
Ethanol	64-17-5	3.79157	Sweet	Alcoholic	SD	La Crescent		CB	2013-08-28	2135168	98
Ethanol	64-17-5	3.79157	Sweet	Alcoholic	SD	La Crescent		CB	2013-08-28	338720	99
Ethanol	64-17-5	3.79157	Sweet	Alcoholic	SD	La Crescent		CB	2013-09-03	263517	97
Ethanol	64-17-5	3.79157	Sweet	Alcoholic	SD	La Crescent		CB	2013-09-03	1600216	100
Ethanol	64-17-5	3.79157	Sweet	Alcoholic	SD	La Crescent		CB	2013-09-03	806077	100
Ethanol	64-17-5	3.79157	Sweet	Alcoholic	SD	La Crescent		CB	2013-09-03	451435	99
Ethanol	64-17-5	3.79157	Sweet	Alcoholic	SD	La Crescent		CB	2013-09-15	1531796	100
Ethanol	64-17-5	3.79157	Sweet	Alcoholic	SD	La Crescent		CB	2013-09-15	1536977	100
Ethanol	64-17-5	3.79157	Sweet	Alcoholic	SD	La Crescent		CB	2013-09-15	2664564	93
Ethanol	64-17-5	3.79157	Sweet	Alcoholic	SD	La Crescent		CB	2013-09-15	1600955	100
Ethanol	64-17-5	3.79157	Sweet	Alcoholic	SD	La Crescent		CB	2013-09-20	218833	99
Ethanol	64-17-5	3.79157	Sweet	Alcoholic	SD	La Crescent		CB	2013-09-20	248910	100
Ethanol	64-17-5	3.79157	Sweet	Alcoholic	SD	La Crescent		CB	2013-09-20	252254	98
Ethanol	64-17-5	3.79157	Sweet	Alcoholic	SD	La Crescent		CB	2013-09-20	223081	99
Ethanol	64-17-5	3.79157	Sweet	Alcoholic	SD	La Crescent		CB	2013-09-20	2032782	96
Ethanol	64-17-5	3.79157	Sweet	Alcoholic	SD	La Crescent		CB	2013-09-20	1624327	98
Ethanol	64-17-5	3.79157	Sweet	Alcoholic	SD	La Crescent		CB	2013-09-20	1789590	100
Ethanol	64-17-5	3.79157	Sweet	Alcoholic	SD	La Crescent		CB	2013-09-20	2381939	100
Ethanol	64-17-5	3.79157	Sweet	Alcoholic	SD	La Crescent		CB	2013-09-20	663594	98
Ethanol	64-17-5	3.79157	Sweet	Alcoholic	SD	Marquette		CB	2012-08-06	55722	95
Ethanol	64-17-5	3.79157	Sweet	Alcoholic	SD	Marquette		CB	2012-08-06	23475	94
Ethanol	64-17-5	3.79157	Sweet	Alcoholic	SD	Marquette		CB	2012-08-06	38868	94
Ethanol	64-17-5	3.79157	Sweet	Alcoholic	SD	Marquette		CB	2012-08-06	11282	93
Ethanol	64-17-5	3.79157	Sweet	Alcoholic	SD	Marquette		CB	2012-08-10	78005	95
Ethanol	64-17-5	3.79157	Sweet	Alcoholic	SD	Marquette		CB	2012-08-10	49860	95
Ethanol	64-17-5	3.79157	Sweet	Alcoholic	SD	Marquette		CB	2012-08-10	33411	89
Ethanol	64-17-5	3.79157	Sweet	Alcoholic	SD	Marquette		CB	2012-08-10	57746	95
Ethanol	64-17-5	3.79157	Sweet	Alcoholic	SD	Marquette		CB	2012-08-20	18526	88
Ethanol	64-17-5	3.79157	Sweet	Alcoholic	SD	Marquette		CB	2012-08-27	82834	96
Ethanol	64-17-5	3.79157	Sweet	Alcoholic	SD	Marquette		CB	2012-08-27	11454	93
Ethanol	64-17-5	3.79157	Sweet	Alcoholic	SD	Marquette		CB	2012-08-27	36833	94
Ethanol	64-17-5	3.79157	Sweet	Alcoholic	SD	Marquette		CB	2012-08-27	26258	93
Ethanol	64-17-5	3.79157	Sweet	Alcoholic	SD	Marquette		CB	2012-09-05	476936	100
Ethanol	64-17-5	3.79157	Sweet	Alcoholic	SD	Marquette		CB	2012-09-05	88728	95
Ethanol	64-17-5	3.79157	Sweet	Alcoholic	SD	Marquette		CB	2012-09-05	287188	100
Ethanol	64-17-5	3.79157	Sweet	Alcoholic	SD	Marquette		CB	2012-09-05	358103	100
Ethanol	64-17-5	3.79157	Sweet	Alcoholic	SD	Marquette		CB	2012-09-11	771179	100
Ethanol	64-17-5	3.79157	Sweet	Alcoholic	SD	Marquette		CB	2012-09-11	122013	99
Ethanol	64-17-5	3.79157	Sweet	Alcoholic	SD	Marquette		CB	2012-09-11	371207	100
Ethanol	64-17-5	3.79157	Sweet	Alcoholic	SD	Marquette		CB	2012-09-11	37650	94
Ethanol	64-17-5	3.79157	Sweet	Alcoholic	SD	Marquette		CB	2013-08-21	374263	100
Ethanol	64-17-5	3.79157	Sweet	Alcoholic	SD	Marquette		CB	2013-08-21	457040	100
Ethanol	64-17-5	3.79157	Sweet	Alcoholic	SD	Marquette		CB	2013-08-21	490886	100
Ethanol	64-17-5	3.79157	Sweet	Alcoholic	SD	Marquette		CB	2013-08-21	526723	100
Ethanol	64-17-5	3.79157	Sweet	Alcoholic	SD	Marquette		CB	2013-08-28	278952	100
Ethanol	64-17-5	3.79157	Sweet	Alcoholic	SD	Marquette		CB	2013-08-28	369471	100
Ethanol	64-17-5	3.79157	Sweet	Alcoholic	SD	Marquette		CB	2013-08-28	231689	100
Ethanol	64-17-5	3.79157	Sweet	Alcoholic	SD	Marquette		CB	2013-08-28	371152	100
Ethanol	64-17-5	3.79157	Sweet	Alcoholic	SD	Marquette		CB	2013-09-05	177629	100
Ethanol	64-17-5	3.79157	Sweet	Alcoholic	SD	Marquette		CB	2013-09-05	229687	100
Ethanol	64-17-5	3.79157	Sweet	Alcoholic	SD	Marquette		CB	2013-09-05	290023	100
Ethanol	64-17-5	3.79157	Sweet	Alcoholic	SD	Marquette		CB	2013-09-05	167653	100
Ethanol	64-17-5	3.79157	Sweet	Alcoholic	SD	Marquette		CB	2013-09-13	114024	100
Ethanol	64-17-5	3.79157	Sweet	Alcoholic	SD	Marquette		CB	2013-09-13	270964	100
Ethanol	64-17-5	3.79157	Sweet	Alcoholic	SD	Marquette		CB	2013-09-13	241408	100
Ethanol	64-17-5	3.79157	Sweet	Alcoholic	SD	Marquette		CB	2013-09-13	770391	100
Ethanol	64-17-5	3.79157	Sweet	Alcoholic	SD	Marquette		CB	2013-09-22	112273	100
Ethanol	64-17-5	3.79157	Sweet	Alcoholic	SD	Marquette		CB	2013-09-22	360357	100
Ethanol	64-17-5	3.79157	Sweet	Alcoholic	SD	Marquette		CB	2013-09-22	439545	100
Ethanol	64-17-5	3.79157	Sweet	Alcoholic	SD	Marquette		GV	2013-08-21	22010	84
Ethanol	64-17-5	3.79157	Sweet	Alcoholic	SD	Marquette		GV	2013-08-21	209693	100
Ethanol	64-17-5	3.79157	Sweet	Alcoholic	SD	Marquette		GV	2013-08-29	206861	100
Ethanol	64-17-5	3.79157	Sweet	Alcoholic	SD	Marquette		GV	2013-08-29	25368	89
Ethanol	64-17-5	3.79157	Sweet	Alcoholic	SD	Marquette		GV	2013-08-29	236670	100
Ethanol	64-17-5	3.79157	Sweet	Alcoholic	SD	Marquette		GV	2013-09-05	44033	95
Ethanol	64-17-5	3.79157	Sweet	Alcoholic	SD	Marquette		GV	2013-09-05	18890	88
Ethanol	64-17-5	3.79157	Sweet	Alcoholic	SD	Marquette		GV	2013-09-05	326695	100
Ethanol	64-17-5	3.79157	Sweet	Alcoholic	SD	Marquette		GV	2013-09-05	147440	100
Ethanol	64-17-5	3.79157	Sweet	Alcoholic	SD	Marquette		GV	2013-09-08	150564	100
Ethanol	64-17-5	3.79157	Sweet	Alcoholic	SD	St. Croix		CB	2013-08-29	649978	100
Ethanol	64-17-5	3.79157	Sweet	Alcoholic	SD	St. Croix		CB	2013-08-29	258265	96
Ethanol	64-17-5	3.79157	Sweet	Alcoholic	SD	St. Croix		CB	2013-08-29	4265004	100
Ethanol	64-17-5	3.79157	Sweet	Alcoholic	SD	St. Croix		CB	2013-08-29	2595397	98
Ethanol	64-17-5	3.79157	Sweet	Alcoholic	SD	St. Croix		CB	2013-09-08	3844127	100
Ethanol	64-17-5	3.79157	Sweet	Alcoholic	SD	St. Croix		CB	2013-09-08	4306080	100
Ethanol	64-17-5	3.79157	Sweet	Alcoholic	SD	St. Croix		CB	2013-09-08	3608015	100
Ethanol	64-17-5	3.79157	Sweet	Alcoholic	SD	St. Croix		CB	2013-09-08	2747825	100
Ethanol	64-17-5	3.79157	Sweet	Alcoholic	SD	St. Croix		CB	2013-09-15	10645916	100
Ethanol	64-17-5	3.79157	Sweet	Alcoholic	SD	St. Croix		CB	2013-09-15	7830681	100
Ethanol	64-17-5	3.79157	Sweet	Alcoholic	SD	St. Croix		CB	2013-09-15	1610306	99
Ethanol	64-17-5	3.79157	Sweet	Alcoholic	SD	St. Croix		CB	2013-09-15	11034375	100
Ethanol	64-17-5	3.79157	Sweet	Alcoholic	SD	St. Croix		CB	2013-09-25	611823	100
Ethanol	64-17-5	3.79157	Sweet	Alcoholic	SD	St. Croix		CB	2013-09-25	1034483	100
Ethanol	64-17-5	3.79157	Sweet	Alcoholic	SD	St. Croix		CB	2013-09-25	892814	100
Ethanol	64-17-5	3.79157	Sweet	Alcoholic	SD	St. Croix		CB	2013-09-25	903101	100
Ethanol	64-17-5	3.79157	Sweet	Alcoholic	SD	St. Croix		CB	2013-09-25	8208848	99
Ethanol	64-17-5	3.79157	Sweet	Alcoholic	SD	St. Croix		CB	2013-09-25	11132815	100
Ethanol	64-17-5	3.79157	Sweet	Alcoholic	SD	St. Croix		CB	2013-09-25	13766129	100
Ethanol	64-17-5	3.79157	Sweet	Alcoholic	SD	St. Croix		CB	2013-09-25	12238692	100
Ethanol	64-17-5	3.79157	Sweet	Alcoholic	SD	St. Croix		GV	2013-09-08	173374	100
Ethanol	64-17-5	3.79157	Sweet	Alcoholic	SD	St. Croix		GV	2013-09-15	167575	96
Ethanol	64-17-5	3.79157	Sweet	Alcoholic	SD	St. Croix		GV	2013-09-15	17577	87
Ethanol	64-17-5	3.79157	Sweet	Alcoholic	SD	St. Croix		GV	2013-09-15	16887	88
Ethanol	64-17-5	3.79157	Sweet	Alcoholic	SD	St. Croix		GV	2013-09-25	637043	100
Ethanol	64-17-5	3.79157	Sweet	Alcoholic	SD	St. Croix		GV	2013-09-25	79024	96
Ethanol	64-17-5	3.79157	Sweet	Alcoholic	SD	St. Croix		GV	2013-09-25	127836	99
Ethanol	64-17-5	3.79157	Sweet	Alcoholic	SD	St. Croix		GV	2013-09-25	46218	94
Ethyl Acetate	141-78-6	4.06984	Pineapple	Ethereal, Fruity, Sweet, Weedy, Green	IA	Frontenac		CB	2013-08-13	7797	89
Ethyl Acetate	141-78-6	4.06984	Pineapple	Ethereal, Fruity, Sweet, Weedy, Green	IA	Frontenac		CB	2013-08-13	10614	93
Ethyl Acetate	141-78-6	4.06984	Pineapple	Ethereal, Fruity, Sweet, Weedy, Green	IA	Frontenac		CB	2013-08-13	11533	96
Ethyl Acetate	141-78-6	4.06984	Pineapple	Ethereal, Fruity, Sweet, Weedy, Green	IA	Frontenac		CB	2013-09-09	961395	100
Ethyl Acetate	141-78-6	4.06984	Pineapple	Ethereal, Fruity, Sweet, Weedy, Green	IA	Frontenac		CB	2013-09-09	66839	99
Ethyl Acetate	141-78-6	4.06984	Pineapple	Ethereal, Fruity, Sweet, Weedy, Green	IA	Frontenac		CB	2013-09-09	61815	99
Ethyl Acetate	141-78-6	4.06984	Pineapple	Ethereal, Fruity, Sweet, Weedy, Green	IA	Frontenac		PVF	2012-08-06	135330	97
Ethyl Acetate	141-78-6	4.06984	Pineapple	Ethereal, Fruity, Sweet, Weedy, Green	IA	Frontenac		PVF	2012-08-20	265275	98
Ethyl Acetate	141-78-6	4.06984	Pineapple	Ethereal, Fruity, Sweet, Weedy, Green	IA	La Crescent		CB	2013-08-10	443527	98
Ethyl Acetate	141-78-6	4.06984	Pineapple	Ethereal, Fruity, Sweet, Weedy, Green	IA	La Crescent		CB	2013-08-10	263239	98
Ethyl Acetate	141-78-6	4.06984	Pineapple	Ethereal, Fruity, Sweet, Weedy, Green	IA	La Crescent		CB	2013-08-10	490032	99
Ethyl Acetate	141-78-6	4.06984	Pineapple	Ethereal, Fruity, Sweet, Weedy, Green	IA	La Crescent		CB	2013-08-13	8022	84
Ethyl Acetate	141-78-6	4.06984	Pineapple	Ethereal, Fruity, Sweet, Weedy, Green	IA	La Crescent		CB	2013-08-13	6026	83
Ethyl Acetate	141-78-6	4.06984	Pineapple	Ethereal, Fruity, Sweet, Weedy, Green	IA	La Crescent		CB	2013-08-13	8588	93
Ethyl Acetate	141-78-6	4.06984	Pineapple	Ethereal, Fruity, Sweet, Weedy, Green	IA	La Crescent		CB	2013-08-24	596984	99
Ethyl Acetate	141-78-6	4.06984	Pineapple	Ethereal, Fruity, Sweet, Weedy, Green	IA	La Crescent		CB	2013-08-24	596829	98
Ethyl Acetate	141-78-6	4.06984	Pineapple	Ethereal, Fruity, Sweet, Weedy, Green	IA	La Crescent		CB	2013-08-24	311769	98
Ethyl Acetate	141-78-6	4.06984	Pineapple	Ethereal, Fruity, Sweet, Weedy, Green	IA	La Crescent		CB	2013-08-29	1516202	100
Ethyl Acetate	141-78-6	4.06984	Pineapple	Ethereal, Fruity, Sweet, Weedy, Green	IA	La Crescent		CB	2013-08-29	808632	99
Ethyl Acetate	141-78-6	4.06984	Pineapple	Ethereal, Fruity, Sweet, Weedy, Green	IA	La Crescent		CB	2013-08-29	2708096	100
Ethyl Acetate	141-78-6	4.06984	Pineapple	Ethereal, Fruity, Sweet, Weedy, Green	IA	La Crescent		CB	2013-08-31	7117	95
Ethyl Acetate	141-78-6	4.06984	Pineapple	Ethereal, Fruity, Sweet, Weedy, Green	IA	La Crescent		CB	2013-08-31	7264	90
Ethyl Acetate	141-78-6	4.06984	Pineapple	Ethereal, Fruity, Sweet, Weedy, Green	IA	Marquette		CB	2013-08-13	7326	85
Ethyl Acetate	141-78-6	4.06984	Pineapple	Ethereal, Fruity, Sweet, Weedy, Green	IA	Marquette		CB	2013-08-13	10403	96
Ethyl Acetate	141-78-6	4.06984	Pineapple	Ethereal, Fruity, Sweet, Weedy, Green	IA	Marquette		CB	2013-08-13	10878	96
Ethyl Acetate	141-78-6	4.06984	Pineapple	Ethereal, Fruity, Sweet, Weedy, Green	IA	Marquette		CB	2013-09-09	14298	96
Ethyl Acetate	141-78-6	4.06984	Pineapple	Ethereal, Fruity, Sweet, Weedy, Green	IA	Marquette		CB	2013-09-09	12117	96
Ethyl Acetate	141-78-6	4.06984	Pineapple	Ethereal, Fruity, Sweet, Weedy, Green	IA	Marquette		CB	2013-09-09	12290	93
Ethyl Acetate	141-78-6	4.06984	Pineapple	Ethereal, Fruity, Sweet, Weedy, Green	IA	Marquette		PVF	2012-08-06	215202	97
Ethyl Acetate	141-78-6	4.06984	Pineapple	Ethereal, Fruity, Sweet, Weedy, Green	IA	Marquette		PVF	2012-08-20	149492	97
Ethyl Acetate	141-78-6	4.06984	Pineapple	Ethereal, Fruity, Sweet, Weedy, Green	IA	Marquette		PVF	2012-08-20	37150	95
Ethyl Acetate	141-78-6	4.06984	Pineapple	Ethereal, Fruity, Sweet, Weedy, Green	IA	St. Croix		CB	2013-08-13	3217	96
Ethyl Acetate	141-78-6	4.06984	Pineapple	Ethereal, Fruity, Sweet, Weedy, Green	IA	St. Croix		CB	2013-08-13	6951	95
Ethyl Acetate	141-78-6	4.06984	Pineapple	Ethereal, Fruity, Sweet, Weedy, Green	IA	St. Croix		CB	2013-08-13	8093	95
Ethyl Acetate	141-78-6	4.06984	Pineapple	Ethereal, Fruity, Sweet, Weedy, Green	IA	St. Croix		CB	2013-08-24	38803	96
Ethyl Acetate	141-78-6	4.06984	Pineapple	Ethereal, Fruity, Sweet, Weedy, Green	IA	St. Croix		CB	2013-08-24	86445	95
Ethyl Acetate	141-78-6	4.06984	Pineapple	Ethereal, Fruity, Sweet, Weedy, Green	IA	St. Croix		CB	2013-08-29	217456	96
Ethyl Acetate	141-78-6	4.06984	Pineapple	Ethereal, Fruity, Sweet, Weedy, Green	IA	St. Croix		CB	2013-08-29	498738	99
Ethyl Acetate	141-78-6	4.06984	Pineapple	Ethereal, Fruity, Sweet, Weedy, Green	IA	St. Croix		CB	2013-08-29	645250	99
Ethyl Acetate	141-78-6	4.06984	Pineapple	Ethereal, Fruity, Sweet, Weedy, Green	IA	St. Croix		CB	2013-08-31	12290	92
Ethyl Acetate	141-78-6	4.06984	Pineapple	Ethereal, Fruity, Sweet, Weedy, Green	IA	St. Croix		CB	2013-08-31	4715	92
Ethyl Acetate	141-78-6	4.06984	Pineapple	Ethereal, Fruity, Sweet, Weedy, Green	IA	St. Croix		CB	2013-08-31	2593	87
Ethyl Acetate	141-78-6	4.06984	Pineapple	Ethereal, Fruity, Sweet, Weedy, Green	IA	St. Croix		CB	2013-09-03	940645	99
Ethyl Acetate	141-78-6	4.06984	Pineapple	Ethereal, Fruity, Sweet, Weedy, Green	IA	St. Croix		CB	2013-09-03	11318762	100
Ethyl Acetate	141-78-6	4.06984	Pineapple	Ethereal, Fruity, Sweet, Weedy, Green	IA	St. Croix		CB	2013-09-03	9834451	98
Ethyl Acetate	141-78-6	4.06984	Pineapple	Ethereal, Fruity, Sweet, Weedy, Green	IA	St. Croix		CB	2013-09-03	832201	99
Ethyl Acetate	141-78-6	4.06984	Pineapple	Ethereal, Fruity, Sweet, Weedy, Green	SD	Frontenac		CB	2012-09-05	70433	97
Ethyl Acetate	141-78-6	4.06984	Pineapple	Ethereal, Fruity, Sweet, Weedy, Green	SD	Frontenac		CB	2012-09-11	63454	96
Ethyl Acetate	141-78-6	4.06984	Pineapple	Ethereal, Fruity, Sweet, Weedy, Green	SD	Frontenac		CB	2012-09-11	319929	98
Ethyl Acetate	141-78-6	4.06984	Pineapple	Ethereal, Fruity, Sweet, Weedy, Green	SD	Frontenac		CB	2013-08-21	8396	83
Ethyl Acetate	141-78-6	4.06984	Pineapple	Ethereal, Fruity, Sweet, Weedy, Green	SD	Frontenac		CB	2013-08-21	8191	90
Ethyl Acetate	141-78-6	4.06984	Pineapple	Ethereal, Fruity, Sweet, Weedy, Green	SD	Frontenac		CB	2013-08-21	3840	94
Ethyl Acetate	141-78-6	4.06984	Pineapple	Ethereal, Fruity, Sweet, Weedy, Green	SD	Frontenac		CB	2013-08-21	2779	89
Ethyl Acetate	141-78-6	4.06984	Pineapple	Ethereal, Fruity, Sweet, Weedy, Green	SD	Frontenac		CB	2013-08-28	6650	84
Ethyl Acetate	141-78-6	4.06984	Pineapple	Ethereal, Fruity, Sweet, Weedy, Green	SD	Frontenac		CB	2013-08-28	4138	89
Ethyl Acetate	141-78-6	4.06984	Pineapple	Ethereal, Fruity, Sweet, Weedy, Green	SD	Frontenac		CB	2013-09-05	2226	85
Ethyl Acetate	141-78-6	4.06984	Pineapple	Ethereal, Fruity, Sweet, Weedy, Green	SD	Frontenac		CB	2013-09-05	7573	81
Ethyl Acetate	141-78-6	4.06984	Pineapple	Ethereal, Fruity, Sweet, Weedy, Green	SD	Frontenac		CB	2013-09-05	6015	83
Ethyl Acetate	141-78-6	4.06984	Pineapple	Ethereal, Fruity, Sweet, Weedy, Green	SD	Frontenac		CB	2013-09-05	5967	81
Ethyl Acetate	141-78-6	4.06984	Pineapple	Ethereal, Fruity, Sweet, Weedy, Green	SD	Frontenac		CB	2013-09-13	3604	82
Ethyl Acetate	141-78-6	4.06984	Pineapple	Ethereal, Fruity, Sweet, Weedy, Green	SD	Frontenac		CB	2013-09-13	2397	86
Ethyl Acetate	141-78-6	4.06984	Pineapple	Ethereal, Fruity, Sweet, Weedy, Green	SD	Frontenac		CB	2013-09-13	4951	92
Ethyl Acetate	141-78-6	4.06984	Pineapple	Ethereal, Fruity, Sweet, Weedy, Green	SD	Frontenac		CB	2013-09-22	13303	92
Ethyl Acetate	141-78-6	4.06984	Pineapple	Ethereal, Fruity, Sweet, Weedy, Green	SD	Frontenac		CB	2013-09-22	14268	94
Ethyl Acetate	141-78-6	4.06984	Pineapple	Ethereal, Fruity, Sweet, Weedy, Green	SD	Frontenac		CB	2013-09-22	7237	85
Ethyl Acetate	141-78-6	4.06984	Pineapple	Ethereal, Fruity, Sweet, Weedy, Green	SD	Frontenac		CB	2013-09-22	9552	91
Ethyl Acetate	141-78-6	4.06984	Pineapple	Ethereal, Fruity, Sweet, Weedy, Green	SD	La Crescent		CB	2013-08-28	1286366	100
Ethyl Acetate	141-78-6	4.06984	Pineapple	Ethereal, Fruity, Sweet, Weedy, Green	SD	La Crescent		CB	2013-08-28	1020707	99
Ethyl Acetate	141-78-6	4.06984	Pineapple	Ethereal, Fruity, Sweet, Weedy, Green	SD	La Crescent		CB	2013-08-28	1116324	99
Ethyl Acetate	141-78-6	4.06984	Pineapple	Ethereal, Fruity, Sweet, Weedy, Green	SD	La Crescent		CB	2013-08-28	1140940	99
Ethyl Acetate	141-78-6	4.06984	Pineapple	Ethereal, Fruity, Sweet, Weedy, Green	SD	La Crescent		CB	2013-09-03	551043	99
Ethyl Acetate	141-78-6	4.06984	Pineapple	Ethereal, Fruity, Sweet, Weedy, Green	SD	La Crescent		CB	2013-09-03	1192416	100
Ethyl Acetate	141-78-6	4.06984	Pineapple	Ethereal, Fruity, Sweet, Weedy, Green	SD	La Crescent		CB	2013-09-03	708794	100
Ethyl Acetate	141-78-6	4.06984	Pineapple	Ethereal, Fruity, Sweet, Weedy, Green	SD	La Crescent		CB	2013-09-03	890400	99
Ethyl Acetate	141-78-6	4.06984	Pineapple	Ethereal, Fruity, Sweet, Weedy, Green	SD	La Crescent		CB	2013-09-15	1636475	100
Ethyl Acetate	141-78-6	4.06984	Pineapple	Ethereal, Fruity, Sweet, Weedy, Green	SD	La Crescent		CB	2013-09-15	1256405	100
Ethyl Acetate	141-78-6	4.06984	Pineapple	Ethereal, Fruity, Sweet, Weedy, Green	SD	La Crescent		CB	2013-09-15	1191991	99
Ethyl Acetate	141-78-6	4.06984	Pineapple	Ethereal, Fruity, Sweet, Weedy, Green	SD	La Crescent		CB	2013-09-15	1266600	100
Ethyl Acetate	141-78-6	4.06984	Pineapple	Ethereal, Fruity, Sweet, Weedy, Green	SD	La Crescent		CB	2013-09-20	45876	96
Ethyl Acetate	141-78-6	4.06984	Pineapple	Ethereal, Fruity, Sweet, Weedy, Green	SD	La Crescent		CB	2013-09-20	48389	96
Ethyl Acetate	141-78-6	4.06984	Pineapple	Ethereal, Fruity, Sweet, Weedy, Green	SD	La Crescent		CB	2013-09-20	40330	96
Ethyl Acetate	141-78-6	4.06984	Pineapple	Ethereal, Fruity, Sweet, Weedy, Green	SD	La Crescent		CB	2013-09-20	38438	94
Ethyl Acetate	141-78-6	4.06984	Pineapple	Ethereal, Fruity, Sweet, Weedy, Green	SD	La Crescent		CB	2013-09-20	203904	97
Ethyl Acetate	141-78-6	4.06984	Pineapple	Ethereal, Fruity, Sweet, Weedy, Green	SD	La Crescent		CB	2013-09-20	7626511	100
Ethyl Acetate	141-78-6	4.06984	Pineapple	Ethereal, Fruity, Sweet, Weedy, Green	SD	La Crescent		CB	2013-09-20	19208282	99
Ethyl Acetate	141-78-6	4.06984	Pineapple	Ethereal, Fruity, Sweet, Weedy, Green	SD	La Crescent		CB	2013-09-20	7611369	99
Ethyl Acetate	141-78-6	4.06984	Pineapple	Ethereal, Fruity, Sweet, Weedy, Green	SD	Marquette		CB	2012-09-11	15336	84
Ethyl Acetate	141-78-6	4.06984	Pineapple	Ethereal, Fruity, Sweet, Weedy, Green	SD	Marquette		CB	2013-08-21	2888	90
Ethyl Acetate	141-78-6	4.06984	Pineapple	Ethereal, Fruity, Sweet, Weedy, Green	SD	Marquette		CB	2013-08-21	12993	95
Ethyl Acetate	141-78-6	4.06984	Pineapple	Ethereal, Fruity, Sweet, Weedy, Green	SD	Marquette		CB	2013-08-21	11763	91
Ethyl Acetate	141-78-6	4.06984	Pineapple	Ethereal, Fruity, Sweet, Weedy, Green	SD	Marquette		CB	2013-08-21	12508	92
Ethyl Acetate	141-78-6	4.06984	Pineapple	Ethereal, Fruity, Sweet, Weedy, Green	SD	Marquette		CB	2013-08-28	6361	88
Ethyl Acetate	141-78-6	4.06984	Pineapple	Ethereal, Fruity, Sweet, Weedy, Green	SD	Marquette		CB	2013-08-28	5315	83
Ethyl Acetate	141-78-6	4.06984	Pineapple	Ethereal, Fruity, Sweet, Weedy, Green	SD	Marquette		CB	2013-09-05	7110	91
Ethyl Acetate	141-78-6	4.06984	Pineapple	Ethereal, Fruity, Sweet, Weedy, Green	SD	Marquette		CB	2013-09-05	5299	90
Ethyl Acetate	141-78-6	4.06984	Pineapple	Ethereal, Fruity, Sweet, Weedy, Green	SD	Marquette		CB	2013-09-05	4487	81
Ethyl Acetate	141-78-6	4.06984	Pineapple	Ethereal, Fruity, Sweet, Weedy, Green	SD	Marquette		CB	2013-09-05	1660	88
Ethyl Acetate	141-78-6	4.06984	Pineapple	Ethereal, Fruity, Sweet, Weedy, Green	SD	Marquette		CB	2013-09-13	3524	89
Ethyl Acetate	141-78-6	4.06984	Pineapple	Ethereal, Fruity, Sweet, Weedy, Green	SD	Marquette		CB	2013-09-13	2488557	100
Ethyl Acetate	141-78-6	4.06984	Pineapple	Ethereal, Fruity, Sweet, Weedy, Green	SD	Marquette		CB	2013-09-13	3584	85
Ethyl Acetate	141-78-6	4.06984	Pineapple	Ethereal, Fruity, Sweet, Weedy, Green	SD	Marquette		CB	2013-09-13	8405994	99
Ethyl Acetate	141-78-6	4.06984	Pineapple	Ethereal, Fruity, Sweet, Weedy, Green	SD	Marquette		CB	2013-09-22	260842	99
Ethyl Acetate	141-78-6	4.06984	Pineapple	Ethereal, Fruity, Sweet, Weedy, Green	SD	Marquette		CB	2013-09-22	6445	81
Ethyl Acetate	141-78-6	4.06984	Pineapple	Ethereal, Fruity, Sweet, Weedy, Green	SD	Marquette		CB	2013-09-22	5211659	100
Ethyl Acetate	141-78-6	4.06984	Pineapple	Ethereal, Fruity, Sweet, Weedy, Green	SD	Marquette		PVF	2012-08-27	195376	97
Ethyl Acetate	141-78-6	4.06984	Pineapple	Ethereal, Fruity, Sweet, Weedy, Green	SD	St. Croix		CB	2013-08-29	1169843	100
Ethyl Acetate	141-78-6	4.06984	Pineapple	Ethereal, Fruity, Sweet, Weedy, Green	SD	St. Croix		CB	2013-08-29	999925	99
Ethyl Acetate	141-78-6	4.06984	Pineapple	Ethereal, Fruity, Sweet, Weedy, Green	SD	St. Croix		CB	2013-08-29	646202	99
Ethyl Acetate	141-78-6	4.06984	Pineapple	Ethereal, Fruity, Sweet, Weedy, Green	SD	St. Croix		CB	2013-08-29	1065238	99
Ethyl Acetate	141-78-6	4.06984	Pineapple	Ethereal, Fruity, Sweet, Weedy, Green	SD	St. Croix		CB	2013-09-08	8890935	100
Ethyl Acetate	141-78-6	4.06984	Pineapple	Ethereal, Fruity, Sweet, Weedy, Green	SD	St. Croix		CB	2013-09-08	8319873	99
Ethyl Acetate	141-78-6	4.06984	Pineapple	Ethereal, Fruity, Sweet, Weedy, Green	SD	St. Croix		CB	2013-09-08	19275839	100
Ethyl Acetate	141-78-6	4.06984	Pineapple	Ethereal, Fruity, Sweet, Weedy, Green	SD	St. Croix		CB	2013-09-08	2791988	100
Ethyl Acetate	141-78-6	4.06984	Pineapple	Ethereal, Fruity, Sweet, Weedy, Green	SD	St. Croix		CB	2013-09-15	9619918	99
Ethyl Acetate	141-78-6	4.06984	Pineapple	Ethereal, Fruity, Sweet, Weedy, Green	SD	St. Croix		CB	2013-09-15	11812220	99
Ethyl Acetate	141-78-6	4.06984	Pineapple	Ethereal, Fruity, Sweet, Weedy, Green	SD	St. Croix		CB	2013-09-15	5714959	98
Ethyl Acetate	141-78-6	4.06984	Pineapple	Ethereal, Fruity, Sweet, Weedy, Green	SD	St. Croix		CB	2013-09-15	10327537	98
Ethyl Acetate	141-78-6	4.06984	Pineapple	Ethereal, Fruity, Sweet, Weedy, Green	SD	St. Croix		CB	2013-09-25	91332	97
Ethyl Acetate	141-78-6	4.06984	Pineapple	Ethereal, Fruity, Sweet, Weedy, Green	SD	St. Croix		CB	2013-09-25	578757	100
Ethyl Acetate	141-78-6	4.06984	Pineapple	Ethereal, Fruity, Sweet, Weedy, Green	SD	St. Croix		CB	2013-09-25	1035183	100
Ethyl Acetate	141-78-6	4.06984	Pineapple	Ethereal, Fruity, Sweet, Weedy, Green	SD	St. Croix		CB	2013-09-25	9819485	100
Ethyl Acetate	141-78-6	4.06984	Pineapple	Ethereal, Fruity, Sweet, Weedy, Green	SD	St. Croix		CB	2013-09-25	8274870	98
Ethyl Acetate	141-78-6	4.06984	Pineapple	Ethereal, Fruity, Sweet, Weedy, Green	SD	St. Croix		CB	2013-09-25	8706387	98
Ethyl Acetate	141-78-6	4.06984	Pineapple	Ethereal, Fruity, Sweet, Weedy, Green	SD	St. Croix		CB	2013-09-25	8925274	98
Ethyl Acetate	141-78-6	4.06984	Pineapple	Ethereal, Fruity, Sweet, Weedy, Green	SD	St. Croix		CB	2013-09-25	10400196	98
Ethyl Acetate	141-78-6	4.06984	Pineapple	Ethereal, Fruity, Sweet, Weedy, Green	SD	St. Croix		GV	2013-09-15	95050	96
Methacrolein	78-85-3	4.17693		Wild hyacinth foliage	IA	La Crescent		CB	2013-08-10	118121	92
Methacrolein	78-85-3	4.17693		Wild hyacinth foliage	IA	La Crescent		CB	2013-08-10	130617	92
Methacrolein	78-85-3	4.17693		Wild hyacinth foliage	IA	La Crescent		CB	2013-08-24	43229	90
Methacrolein	78-85-3	4.17693		Wild hyacinth foliage	IA	La Crescent		CB	2013-08-24	100889	93
Methacrolein	78-85-3	4.17693		Wild hyacinth foliage	IA	La Crescent		CB	2013-08-24	62708	92
Methacrolein	78-85-3	4.17693		Wild hyacinth foliage	IA	La Crescent		CB	2013-08-29	61802	91
Methacrolein	78-85-3	4.17693		Wild hyacinth foliage	IA	La Crescent		CB	2013-08-29	85974	90
Methacrolein	78-85-3	4.17693		Wild hyacinth foliage	IA	La Crescent		CB	2013-08-29	70821	91
Methacrolein	78-85-3	4.17693		Wild hyacinth foliage	IA	La Crescent		CB	2013-09-03	45503	90
Methacrolein	78-85-3	4.17693		Wild hyacinth foliage	IA	La Crescent		CB	2013-09-03	149542	96
Methacrolein	78-85-3	4.17693		Wild hyacinth foliage	IA	La Crescent		CB	2013-09-03	44096	88
Methacrolein	78-85-3	4.17693		Wild hyacinth foliage	IA	La Crescent		CB	2013-09-03	78395	92
Methacrolein	78-85-3	4.17693		Wild hyacinth foliage	IA	St. Croix		CB	2013-08-13	229188	97
Methacrolein	78-85-3	4.17693		Wild hyacinth foliage	IA	St. Croix		CB	2013-08-13	315285	97
Methacrolein	78-85-3	4.17693		Wild hyacinth foliage	IA	St. Croix		CB	2013-08-13	243896	97
Methacrolein	78-85-3	4.17693		Wild hyacinth foliage	IA	St. Croix		CB	2013-08-24	201284	93
Methacrolein	78-85-3	4.17693		Wild hyacinth foliage	IA	St. Croix		CB	2013-08-24	224844	97
Methacrolein	78-85-3	4.17693		Wild hyacinth foliage	IA	St. Croix		CB	2013-08-29	126691	93
Methacrolein	78-85-3	4.17693		Wild hyacinth foliage	IA	St. Croix		CB	2013-08-29	76844	92
Methacrolein	78-85-3	4.17693		Wild hyacinth foliage	IA	St. Croix		CB	2013-08-29	89001	83
Methacrolein	78-85-3	4.17693		Wild hyacinth foliage	IA	St. Croix		CB	2013-09-03	219502	93
Methacrolein	78-85-3	4.17693		Wild hyacinth foliage	SD	Frontenac		CB	2013-08-21	6589	87
Methacrolein	78-85-3	4.17693		Wild hyacinth foliage	SD	Frontenac		CB	2013-08-28	5928	87
Methacrolein	78-85-3	4.17693		Wild hyacinth foliage	SD	Frontenac		CB	2013-08-28	3642	81
Methacrolein	78-85-3	4.17693		Wild hyacinth foliage	SD	La Crescent		CB	2013-08-28	216422	97
Methacrolein	78-85-3	4.17693		Wild hyacinth foliage	SD	La Crescent		CB	2013-08-28	81612	89
Methacrolein	78-85-3	4.17693		Wild hyacinth foliage	SD	La Crescent		CB	2013-08-28	261030	97
Methacrolein	78-85-3	4.17693		Wild hyacinth foliage	SD	La Crescent		CB	2013-09-03	45746	87
Methacrolein	78-85-3	4.17693		Wild hyacinth foliage	SD	La Crescent		CB	2013-09-03	284303	93
Methacrolein	78-85-3	4.17693		Wild hyacinth foliage	SD	La Crescent		CB	2013-09-03	41518	84
Methacrolein	78-85-3	4.17693		Wild hyacinth foliage	SD	La Crescent		CB	2013-09-03	66428	94
Methacrolein	78-85-3	4.17693		Wild hyacinth foliage	SD	La Crescent		CB	2013-09-15	487857	98
Methacrolein	78-85-3	4.17693		Wild hyacinth foliage	SD	La Crescent		CB	2013-09-15	66604	91
Methacrolein	78-85-3	4.17693		Wild hyacinth foliage	SD	La Crescent		CB	2013-09-15	92719	88
Methacrolein	78-85-3	4.17693		Wild hyacinth foliage	SD	La Crescent		CB	2013-09-15	520435	94
Methacrolein	78-85-3	4.17693		Wild hyacinth foliage	SD	La Crescent		CB	2013-09-20	19158	90
Methacrolein	78-85-3	4.17693		Wild hyacinth foliage	SD	La Crescent		CB	2013-09-20	9730	89
Methacrolein	78-85-3	4.17693		Wild hyacinth foliage	SD	La Crescent		CB	2013-09-20	261502	89
Methacrolein	78-85-3	4.17693		Wild hyacinth foliage	SD	La Crescent		CB	2013-09-20	18145	81
Methacrolein	78-85-3	4.17693		Wild hyacinth foliage	SD	Marquette		CB	2013-08-21	14524	87
Methacrolein	78-85-3	4.17693		Wild hyacinth foliage	SD	Marquette		CB	2013-08-21	4909	81
Methacrolein	78-85-3	4.17693		Wild hyacinth foliage	SD	Marquette		CB	2013-08-21	6172	83
Methacrolein	78-85-3	4.17693		Wild hyacinth foliage	SD	Marquette		CB	2013-08-28	4604	87
Methacrolein	78-85-3	4.17693		Wild hyacinth foliage	SD	Marquette		CB	2013-09-13	3626	80
Methacrolein	78-85-3	4.17693		Wild hyacinth foliage	SD	St. Croix		CB	2013-08-29	41025	85
Methacrolein	78-85-3	4.17693		Wild hyacinth foliage	SD	St. Croix		CB	2013-08-29	56903	88
Methacrolein	78-85-3	4.17693		Wild hyacinth foliage	SD	St. Croix		CB	2013-08-29	97432	86
Benzothiazole	95-16-9	4.21175	Gasoline, rubber	Meaty, vegetable, brown, cooked, beefy, coffee	IA	Frontenac		PVF	2012-07-18	773258	95
Methyl acetate	79-20-9	3.43		Ethereal	IA	St. Croix		CB	2013-08-29	18597	84
Methyl acetate	79-20-9	3.43		Ethereal	IA	St. Croix		CB	2013-09-03	38853	84
Methyl acetate	79-20-9	3.43		Ethereal	IA	St. Croix		CB	2013-09-03	99380	94
Methyl acetate	79-20-9	3.43		Ethereal	IA	St. Croix		CB	2013-09-03	643786	98
Methyl acetate	79-20-9	3.43		Ethereal	IA	St. Croix		CB	2013-09-03	72929	89
Methyl acetate	79-20-9	3.43		Ethereal	SD	La Crescent		CB	2013-09-15	36435	81
Methyl acetate	79-20-9	3.43		Ethereal	SD	La Crescent		CB	2013-09-20	4554	86
Methyl acetate	79-20-9	3.43		Ethereal	SD	La Crescent		CB	2013-09-20	8275	86
Methyl acetate	79-20-9	3.43		Ethereal	SD	La Crescent		CB	2013-09-20	1576926	99
Methyl acetate	79-20-9	3.43		Ethereal	SD	La Crescent		CB	2013-09-20	4662542	99
Methyl acetate	79-20-9	3.43		Ethereal	SD	La Crescent		CB	2013-09-20	2817416	100
Methyl acetate	79-20-9	3.43		Ethereal	SD	Marquette		CB	2013-09-13	282103	99
Methyl acetate	79-20-9	3.43		Ethereal	SD	Marquette		CB	2013-09-13	706325	99
Methyl acetate	79-20-9	3.43		Ethereal	SD	Marquette		CB	2013-09-22	37208	97
Methyl acetate	79-20-9	3.43		Ethereal	SD	Marquette		CB	2013-09-22	425500	99
Methyl acetate	79-20-9	3.43		Ethereal	SD	St. Croix		CB	2013-09-08	1749486	100
Methyl acetate	79-20-9	3.43		Ethereal	SD	St. Croix		CB	2013-09-08	2575796	100
Methyl acetate	79-20-9	3.43		Ethereal	SD	St. Croix		CB	2013-09-08	2998173	100
Methyl acetate	79-20-9	3.43		Ethereal	SD	St. Croix		CB	2013-09-08	35982	92
Methyl acetate	79-20-9	3.43		Ethereal	SD	St. Croix		CB	2013-09-15	412914	98
Methyl acetate	79-20-9	3.43		Ethereal	SD	St. Croix		CB	2013-09-15	646991	98
Methyl acetate	79-20-9	3.43		Ethereal	SD	St. Croix		CB	2013-09-15	621465	98
Methyl acetate	79-20-9	3.43		Ethereal	SD	St. Croix		CB	2013-09-15	403223	98
Methyl acetate	79-20-9	3.43		Ethereal	SD	St. Croix		CB	2013-09-25	7635	94
Methyl acetate	79-20-9	3.43		Ethereal	SD	St. Croix		CB	2013-09-25	29925	93
Methyl acetate	79-20-9	3.43		Ethereal	SD	St. Croix		CB	2013-09-25	72340	97
Methyl acetate	79-20-9	3.43		Ethereal	SD	St. Croix		CB	2013-09-25	615891	99
Methyl acetate	79-20-9	3.43		Ethereal	SD	St. Croix		CB	2013-09-25	630175	98
Methyl acetate	79-20-9	3.43		Ethereal	SD	St. Croix		CB	2013-09-25	444257	98
Methyl acetate	79-20-9	3.43		Ethereal	SD	St. Croix		CB	2013-09-25	592112	98
Methyl acetate	79-20-9	3.43		Ethereal	SD	St. Croix		CB	2013-09-25	665831	98
Acetic acid ethenyl ester	108-05-4	4.6484			IA	St. Croix		CB	2013-08-24	1177785	82
Acetic acid ethenyl ester	108-05-4	4.6484			IA	St. Croix		CB	2013-09-03	755835	82
Acetic acid ethenyl ester	108-05-4	4.6484			IA	St. Croix		CB	2013-09-03	206948	86
Acetic acid ethenyl ester	108-05-4	4.6484			SD	Frontenac		CB	2013-09-13	4997	80
Acetic acid ethenyl ester	108-05-4	4.6484			SD	Marquette		CB	2013-09-13	18522	80
Acetic acid ethenyl ester	108-05-4	4.6484			SD	St. Croix		CB	2013-09-15	312435	90
Acetic acid ethenyl ester	108-05-4	4.6484			SD	St. Croix		CB	2013-09-15	87884	89
Isovaleraldehyde	590-86-3	4.67655	Malt	Ethereal, Aldehydic, Chocolate, Peach, Fatty	IA	Frontenac		CB	2013-08-13	1014	82
Isovaleraldehyde	590-86-3	4.67655	Malt	Ethereal, Aldehydic, Chocolate, Peach, Fatty	IA	Frontenac		CB	2013-08-13	5323	84
Isovaleraldehyde	590-86-3	4.67655	Malt	Ethereal, Aldehydic, Chocolate, Peach, Fatty	IA	Frontenac		CB	2013-09-09	7558	90
Isovaleraldehyde	590-86-3	4.67655	Malt	Ethereal, Aldehydic, Chocolate, Peach, Fatty	IA	Frontenac		CB	2013-09-09	33192	94
Isovaleraldehyde	590-86-3	4.67655	Malt	Ethereal, Aldehydic, Chocolate, Peach, Fatty	IA	Frontenac		CB	2013-09-09	30506	95
Isovaleraldehyde	590-86-3	4.67655	Malt	Ethereal, Aldehydic, Chocolate, Peach, Fatty	IA	La Crescent		CB	2013-08-10	931947	98
Isovaleraldehyde	590-86-3	4.67655	Malt	Ethereal, Aldehydic, Chocolate, Peach, Fatty	IA	La Crescent		CB	2013-08-10	580299	97
Isovaleraldehyde	590-86-3	4.67655	Malt	Ethereal, Aldehydic, Chocolate, Peach, Fatty	IA	La Crescent		CB	2013-08-10	880905	99
Isovaleraldehyde	590-86-3	4.67655	Malt	Ethereal, Aldehydic, Chocolate, Peach, Fatty	IA	La Crescent		CB	2013-08-13	12558	88
Isovaleraldehyde	590-86-3	4.67655	Malt	Ethereal, Aldehydic, Chocolate, Peach, Fatty	IA	La Crescent		CB	2013-08-13	10309	93
Isovaleraldehyde	590-86-3	4.67655	Malt	Ethereal, Aldehydic, Chocolate, Peach, Fatty	IA	La Crescent		CB	2013-08-13	11984	93
Isovaleraldehyde	590-86-3	4.67655	Malt	Ethereal, Aldehydic, Chocolate, Peach, Fatty	IA	La Crescent		CB	2013-08-24	445490	98
Isovaleraldehyde	590-86-3	4.67655	Malt	Ethereal, Aldehydic, Chocolate, Peach, Fatty	IA	La Crescent		CB	2013-08-24	560636	98
Isovaleraldehyde	590-86-3	4.67655	Malt	Ethereal, Aldehydic, Chocolate, Peach, Fatty	IA	La Crescent		CB	2013-08-24	855917	98
Isovaleraldehyde	590-86-3	4.67655	Malt	Ethereal, Aldehydic, Chocolate, Peach, Fatty	IA	La Crescent		CB	2013-08-29	964681	98
Isovaleraldehyde	590-86-3	4.67655	Malt	Ethereal, Aldehydic, Chocolate, Peach, Fatty	IA	La Crescent		CB	2013-08-29	1002201	98
Isovaleraldehyde	590-86-3	4.67655	Malt	Ethereal, Aldehydic, Chocolate, Peach, Fatty	IA	La Crescent		CB	2013-08-29	292113	97
Isovaleraldehyde	590-86-3	4.67655	Malt	Ethereal, Aldehydic, Chocolate, Peach, Fatty	IA	La Crescent		CB	2013-08-31	31932	95
Isovaleraldehyde	590-86-3	4.67655	Malt	Ethereal, Aldehydic, Chocolate, Peach, Fatty	IA	La Crescent		CB	2013-08-31	21322	94
Isovaleraldehyde	590-86-3	4.67655	Malt	Ethereal, Aldehydic, Chocolate, Peach, Fatty	IA	La Crescent		CB	2013-08-31	23159	93
Isovaleraldehyde	590-86-3	4.67655	Malt	Ethereal, Aldehydic, Chocolate, Peach, Fatty	IA	La Crescent		CB	2013-09-03	643207	98
Isovaleraldehyde	590-86-3	4.67655	Malt	Ethereal, Aldehydic, Chocolate, Peach, Fatty	IA	La Crescent		CB	2013-09-03	669683	98
Isovaleraldehyde	590-86-3	4.67655	Malt	Ethereal, Aldehydic, Chocolate, Peach, Fatty	IA	La Crescent		CB	2013-09-03	749104	98
Isovaleraldehyde	590-86-3	4.67655	Malt	Ethereal, Aldehydic, Chocolate, Peach, Fatty	IA	La Crescent		CB	2013-09-03	369125	97
Isovaleraldehyde	590-86-3	4.67655	Malt	Ethereal, Aldehydic, Chocolate, Peach, Fatty	IA	Marquette		CB	2013-08-13	10714	90
Isovaleraldehyde	590-86-3	4.67655	Malt	Ethereal, Aldehydic, Chocolate, Peach, Fatty	IA	Marquette		CB	2013-08-13	7386	87
Isovaleraldehyde	590-86-3	4.67655	Malt	Ethereal, Aldehydic, Chocolate, Peach, Fatty	IA	Marquette		CB	2013-08-13	5316	90
Isovaleraldehyde	590-86-3	4.67655	Malt	Ethereal, Aldehydic, Chocolate, Peach, Fatty	IA	Marquette		CB	2013-09-09	21642	96
Isovaleraldehyde	590-86-3	4.67655	Malt	Ethereal, Aldehydic, Chocolate, Peach, Fatty	IA	Marquette		CB	2013-09-09	23105	94
Isovaleraldehyde	590-86-3	4.67655	Malt	Ethereal, Aldehydic, Chocolate, Peach, Fatty	IA	Marquette		CB	2013-09-09	28665	96
Isovaleraldehyde	590-86-3	4.67655	Malt	Ethereal, Aldehydic, Chocolate, Peach, Fatty	IA	St. Croix		CB	2013-08-13	1007049	98
Isovaleraldehyde	590-86-3	4.67655	Malt	Ethereal, Aldehydic, Chocolate, Peach, Fatty	IA	St. Croix		CB	2013-08-13	709208	98
Isovaleraldehyde	590-86-3	4.67655	Malt	Ethereal, Aldehydic, Chocolate, Peach, Fatty	IA	St. Croix		CB	2013-08-13	522731	98
Isovaleraldehyde	590-86-3	4.67655	Malt	Ethereal, Aldehydic, Chocolate, Peach, Fatty	IA	St. Croix		CB	2013-08-13	4856	83
Isovaleraldehyde	590-86-3	4.67655	Malt	Ethereal, Aldehydic, Chocolate, Peach, Fatty	IA	St. Croix		CB	2013-08-13	6098	89
Isovaleraldehyde	590-86-3	4.67655	Malt	Ethereal, Aldehydic, Chocolate, Peach, Fatty	IA	St. Croix		CB	2013-08-13	4844	90
Isovaleraldehyde	590-86-3	4.67655	Malt	Ethereal, Aldehydic, Chocolate, Peach, Fatty	IA	St. Croix		CB	2013-08-24	612310	98
Isovaleraldehyde	590-86-3	4.67655	Malt	Ethereal, Aldehydic, Chocolate, Peach, Fatty	IA	St. Croix		CB	2013-08-24	626151	98
Isovaleraldehyde	590-86-3	4.67655	Malt	Ethereal, Aldehydic, Chocolate, Peach, Fatty	IA	St. Croix		CB	2013-08-24	217910	95
Isovaleraldehyde	590-86-3	4.67655	Malt	Ethereal, Aldehydic, Chocolate, Peach, Fatty	IA	St. Croix		CB	2013-08-29	454810	98
Isovaleraldehyde	590-86-3	4.67655	Malt	Ethereal, Aldehydic, Chocolate, Peach, Fatty	IA	St. Croix		CB	2013-08-29	456158	98
Isovaleraldehyde	590-86-3	4.67655	Malt	Ethereal, Aldehydic, Chocolate, Peach, Fatty	IA	St. Croix		CB	2013-08-29	851238	98
Isovaleraldehyde	590-86-3	4.67655	Malt	Ethereal, Aldehydic, Chocolate, Peach, Fatty	IA	St. Croix		CB	2013-08-31	23112	94
Isovaleraldehyde	590-86-3	4.67655	Malt	Ethereal, Aldehydic, Chocolate, Peach, Fatty	IA	St. Croix		CB	2013-08-31	20367	92
Isovaleraldehyde	590-86-3	4.67655	Malt	Ethereal, Aldehydic, Chocolate, Peach, Fatty	IA	St. Croix		CB	2013-08-31	13454	92
Isovaleraldehyde	590-86-3	4.67655	Malt	Ethereal, Aldehydic, Chocolate, Peach, Fatty	IA	St. Croix		CB	2013-09-03	86548	92
Isovaleraldehyde	590-86-3	4.67655	Malt	Ethereal, Aldehydic, Chocolate, Peach, Fatty	IA	St. Croix		CB	2013-09-03	194250	87
Isovaleraldehyde	590-86-3	4.67655	Malt	Ethereal, Aldehydic, Chocolate, Peach, Fatty	IA	St. Croix		CB	2013-09-03	110437	91
Isovaleraldehyde	590-86-3	4.67655	Malt	Ethereal, Aldehydic, Chocolate, Peach, Fatty	SD	Frontenac		CB	2012-08-06	70051	87
Isovaleraldehyde	590-86-3	4.67655	Malt	Ethereal, Aldehydic, Chocolate, Peach, Fatty	SD	Frontenac		CB	2012-08-06	78524	91
Isovaleraldehyde	590-86-3	4.67655	Malt	Ethereal, Aldehydic, Chocolate, Peach, Fatty	SD	Frontenac		CB	2012-08-06	57183	87
Isovaleraldehyde	590-86-3	4.67655	Malt	Ethereal, Aldehydic, Chocolate, Peach, Fatty	SD	Frontenac		CB	2012-08-06	30301	88
Isovaleraldehyde	590-86-3	4.67655	Malt	Ethereal, Aldehydic, Chocolate, Peach, Fatty	SD	Frontenac		CB	2012-08-10	91636	90
Isovaleraldehyde	590-86-3	4.67655	Malt	Ethereal, Aldehydic, Chocolate, Peach, Fatty	SD	Frontenac		CB	2012-08-10	95105	92
Isovaleraldehyde	590-86-3	4.67655	Malt	Ethereal, Aldehydic, Chocolate, Peach, Fatty	SD	Frontenac		CB	2012-08-10	108584	91
Isovaleraldehyde	590-86-3	4.67655	Malt	Ethereal, Aldehydic, Chocolate, Peach, Fatty	SD	Frontenac		CB	2012-08-10	53751	87
Isovaleraldehyde	590-86-3	4.67655	Malt	Ethereal, Aldehydic, Chocolate, Peach, Fatty	SD	Frontenac		CB	2012-08-20	29153	84
Isovaleraldehyde	590-86-3	4.67655	Malt	Ethereal, Aldehydic, Chocolate, Peach, Fatty	SD	Frontenac		CB	2012-08-20	114044	90
Isovaleraldehyde	590-86-3	4.67655	Malt	Ethereal, Aldehydic, Chocolate, Peach, Fatty	SD	Frontenac		CB	2012-08-20	83760	91
Isovaleraldehyde	590-86-3	4.67655	Malt	Ethereal, Aldehydic, Chocolate, Peach, Fatty	SD	Frontenac		CB	2012-08-20	151042	93
Isovaleraldehyde	590-86-3	4.67655	Malt	Ethereal, Aldehydic, Chocolate, Peach, Fatty	SD	Frontenac		CB	2012-08-27	98068	93
Isovaleraldehyde	590-86-3	4.67655	Malt	Ethereal, Aldehydic, Chocolate, Peach, Fatty	SD	Frontenac		CB	2012-08-27	47945	87
Isovaleraldehyde	590-86-3	4.67655	Malt	Ethereal, Aldehydic, Chocolate, Peach, Fatty	SD	Frontenac		CB	2012-08-27	194528	94
Isovaleraldehyde	590-86-3	4.67655	Malt	Ethereal, Aldehydic, Chocolate, Peach, Fatty	SD	Frontenac		CB	2012-08-27	199031	94
Isovaleraldehyde	590-86-3	4.67655	Malt	Ethereal, Aldehydic, Chocolate, Peach, Fatty	SD	Frontenac		CB	2012-09-05	263860	95
Isovaleraldehyde	590-86-3	4.67655	Malt	Ethereal, Aldehydic, Chocolate, Peach, Fatty	SD	Frontenac		CB	2012-09-05	24771	80
Isovaleraldehyde	590-86-3	4.67655	Malt	Ethereal, Aldehydic, Chocolate, Peach, Fatty	SD	Frontenac		CB	2012-09-05	281268	95
Isovaleraldehyde	590-86-3	4.67655	Malt	Ethereal, Aldehydic, Chocolate, Peach, Fatty	SD	Frontenac		CB	2012-09-05	16356	81
Isovaleraldehyde	590-86-3	4.67655	Malt	Ethereal, Aldehydic, Chocolate, Peach, Fatty	SD	Frontenac		CB	2012-09-11	191206	93
Isovaleraldehyde	590-86-3	4.67655	Malt	Ethereal, Aldehydic, Chocolate, Peach, Fatty	SD	Frontenac		CB	2012-09-11	136895	94
Isovaleraldehyde	590-86-3	4.67655	Malt	Ethereal, Aldehydic, Chocolate, Peach, Fatty	SD	Frontenac		CB	2012-09-11	154667	94
Isovaleraldehyde	590-86-3	4.67655	Malt	Ethereal, Aldehydic, Chocolate, Peach, Fatty	SD	Frontenac		CB	2012-09-11	183940	94
Isovaleraldehyde	590-86-3	4.67655	Malt	Ethereal, Aldehydic, Chocolate, Peach, Fatty	SD	Frontenac		CB	2013-08-21	21482	94
Isovaleraldehyde	590-86-3	4.67655	Malt	Ethereal, Aldehydic, Chocolate, Peach, Fatty	SD	Frontenac		CB	2013-08-21	22530	91
Isovaleraldehyde	590-86-3	4.67655	Malt	Ethereal, Aldehydic, Chocolate, Peach, Fatty	SD	Frontenac		CB	2013-08-21	40953	87
Isovaleraldehyde	590-86-3	4.67655	Malt	Ethereal, Aldehydic, Chocolate, Peach, Fatty	SD	Frontenac		CB	2013-08-21	37816	94
Isovaleraldehyde	590-86-3	4.67655	Malt	Ethereal, Aldehydic, Chocolate, Peach, Fatty	SD	Frontenac		CB	2013-08-28	57059	96
Isovaleraldehyde	590-86-3	4.67655	Malt	Ethereal, Aldehydic, Chocolate, Peach, Fatty	SD	Frontenac		CB	2013-08-28	66284	95
Isovaleraldehyde	590-86-3	4.67655	Malt	Ethereal, Aldehydic, Chocolate, Peach, Fatty	SD	Frontenac		CB	2013-08-28	33970	94
Isovaleraldehyde	590-86-3	4.67655	Malt	Ethereal, Aldehydic, Chocolate, Peach, Fatty	SD	Frontenac		CB	2013-08-28	57747	96
Isovaleraldehyde	590-86-3	4.67655	Malt	Ethereal, Aldehydic, Chocolate, Peach, Fatty	SD	Frontenac		CB	2013-09-05	56363	95
Isovaleraldehyde	590-86-3	4.67655	Malt	Ethereal, Aldehydic, Chocolate, Peach, Fatty	SD	Frontenac		CB	2013-09-05	80771	97
Isovaleraldehyde	590-86-3	4.67655	Malt	Ethereal, Aldehydic, Chocolate, Peach, Fatty	SD	Frontenac		CB	2013-09-05	56554	96
Isovaleraldehyde	590-86-3	4.67655	Malt	Ethereal, Aldehydic, Chocolate, Peach, Fatty	SD	Frontenac		CB	2013-09-05	67044	97
Isovaleraldehyde	590-86-3	4.67655	Malt	Ethereal, Aldehydic, Chocolate, Peach, Fatty	SD	Frontenac		CB	2013-09-13	91900	97
Isovaleraldehyde	590-86-3	4.67655	Malt	Ethereal, Aldehydic, Chocolate, Peach, Fatty	SD	Frontenac		CB	2013-09-13	74154	96
Isovaleraldehyde	590-86-3	4.67655	Malt	Ethereal, Aldehydic, Chocolate, Peach, Fatty	SD	Frontenac		CB	2013-09-13	116748	98
Isovaleraldehyde	590-86-3	4.67655	Malt	Ethereal, Aldehydic, Chocolate, Peach, Fatty	SD	Frontenac		CB	2013-09-13	19938	88
Isovaleraldehyde	590-86-3	4.67655	Malt	Ethereal, Aldehydic, Chocolate, Peach, Fatty	SD	Frontenac		CB	2013-09-22	89271	96
Isovaleraldehyde	590-86-3	4.67655	Malt	Ethereal, Aldehydic, Chocolate, Peach, Fatty	SD	Frontenac		CB	2013-09-22	112052	98
Isovaleraldehyde	590-86-3	4.67655	Malt	Ethereal, Aldehydic, Chocolate, Peach, Fatty	SD	Frontenac		CB	2013-09-22	57579	94
Isovaleraldehyde	590-86-3	4.67655	Malt	Ethereal, Aldehydic, Chocolate, Peach, Fatty	SD	Frontenac		CB	2013-09-22	60110	97
Isovaleraldehyde	590-86-3	4.67655	Malt	Ethereal, Aldehydic, Chocolate, Peach, Fatty	SD	La Crescent		CB	2013-08-28	141178	93
Isovaleraldehyde	590-86-3	4.67655	Malt	Ethereal, Aldehydic, Chocolate, Peach, Fatty	SD	La Crescent		CB	2013-08-28	226310	95
Isovaleraldehyde	590-86-3	4.67655	Malt	Ethereal, Aldehydic, Chocolate, Peach, Fatty	SD	La Crescent		CB	2013-08-28	75618	91
Isovaleraldehyde	590-86-3	4.67655	Malt	Ethereal, Aldehydic, Chocolate, Peach, Fatty	SD	La Crescent		CB	2013-08-28	146727	93
Isovaleraldehyde	590-86-3	4.67655	Malt	Ethereal, Aldehydic, Chocolate, Peach, Fatty	SD	La Crescent		CB	2013-09-03	115350	91
Isovaleraldehyde	590-86-3	4.67655	Malt	Ethereal, Aldehydic, Chocolate, Peach, Fatty	SD	La Crescent		CB	2013-09-03	267053	97
Isovaleraldehyde	590-86-3	4.67655	Malt	Ethereal, Aldehydic, Chocolate, Peach, Fatty	SD	La Crescent		CB	2013-09-03	255419	96
Isovaleraldehyde	590-86-3	4.67655	Malt	Ethereal, Aldehydic, Chocolate, Peach, Fatty	SD	La Crescent		CB	2013-09-03	91580	93
Isovaleraldehyde	590-86-3	4.67655	Malt	Ethereal, Aldehydic, Chocolate, Peach, Fatty	SD	La Crescent		CB	2013-09-15	314104	96
Isovaleraldehyde	590-86-3	4.67655	Malt	Ethereal, Aldehydic, Chocolate, Peach, Fatty	SD	La Crescent		CB	2013-09-15	256791	97
Isovaleraldehyde	590-86-3	4.67655	Malt	Ethereal, Aldehydic, Chocolate, Peach, Fatty	SD	La Crescent		CB	2013-09-15	464905	97
Isovaleraldehyde	590-86-3	4.67655	Malt	Ethereal, Aldehydic, Chocolate, Peach, Fatty	SD	La Crescent		CB	2013-09-15	337761	96
Isovaleraldehyde	590-86-3	4.67655	Malt	Ethereal, Aldehydic, Chocolate, Peach, Fatty	SD	La Crescent		CB	2013-09-20	116964	96
Isovaleraldehyde	590-86-3	4.67655	Malt	Ethereal, Aldehydic, Chocolate, Peach, Fatty	SD	La Crescent		CB	2013-09-20	116039	96
Isovaleraldehyde	590-86-3	4.67655	Malt	Ethereal, Aldehydic, Chocolate, Peach, Fatty	SD	La Crescent		CB	2013-09-20	52879	96
Isovaleraldehyde	590-86-3	4.67655	Malt	Ethereal, Aldehydic, Chocolate, Peach, Fatty	SD	La Crescent		CB	2013-09-20	52334	95
Isovaleraldehyde	590-86-3	4.67655	Malt	Ethereal, Aldehydic, Chocolate, Peach, Fatty	SD	La Crescent		CB	2013-09-20	550007	98
Isovaleraldehyde	590-86-3	4.67655	Malt	Ethereal, Aldehydic, Chocolate, Peach, Fatty	SD	La Crescent		CB	2013-09-20	208752	95
Isovaleraldehyde	590-86-3	4.67655	Malt	Ethereal, Aldehydic, Chocolate, Peach, Fatty	SD	La Crescent		CB	2013-09-20	186924	95
Isovaleraldehyde	590-86-3	4.67655	Malt	Ethereal, Aldehydic, Chocolate, Peach, Fatty	SD	La Crescent		CB	2013-09-20	306180	95
Isovaleraldehyde	590-86-3	4.67655	Malt	Ethereal, Aldehydic, Chocolate, Peach, Fatty	SD	La Crescent		CB	2013-09-20	234409	97
Isovaleraldehyde	590-86-3	4.67655	Malt	Ethereal, Aldehydic, Chocolate, Peach, Fatty	SD	Marquette		CB	2012-08-06	22462	83
Isovaleraldehyde	590-86-3	4.67655	Malt	Ethereal, Aldehydic, Chocolate, Peach, Fatty	SD	Marquette		CB	2012-08-06	139916	93
Isovaleraldehyde	590-86-3	4.67655	Malt	Ethereal, Aldehydic, Chocolate, Peach, Fatty	SD	Marquette		CB	2012-08-06	68550	91
Isovaleraldehyde	590-86-3	4.67655	Malt	Ethereal, Aldehydic, Chocolate, Peach, Fatty	SD	Marquette		CB	2012-08-06	91654	91
Isovaleraldehyde	590-86-3	4.67655	Malt	Ethereal, Aldehydic, Chocolate, Peach, Fatty	SD	Marquette		CB	2012-08-10	59625	89
Isovaleraldehyde	590-86-3	4.67655	Malt	Ethereal, Aldehydic, Chocolate, Peach, Fatty	SD	Marquette		CB	2012-08-10	57340	90
Isovaleraldehyde	590-86-3	4.67655	Malt	Ethereal, Aldehydic, Chocolate, Peach, Fatty	SD	Marquette		CB	2012-08-10	38345	87
Isovaleraldehyde	590-86-3	4.67655	Malt	Ethereal, Aldehydic, Chocolate, Peach, Fatty	SD	Marquette		CB	2012-08-20	56917	89
Isovaleraldehyde	590-86-3	4.67655	Malt	Ethereal, Aldehydic, Chocolate, Peach, Fatty	SD	Marquette		CB	2012-08-20	49499	86
Isovaleraldehyde	590-86-3	4.67655	Malt	Ethereal, Aldehydic, Chocolate, Peach, Fatty	SD	Marquette		CB	2012-08-20	68048	86
Isovaleraldehyde	590-86-3	4.67655	Malt	Ethereal, Aldehydic, Chocolate, Peach, Fatty	SD	Marquette		CB	2012-08-20	70589	87
Isovaleraldehyde	590-86-3	4.67655	Malt	Ethereal, Aldehydic, Chocolate, Peach, Fatty	SD	Marquette		CB	2012-08-27	109316	93
Isovaleraldehyde	590-86-3	4.67655	Malt	Ethereal, Aldehydic, Chocolate, Peach, Fatty	SD	Marquette		CB	2012-08-27	69255	89
Isovaleraldehyde	590-86-3	4.67655	Malt	Ethereal, Aldehydic, Chocolate, Peach, Fatty	SD	Marquette		CB	2012-08-27	72957	92
Isovaleraldehyde	590-86-3	4.67655	Malt	Ethereal, Aldehydic, Chocolate, Peach, Fatty	SD	Marquette		CB	2012-08-27	119626	94
Isovaleraldehyde	590-86-3	4.67655	Malt	Ethereal, Aldehydic, Chocolate, Peach, Fatty	SD	Marquette		CB	2012-09-05	92341	92
Isovaleraldehyde	590-86-3	4.67655	Malt	Ethereal, Aldehydic, Chocolate, Peach, Fatty	SD	Marquette		CB	2012-09-05	110432	94
Isovaleraldehyde	590-86-3	4.67655	Malt	Ethereal, Aldehydic, Chocolate, Peach, Fatty	SD	Marquette		CB	2012-09-05	37895	84
Isovaleraldehyde	590-86-3	4.67655	Malt	Ethereal, Aldehydic, Chocolate, Peach, Fatty	SD	Marquette		CB	2012-09-05	60933	89
Isovaleraldehyde	590-86-3	4.67655	Malt	Ethereal, Aldehydic, Chocolate, Peach, Fatty	SD	Marquette		CB	2012-09-11	147829	94
Isovaleraldehyde	590-86-3	4.67655	Malt	Ethereal, Aldehydic, Chocolate, Peach, Fatty	SD	Marquette		CB	2012-09-11	121617	92
Isovaleraldehyde	590-86-3	4.67655	Malt	Ethereal, Aldehydic, Chocolate, Peach, Fatty	SD	Marquette		CB	2012-09-11	72321	90
Isovaleraldehyde	590-86-3	4.67655	Malt	Ethereal, Aldehydic, Chocolate, Peach, Fatty	SD	Marquette		CB	2012-09-11	67856	90
Isovaleraldehyde	590-86-3	4.67655	Malt	Ethereal, Aldehydic, Chocolate, Peach, Fatty	SD	Marquette		CB	2013-08-21	11984	86
Isovaleraldehyde	590-86-3	4.67655	Malt	Ethereal, Aldehydic, Chocolate, Peach, Fatty	SD	Marquette		CB	2013-08-21	65617	97
Isovaleraldehyde	590-86-3	4.67655	Malt	Ethereal, Aldehydic, Chocolate, Peach, Fatty	SD	Marquette		CB	2013-08-21	91336	98
Isovaleraldehyde	590-86-3	4.67655	Malt	Ethereal, Aldehydic, Chocolate, Peach, Fatty	SD	Marquette		CB	2013-08-21	61869	96
Isovaleraldehyde	590-86-3	4.67655	Malt	Ethereal, Aldehydic, Chocolate, Peach, Fatty	SD	Marquette		CB	2013-08-28	70572	98
Isovaleraldehyde	590-86-3	4.67655	Malt	Ethereal, Aldehydic, Chocolate, Peach, Fatty	SD	Marquette		CB	2013-08-28	114582	98
Isovaleraldehyde	590-86-3	4.67655	Malt	Ethereal, Aldehydic, Chocolate, Peach, Fatty	SD	Marquette		CB	2013-08-28	77403	97
Isovaleraldehyde	590-86-3	4.67655	Malt	Ethereal, Aldehydic, Chocolate, Peach, Fatty	SD	Marquette		CB	2013-08-28	72661	97
Isovaleraldehyde	590-86-3	4.67655	Malt	Ethereal, Aldehydic, Chocolate, Peach, Fatty	SD	Marquette		CB	2013-09-05	90023	97
Isovaleraldehyde	590-86-3	4.67655	Malt	Ethereal, Aldehydic, Chocolate, Peach, Fatty	SD	Marquette		CB	2013-09-05	121514	98
Isovaleraldehyde	590-86-3	4.67655	Malt	Ethereal, Aldehydic, Chocolate, Peach, Fatty	SD	Marquette		CB	2013-09-05	82717	98
Isovaleraldehyde	590-86-3	4.67655	Malt	Ethereal, Aldehydic, Chocolate, Peach, Fatty	SD	Marquette		CB	2013-09-05	79427	97
Isovaleraldehyde	590-86-3	4.67655	Malt	Ethereal, Aldehydic, Chocolate, Peach, Fatty	SD	Marquette		CB	2013-09-13	69725	97
Isovaleraldehyde	590-86-3	4.67655	Malt	Ethereal, Aldehydic, Chocolate, Peach, Fatty	SD	Marquette		CB	2013-09-13	61867	96
Isovaleraldehyde	590-86-3	4.67655	Malt	Ethereal, Aldehydic, Chocolate, Peach, Fatty	SD	Marquette		CB	2013-09-13	87940	97
Isovaleraldehyde	590-86-3	4.67655	Malt	Ethereal, Aldehydic, Chocolate, Peach, Fatty	SD	Marquette		CB	2013-09-13	53769	94
Isovaleraldehyde	590-86-3	4.67655	Malt	Ethereal, Aldehydic, Chocolate, Peach, Fatty	SD	Marquette		CB	2013-09-22	75046	97
Isovaleraldehyde	590-86-3	4.67655	Malt	Ethereal, Aldehydic, Chocolate, Peach, Fatty	SD	Marquette		CB	2013-09-22	30618	92
Isovaleraldehyde	590-86-3	4.67655	Malt	Ethereal, Aldehydic, Chocolate, Peach, Fatty	SD	Marquette		CB	2013-09-22	42887	94
Isovaleraldehyde	590-86-3	4.67655	Malt	Ethereal, Aldehydic, Chocolate, Peach, Fatty	SD	St. Croix		CB	2013-08-29	551039	98
Isovaleraldehyde	590-86-3	4.67655	Malt	Ethereal, Aldehydic, Chocolate, Peach, Fatty	SD	St. Croix		CB	2013-08-29	323534	96
Isovaleraldehyde	590-86-3	4.67655	Malt	Ethereal, Aldehydic, Chocolate, Peach, Fatty	SD	St. Croix		CB	2013-08-29	598518	98
Isovaleraldehyde	590-86-3	4.67655	Malt	Ethereal, Aldehydic, Chocolate, Peach, Fatty	SD	St. Croix		CB	2013-08-29	296701	97
Isovaleraldehyde	590-86-3	4.67655	Malt	Ethereal, Aldehydic, Chocolate, Peach, Fatty	SD	St. Croix		CB	2013-09-08	317086	97
Isovaleraldehyde	590-86-3	4.67655	Malt	Ethereal, Aldehydic, Chocolate, Peach, Fatty	SD	St. Croix		CB	2013-09-08	265432	96
Isovaleraldehyde	590-86-3	4.67655	Malt	Ethereal, Aldehydic, Chocolate, Peach, Fatty	SD	St. Croix		CB	2013-09-08	441877	98
Isovaleraldehyde	590-86-3	4.67655	Malt	Ethereal, Aldehydic, Chocolate, Peach, Fatty	SD	St. Croix		CB	2013-09-08	88351	87
Isovaleraldehyde	590-86-3	4.67655	Malt	Ethereal, Aldehydic, Chocolate, Peach, Fatty	SD	St. Croix		CB	2013-09-25	81426	96
Isovaleraldehyde	590-86-3	4.67655	Malt	Ethereal, Aldehydic, Chocolate, Peach, Fatty	SD	St. Croix		CB	2013-09-25	97335	97
Isovaleraldehyde	590-86-3	4.67655	Malt	Ethereal, Aldehydic, Chocolate, Peach, Fatty	SD	St. Croix		CB	2013-09-25	59721	97
Isovaleraldehyde	590-86-3	4.67655	Malt	Ethereal, Aldehydic, Chocolate, Peach, Fatty	SD	St. Croix		CB	2013-09-25	14755	93
Allyl alcohol	107-18-6	4.72553		Pungent, Mustard	IA	La Crescent		CB	2013-08-10	57893	83
Allyl alcohol	107-18-6	4.72553		Pungent, Mustard	IA	La Crescent		CB	2013-08-24	43881	81
Allyl alcohol	107-18-6	4.72553		Pungent, Mustard	IA	La Crescent		CB	2013-08-24	72307	81
Allyl alcohol	107-18-6	4.72553		Pungent, Mustard	IA	La Crescent		CB	2013-09-03	51065	80
Allyl alcohol	107-18-6	4.72553		Pungent, Mustard	IA	La Crescent		CB	2013-09-03	50856	81
Allyl alcohol	107-18-6	4.72553		Pungent, Mustard	IA	Marquette		CB	2013-09-09	10402	81
Allyl alcohol	107-18-6	4.72553		Pungent, Mustard	IA	St. Croix		CB	2013-08-24	93593	81
Allyl alcohol	107-18-6	4.72553		Pungent, Mustard	IA	St. Croix		CB	2013-08-24	151242	80
Allyl alcohol	107-18-6	4.72553		Pungent, Mustard	IA	St. Croix		CB	2013-08-29	168170	80
Allyl alcohol	107-18-6	4.72553		Pungent, Mustard	IA	St. Croix		CB	2013-09-03	43518	81
Allyl alcohol	107-18-6	4.72553		Pungent, Mustard	IA	St. Croix		CB	2013-09-03	110216	81
Allyl alcohol	107-18-6	4.72553		Pungent, Mustard	SD	La Crescent		CB	2013-09-20	100399	80
Allyl alcohol	107-18-6	4.72553		Pungent, Mustard	SD	La Crescent		CB	2013-09-20	154557	81
Allyl alcohol	107-18-6	4.72553		Pungent, Mustard	SD	Marquette		CB	2012-09-11	33087	83
Allyl alcohol	107-18-6	4.72553		Pungent, Mustard	SD	St. Croix		CB	2013-08-29	101630	80
Allyl alcohol	107-18-6	4.72553		Pungent, Mustard	SD	St. Croix		CB	2013-09-15	66494	83
2-Pentanone	107-87-9	5.41853	Ether, Fruit	Sweet, Fruity, Ethereal, Wine, Banana, Woody	SD	La Crescent		CB	2013-09-15	73460	88
2-Pentanone	107-87-9	5.41853	Ether, Fruit	Sweet, Fruity, Ethereal, Wine, Banana, Woody	SD	La Crescent		CB	2013-09-20	286246	96
2-Pentanone	107-87-9	5.41853	Ether, Fruit	Sweet, Fruity, Ethereal, Wine, Banana, Woody	SD	La Crescent		CB	2013-09-20	193605	95
2-Pentanone	107-87-9	5.41853	Ether, Fruit	Sweet, Fruity, Ethereal, Wine, Banana, Woody	SD	La Crescent		CB	2013-09-20	460623	95
2-Pentanone	107-87-9	5.41853	Ether, Fruit	Sweet, Fruity, Ethereal, Wine, Banana, Woody	SD	La Crescent		CB	2013-09-20	45077	84
2-Pentanone	107-87-9	5.41853	Ether, Fruit	Sweet, Fruity, Ethereal, Wine, Banana, Woody	SD	Marquette		CB	2012-08-10	214702	95
2-Pentanone	107-87-9	5.41853	Ether, Fruit	Sweet, Fruity, Ethereal, Wine, Banana, Woody	SD	Marquette		CB	2012-09-05	7878	83
2-Pentanone	107-87-9	5.41853	Ether, Fruit	Sweet, Fruity, Ethereal, Wine, Banana, Woody	SD	Marquette		CB	2012-09-05	19350	91
2-Pentanone	107-87-9	5.41853	Ether, Fruit	Sweet, Fruity, Ethereal, Wine, Banana, Woody	SD	St. Croix		CB	2013-09-08	29342	86
2-Pentanone	107-87-9	5.41853	Ether, Fruit	Sweet, Fruity, Ethereal, Wine, Banana, Woody	SD	St. Croix		CB	2013-09-08	884664	97
n-Propyl acetate	109-60-4	5.50419	Fruit, Apple, Banana	Solvent, Celery, Fruity, Fusel, Raspberry, Pear	IA	Frontenac		CB	2013-09-09	8255	92
n-Propyl acetate	109-60-4	5.50419	Fruit, Apple, Banana	Solvent, Celery, Fruity, Fusel, Raspberry, Pear	IA	La Crescent		CB	2013-08-10	415065	82
n-Propyl acetate	109-60-4	5.50419	Fruit, Apple, Banana	Solvent, Celery, Fruity, Fusel, Raspberry, Pear	IA	St. Croix		CB	2013-09-03	26258	83
n-Propyl acetate	109-60-4	5.50419	Fruit, Apple, Banana	Solvent, Celery, Fruity, Fusel, Raspberry, Pear	IA	St. Croix		CB	2013-09-03	45394	93
n-Propyl acetate	109-60-4	5.50419	Fruit, Apple, Banana	Solvent, Celery, Fruity, Fusel, Raspberry, Pear	SD	La Crescent		CB	2013-09-20	225804	98
n-Propyl acetate	109-60-4	5.50419	Fruit, Apple, Banana	Solvent, Celery, Fruity, Fusel, Raspberry, Pear	SD	La Crescent		CB	2013-09-20	357765	97
n-Propyl acetate	109-60-4	5.50419	Fruit, Apple, Banana	Solvent, Celery, Fruity, Fusel, Raspberry, Pear	SD	Marquette		CB	2013-09-13	3130	85
n-Propyl acetate	109-60-4	5.50419	Fruit, Apple, Banana	Solvent, Celery, Fruity, Fusel, Raspberry, Pear	SD	Marquette		CB	2013-09-13	17054	94
n-Propyl acetate	109-60-4	5.50419	Fruit, Apple, Banana	Solvent, Celery, Fruity, Fusel, Raspberry, Pear	SD	St. Croix		CB	2013-08-29	678792	84
n-Propyl acetate	109-60-4	5.50419	Fruit, Apple, Banana	Solvent, Celery, Fruity, Fusel, Raspberry, Pear	SD	St. Croix		CB	2013-09-08	40972	91
n-Propyl acetate	109-60-4	5.50419	Fruit, Apple, Banana	Solvent, Celery, Fruity, Fusel, Raspberry, Pear	SD	St. Croix		CB	2013-09-15	83723	95
n-Propyl acetate	109-60-4	5.50419	Fruit, Apple, Banana	Solvent, Celery, Fruity, Fusel, Raspberry, Pear	SD	St. Croix		CB	2013-09-15	262868	98
n-Propyl acetate	109-60-4	5.50419	Fruit, Apple, Banana	Solvent, Celery, Fruity, Fusel, Raspberry, Pear	SD	St. Croix		CB	2013-09-15	233853	98
n-Propyl acetate	109-60-4	5.50419	Fruit, Apple, Banana	Solvent, Celery, Fruity, Fusel, Raspberry, Pear	SD	St. Croix		CB	2013-09-25	13538	95
n-Propyl acetate	109-60-4	5.50419	Fruit, Apple, Banana	Solvent, Celery, Fruity, Fusel, Raspberry, Pear	SD	St. Croix		CB	2013-09-25	249895	98
n-Propyl acetate	109-60-4	5.50419	Fruit, Apple, Banana	Solvent, Celery, Fruity, Fusel, Raspberry, Pear	SD	St. Croix		CB	2013-09-25	235933	98
n-Propyl acetate	109-60-4	5.50419	Fruit, Apple, Banana	Solvent, Celery, Fruity, Fusel, Raspberry, Pear	SD	St. Croix		CB	2013-09-25	290544	98
n-Propyl acetate	109-60-4	5.50419	Fruit, Apple, Banana	Solvent, Celery, Fruity, Fusel, Raspberry, Pear	SD	St. Croix		CB	2013-09-25	204178	98
Pentanal	110-62-3	5.60938	Almond, Malt, Pungent	Fermented	IA	La Crescent		CB	2013-08-10	64585	86
Pentanal	110-62-3	5.60938	Almond, Malt, Pungent	Fermented	IA	La Crescent		CB	2013-08-10	37469	87
Pentanal	110-62-3	5.60938	Almond, Malt, Pungent	Fermented	IA	La Crescent		CB	2013-08-13	2831	81
Pentanal	110-62-3	5.60938	Almond, Malt, Pungent	Fermented	IA	La Crescent		CB	2013-08-13	4531	84
Pentanal	110-62-3	5.60938	Almond, Malt, Pungent	Fermented	IA	La Crescent		CB	2013-08-13	2652	80
Pentanal	110-62-3	5.60938	Almond, Malt, Pungent	Fermented	IA	La Crescent		CB	2013-08-24	101606	90
Pentanal	110-62-3	5.60938	Almond, Malt, Pungent	Fermented	IA	La Crescent		CB	2013-08-24	36189	84
Pentanal	110-62-3	5.60938	Almond, Malt, Pungent	Fermented	IA	La Crescent		CB	2013-08-24	52114	84
Pentanal	110-62-3	5.60938	Almond, Malt, Pungent	Fermented	IA	La Crescent		CB	2013-08-29	77272	88
Pentanal	110-62-3	5.60938	Almond, Malt, Pungent	Fermented	IA	La Crescent		CB	2013-08-29	90136	87
Pentanal	110-62-3	5.60938	Almond, Malt, Pungent	Fermented	IA	La Crescent		CB	2013-08-31	1255	81
Pentanal	110-62-3	5.60938	Almond, Malt, Pungent	Fermented	IA	La Crescent		CB	2013-09-03	45096	86
Pentanal	110-62-3	5.60938	Almond, Malt, Pungent	Fermented	IA	La Crescent		CB	2013-09-03	33150	83
Pentanal	110-62-3	5.60938	Almond, Malt, Pungent	Fermented	IA	La Crescent		CB	2013-09-03	73711	88
Pentanal	110-62-3	5.60938	Almond, Malt, Pungent	Fermented	IA	St. Croix		CB	2013-08-13	30980	88
Pentanal	110-62-3	5.60938	Almond, Malt, Pungent	Fermented	IA	St. Croix		CB	2013-08-13	21564	84
Pentanal	110-62-3	5.60938	Almond, Malt, Pungent	Fermented	IA	St. Croix		CB	2013-08-24	295846	80
Pentanal	110-62-3	5.60938	Almond, Malt, Pungent	Fermented	SD	Frontenac		CB	2012-08-06	15345	82
Pentanal	110-62-3	5.60938	Almond, Malt, Pungent	Fermented	SD	Frontenac		CB	2012-08-06	20768	83
Pentanal	110-62-3	5.60938	Almond, Malt, Pungent	Fermented	SD	Frontenac		CB	2012-08-10	20687	82
Pentanal	110-62-3	5.60938	Almond, Malt, Pungent	Fermented	SD	Frontenac		CB	2012-08-10	18090	84
Pentanal	110-62-3	5.60938	Almond, Malt, Pungent	Fermented	SD	Frontenac		CB	2012-08-10	18222	82
Pentanal	110-62-3	5.60938	Almond, Malt, Pungent	Fermented	SD	Frontenac		CB	2012-08-27	169840	86
Pentanal	110-62-3	5.60938	Almond, Malt, Pungent	Fermented	SD	Frontenac		CB	2012-09-11	160318	81
Pentanal	110-62-3	5.60938	Almond, Malt, Pungent	Fermented	SD	Frontenac		CB	2013-08-21	28062	87
Pentanal	110-62-3	5.60938	Almond, Malt, Pungent	Fermented	SD	Frontenac		CB	2013-08-21	23523	84
Pentanal	110-62-3	5.60938	Almond, Malt, Pungent	Fermented	SD	Frontenac		CB	2013-08-21	22695	89
Pentanal	110-62-3	5.60938	Almond, Malt, Pungent	Fermented	SD	Frontenac		CB	2013-08-21	16374	84
Pentanal	110-62-3	5.60938	Almond, Malt, Pungent	Fermented	SD	Frontenac		CB	2013-08-28	30540	90
Pentanal	110-62-3	5.60938	Almond, Malt, Pungent	Fermented	SD	Frontenac		CB	2013-08-28	15886	87
Pentanal	110-62-3	5.60938	Almond, Malt, Pungent	Fermented	SD	Frontenac		CB	2013-08-28	25149	87
Pentanal	110-62-3	5.60938	Almond, Malt, Pungent	Fermented	SD	Frontenac		CB	2013-08-28	13308	87
Pentanal	110-62-3	5.60938	Almond, Malt, Pungent	Fermented	SD	Frontenac		CB	2013-09-05	32207	87
Pentanal	110-62-3	5.60938	Almond, Malt, Pungent	Fermented	SD	Frontenac		CB	2013-09-05	26936	87
Pentanal	110-62-3	5.60938	Almond, Malt, Pungent	Fermented	SD	Frontenac		CB	2013-09-05	23104	86
Pentanal	110-62-3	5.60938	Almond, Malt, Pungent	Fermented	SD	Frontenac		CB	2013-09-05	22386	86
Pentanal	110-62-3	5.60938	Almond, Malt, Pungent	Fermented	SD	Frontenac		CB	2013-09-13	16172	85
Pentanal	110-62-3	5.60938	Almond, Malt, Pungent	Fermented	SD	Frontenac		CB	2013-09-13	12259	87
Pentanal	110-62-3	5.60938	Almond, Malt, Pungent	Fermented	SD	Frontenac		CB	2013-09-13	14483	85
Pentanal	110-62-3	5.60938	Almond, Malt, Pungent	Fermented	SD	Frontenac		CB	2013-09-22	9769	86
Pentanal	110-62-3	5.60938	Almond, Malt, Pungent	Fermented	SD	Frontenac		CB	2013-09-22	6764	81
Pentanal	110-62-3	5.60938	Almond, Malt, Pungent	Fermented	SD	La Crescent		CB	2013-08-28	74554	90
Pentanal	110-62-3	5.60938	Almond, Malt, Pungent	Fermented	SD	La Crescent		CB	2013-08-28	190559	92
Pentanal	110-62-3	5.60938	Almond, Malt, Pungent	Fermented	SD	La Crescent		CB	2013-08-28	181817	90
Pentanal	110-62-3	5.60938	Almond, Malt, Pungent	Fermented	SD	La Crescent		CB	2013-08-28	192581	92
Pentanal	110-62-3	5.60938	Almond, Malt, Pungent	Fermented	SD	La Crescent		CB	2013-09-03	51424	86
Pentanal	110-62-3	5.60938	Almond, Malt, Pungent	Fermented	SD	La Crescent		CB	2013-09-03	115214	90
Pentanal	110-62-3	5.60938	Almond, Malt, Pungent	Fermented	SD	La Crescent		CB	2013-09-03	262752	89
Pentanal	110-62-3	5.60938	Almond, Malt, Pungent	Fermented	SD	La Crescent		CB	2013-09-03	58607	86
Pentanal	110-62-3	5.60938	Almond, Malt, Pungent	Fermented	SD	La Crescent		CB	2013-09-15	205087	91
Pentanal	110-62-3	5.60938	Almond, Malt, Pungent	Fermented	SD	La Crescent		CB	2013-09-15	240191	90
Pentanal	110-62-3	5.60938	Almond, Malt, Pungent	Fermented	SD	La Crescent		CB	2013-09-15	291967	92
Pentanal	110-62-3	5.60938	Almond, Malt, Pungent	Fermented	SD	La Crescent		CB	2013-09-15	156272	90
Pentanal	110-62-3	5.60938	Almond, Malt, Pungent	Fermented	SD	La Crescent		CB	2013-09-20	64242	88
Pentanal	110-62-3	5.60938	Almond, Malt, Pungent	Fermented	SD	La Crescent		CB	2013-09-20	60352	89
Pentanal	110-62-3	5.60938	Almond, Malt, Pungent	Fermented	SD	La Crescent		CB	2013-09-20	79671	90
Pentanal	110-62-3	5.60938	Almond, Malt, Pungent	Fermented	SD	La Crescent		CB	2013-09-20	76372	93
Pentanal	110-62-3	5.60938	Almond, Malt, Pungent	Fermented	SD	La Crescent		CB	2013-09-20	74577	88
Pentanal	110-62-3	5.60938	Almond, Malt, Pungent	Fermented	SD	La Crescent		CB	2013-09-20	88209	90
Pentanal	110-62-3	5.60938	Almond, Malt, Pungent	Fermented	SD	La Crescent		CB	2013-09-20	12316	85
Pentanal	110-62-3	5.60938	Almond, Malt, Pungent	Fermented	SD	Marquette		CB	2012-08-06	35830	87
Pentanal	110-62-3	5.60938	Almond, Malt, Pungent	Fermented	SD	Marquette		CB	2012-08-20	49638	86
Pentanal	110-62-3	5.60938	Almond, Malt, Pungent	Fermented	SD	Marquette		CB	2012-08-20	17373	82
Pentanal	110-62-3	5.60938	Almond, Malt, Pungent	Fermented	SD	Marquette		CB	2012-08-20	26201	83
Pentanal	110-62-3	5.60938	Almond, Malt, Pungent	Fermented	SD	Marquette		CB	2012-08-27	53038	82
Pentanal	110-62-3	5.60938	Almond, Malt, Pungent	Fermented	SD	Marquette		CB	2012-08-27	22798	85
Pentanal	110-62-3	5.60938	Almond, Malt, Pungent	Fermented	SD	Marquette		CB	2012-08-27	27213	85
Pentanal	110-62-3	5.60938	Almond, Malt, Pungent	Fermented	SD	Marquette		CB	2012-08-27	15161	83
Pentanal	110-62-3	5.60938	Almond, Malt, Pungent	Fermented	SD	Marquette		CB	2012-09-11	102274	83
Pentanal	110-62-3	5.60938	Almond, Malt, Pungent	Fermented	SD	Marquette		CB	2012-09-11	90195	84
Pentanal	110-62-3	5.60938	Almond, Malt, Pungent	Fermented	SD	Marquette		CB	2013-08-21	10864	85
Pentanal	110-62-3	5.60938	Almond, Malt, Pungent	Fermented	SD	Marquette		CB	2013-08-21	13625	86
Pentanal	110-62-3	5.60938	Almond, Malt, Pungent	Fermented	SD	Marquette		CB	2013-08-21	12708	86
Pentanal	110-62-3	5.60938	Almond, Malt, Pungent	Fermented	SD	Marquette		CB	2013-08-21	39198	93
Pentanal	110-62-3	5.60938	Almond, Malt, Pungent	Fermented	SD	Marquette		CB	2013-08-28	19755	88
Pentanal	110-62-3	5.60938	Almond, Malt, Pungent	Fermented	SD	Marquette		CB	2013-08-28	8915	86
Pentanal	110-62-3	5.60938	Almond, Malt, Pungent	Fermented	SD	Marquette		CB	2013-08-28	18605	93
Pentanal	110-62-3	5.60938	Almond, Malt, Pungent	Fermented	SD	Marquette		CB	2013-08-28	10297	88
Pentanal	110-62-3	5.60938	Almond, Malt, Pungent	Fermented	SD	Marquette		CB	2013-09-05	12941	86
Pentanal	110-62-3	5.60938	Almond, Malt, Pungent	Fermented	SD	Marquette		CB	2013-09-05	14347	87
Pentanal	110-62-3	5.60938	Almond, Malt, Pungent	Fermented	SD	Marquette		CB	2013-09-05	10565	85
Pentanal	110-62-3	5.60938	Almond, Malt, Pungent	Fermented	SD	Marquette		CB	2013-09-13	8400	81
Pentanal	110-62-3	5.60938	Almond, Malt, Pungent	Fermented	SD	St. Croix		CB	2013-08-29	45328	87
Pentanal	110-62-3	5.60938	Almond, Malt, Pungent	Fermented	SD	St. Croix		CB	2013-08-29	127864	91
Pentanal	110-62-3	5.60938	Almond, Malt, Pungent	Fermented	SD	St. Croix		CB	2013-08-29	90933	91
Pentanal	110-62-3	5.60938	Almond, Malt, Pungent	Fermented	SD	St. Croix		CB	2013-09-25	5646	81
Ethyl vinyl ketone	1629-58-9	5.79277	Fish, pungent	Pungent, ethereal, peppery, garlic, onion, fishy, mustard	IA	La Crescent		CB	2013-08-24	47298	92
Ethyl vinyl ketone	1629-58-9	5.79277	Fish, pungent	Pungent, ethereal, peppery, garlic, onion, fishy, mustard	IA	La Crescent		CB	2013-08-24	42987	90
Ethyl vinyl ketone	1629-58-9	5.79277	Fish, pungent	Pungent, ethereal, peppery, garlic, onion, fishy, mustard	IA	La Crescent		CB	2013-08-24	100253	95
Ethyl vinyl ketone	1629-58-9	5.79277	Fish, pungent	Pungent, ethereal, peppery, garlic, onion, fishy, mustard	IA	La Crescent		CB	2013-08-29	111265	95
Ethyl vinyl ketone	1629-58-9	5.79277	Fish, pungent	Pungent, ethereal, peppery, garlic, onion, fishy, mustard	IA	La Crescent		CB	2013-08-29	150906	97
Ethyl vinyl ketone	1629-58-9	5.79277	Fish, pungent	Pungent, ethereal, peppery, garlic, onion, fishy, mustard	IA	La Crescent		CB	2013-08-29	78186	94
Ethyl vinyl ketone	1629-58-9	5.79277	Fish, pungent	Pungent, ethereal, peppery, garlic, onion, fishy, mustard	SD	La Crescent		CB	2013-09-20	4980	89
Isobutyl alcohol	78-83-1	6.22956	Wine, Solvent, Bitter	Ethereal, Winey	IA	Frontenac		CB	2013-09-09	83030	97
Isobutyl alcohol	78-83-1	6.22956	Wine, Solvent, Bitter	Ethereal, Winey	IA	Frontenac		CB	2013-09-09	2621	83
Isobutyl alcohol	78-83-1	6.22956	Wine, Solvent, Bitter	Ethereal, Winey	IA	Frontenac		CB	2013-09-09	9880	85
Isobutyl alcohol	78-83-1	6.22956	Wine, Solvent, Bitter	Ethereal, Winey	IA	St. Croix		CB	2013-08-24	208467	97
Isobutyl alcohol	78-83-1	6.22956	Wine, Solvent, Bitter	Ethereal, Winey	IA	St. Croix		CB	2013-08-29	27715	90
Isobutyl alcohol	78-83-1	6.22956	Wine, Solvent, Bitter	Ethereal, Winey	IA	St. Croix		CB	2013-09-03	729953	99
Isobutyl alcohol	78-83-1	6.22956	Wine, Solvent, Bitter	Ethereal, Winey	IA	St. Croix		CB	2013-09-03	786216	99
Isobutyl alcohol	78-83-1	6.22956	Wine, Solvent, Bitter	Ethereal, Winey	IA	St. Croix		CB	2013-09-03	1029566	99
Isobutyl alcohol	78-83-1	6.22956	Wine, Solvent, Bitter	Ethereal, Winey	IA	St. Croix		CB	2013-09-03	73962	92
Isobutyl alcohol	78-83-1	6.22956	Wine, Solvent, Bitter	Ethereal, Winey	SD	Frontenac		CB	2012-09-05	108215	95
Isobutyl alcohol	78-83-1	6.22956	Wine, Solvent, Bitter	Ethereal, Winey	SD	Frontenac		CB	2012-09-05	51502	92
Isobutyl alcohol	78-83-1	6.22956	Wine, Solvent, Bitter	Ethereal, Winey	SD	Frontenac		CB	2012-09-11	81513	93
Isobutyl alcohol	78-83-1	6.22956	Wine, Solvent, Bitter	Ethereal, Winey	SD	Marquette		CB	2012-08-10	11941	83
Isobutyl alcohol	78-83-1	6.22956	Wine, Solvent, Bitter	Ethereal, Winey	SD	Marquette		CB	2012-09-11	79217	94
Isobutyl alcohol	78-83-1	6.22956	Wine, Solvent, Bitter	Ethereal, Winey	SD	Marquette		CB	2013-09-13	7704	82
Isobutyl alcohol	78-83-1	6.22956	Wine, Solvent, Bitter	Ethereal, Winey	SD	Marquette		CB	2013-09-22	19182	89
Isobutyl alcohol	78-83-1	6.22956	Wine, Solvent, Bitter	Ethereal, Winey	SD	St. Croix		CB	2013-09-08	360408	97
Isobutyl alcohol	78-83-1	6.22956	Wine, Solvent, Bitter	Ethereal, Winey	SD	St. Croix		CB	2013-09-15	180816	95
Isobutyl alcohol	78-83-1	6.22956	Wine, Solvent, Bitter	Ethereal, Winey	SD	St. Croix		CB	2013-09-15	80363	94
Isobutyl alcohol	78-83-1	6.22956	Wine, Solvent, Bitter	Ethereal, Winey	SD	St. Croix		CB	2013-09-15	286722	96
Isobutyl alcohol	78-83-1	6.22956	Wine, Solvent, Bitter	Ethereal, Winey	SD	St. Croix		CB	2013-09-15	53908	89
Isobutyl alcohol	78-83-1	6.22956	Wine, Solvent, Bitter	Ethereal, Winey	SD	St. Croix		CB	2013-09-25	15856	84
Isobutyl alcohol	78-83-1	6.22956	Wine, Solvent, Bitter	Ethereal, Winey	SD	St. Croix		CB	2013-09-25	64994	91
Isobutyl alcohol	78-83-1	6.22956	Wine, Solvent, Bitter	Ethereal, Winey	SD	St. Croix		CB	2013-09-25	79724	91
Isobutyl alcohol	78-83-1	6.22956	Wine, Solvent, Bitter	Ethereal, Winey	SD	St. Croix		CB	2013-09-25	67068	93
Isobutyl alcohol	78-83-1	6.22956	Wine, Solvent, Bitter	Ethereal, Winey	SD	St. Croix		CB	2013-09-25	89758	93
Methyl Isobutyl Ketone	108-10-1	6.3618			SD	Frontenac		PVF	2012-07-30	48738	89
Methyl Isobutyl Ketone	108-10-1	6.3618			SD	Frontenac		PVF	2012-07-30	42697	92
Methyl Isobutyl Ketone	108-10-1	6.3618			SD	Marquette		PVF	2012-07-30	24200	93
Methyl Isobutyl Ketone	108-10-1	6.3618			SD	Marquette		PVF	2012-07-30	15545	86
Isobutyl acetate	110-19-0	6.94738	Fruit, Apple, Banana	Sweet, Fruity, Ethereal, Banana, Tropical	IA	Frontenac		CB	2013-09-09	98882	94
Isobutyl acetate	110-19-0	6.94738	Fruit, Apple, Banana	Sweet, Fruity, Ethereal, Banana, Tropical	IA	St. Croix		CB	2013-09-03	12034	80
Isobutyl acetate	110-19-0	6.94738	Fruit, Apple, Banana	Sweet, Fruity, Ethereal, Banana, Tropical	IA	St. Croix		CB	2013-09-03	42805	91
Isobutyl acetate	110-19-0	6.94738	Fruit, Apple, Banana	Sweet, Fruity, Ethereal, Banana, Tropical	SD	La Crescent		CB	2013-09-20	41770	89
Isobutyl acetate	110-19-0	6.94738	Fruit, Apple, Banana	Sweet, Fruity, Ethereal, Banana, Tropical	SD	St. Croix		CB	2013-09-08	40694	85
Isobutyl acetate	110-19-0	6.94738	Fruit, Apple, Banana	Sweet, Fruity, Ethereal, Banana, Tropical	SD	St. Croix		CB	2013-09-15	94811	94
Isobutyl acetate	110-19-0	6.94738	Fruit, Apple, Banana	Sweet, Fruity, Ethereal, Banana, Tropical	SD	St. Croix		CB	2013-09-15	56355	90
Isobutyl acetate	110-19-0	6.94738	Fruit, Apple, Banana	Sweet, Fruity, Ethereal, Banana, Tropical	SD	St. Croix		CB	2013-09-15	52785	88
Isobutyl acetate	110-19-0	6.94738	Fruit, Apple, Banana	Sweet, Fruity, Ethereal, Banana, Tropical	SD	St. Croix		CB	2013-09-25	17842	91
Isobutyl acetate	110-19-0	6.94738	Fruit, Apple, Banana	Sweet, Fruity, Ethereal, Banana, Tropical	SD	St. Croix		CB	2013-09-25	80211	93
Isobutyl acetate	110-19-0	6.94738	Fruit, Apple, Banana	Sweet, Fruity, Ethereal, Banana, Tropical	SD	St. Croix		CB	2013-09-25	61407	92
Isobutyl acetate	110-19-0	6.94738	Fruit, Apple, Banana	Sweet, Fruity, Ethereal, Banana, Tropical	SD	St. Croix		CB	2013-09-25	24373	88
Isobutyl acetate	110-19-0	6.94738	Fruit, Apple, Banana	Sweet, Fruity, Ethereal, Banana, Tropical	SD	St. Croix		CB	2013-09-25	84150	92
Disulfide, dimethyl	624-92-0	7.0803	Onion, cabbage, putrid	Sulfurous, cabbage, malty, creamy	SD	Marquette		CB	2012-08-10	21921	80
Disulfide, dimethyl	624-92-0	7.0803	Onion, cabbage, putrid	Sulfurous, cabbage, malty, creamy	SD	Marquette		CB	2012-08-20	22624	89
Disulfide, dimethyl	624-92-0	7.0803	Onion, cabbage, putrid	Sulfurous, cabbage, malty, creamy	SD	Marquette		CB	2012-08-20	22217	87
Disulfide, dimethyl	624-92-0	7.0803	Onion, cabbage, putrid	Sulfurous, cabbage, malty, creamy	SD	Marquette		CB	2012-08-20	14716	83
Disulfide, dimethyl	624-92-0	7.0803	Onion, cabbage, putrid	Sulfurous, cabbage, malty, creamy	SD	Marquette		CB	2012-08-27	12567	83
Toluene	108-88-3	7.18334	Paint	Sweet	IA	Frontenac		CB	2013-08-13	63306	99
Toluene	108-88-3	7.18334	Paint	Sweet	IA	Frontenac		CB	2013-08-13	90937	100
Toluene	108-88-3	7.18334	Paint	Sweet	IA	Frontenac		CB	2013-08-13	108422	100
Toluene	108-88-3	7.18334	Paint	Sweet	IA	Frontenac		CB	2013-09-09	56487	97
Toluene	108-88-3	7.18334	Paint	Sweet	IA	Frontenac		CB	2013-09-09	97767	100
Toluene	108-88-3	7.18334	Paint	Sweet	IA	Frontenac		CB	2013-09-09	94412	100
Toluene	108-88-3	7.18334	Paint	Sweet	IA	La Crescent		CB	2013-08-13	82561	99
Toluene	108-88-3	7.18334	Paint	Sweet	IA	La Crescent		CB	2013-08-13	69975	99
Toluene	108-88-3	7.18334	Paint	Sweet	IA	La Crescent		CB	2013-08-31	66975	97
Toluene	108-88-3	7.18334	Paint	Sweet	IA	La Crescent		CB	2013-08-31	71843	94
Toluene	108-88-3	7.18334	Paint	Sweet	IA	La Crescent		CB	2013-08-31	68590	87
Toluene	108-88-3	7.18334	Paint	Sweet	IA	Marquette		CB	2013-08-13	73172	100
Toluene	108-88-3	7.18334	Paint	Sweet	IA	Marquette		CB	2013-08-13	86325	100
Toluene	108-88-3	7.18334	Paint	Sweet	IA	Marquette		CB	2013-08-13	91832	100
Toluene	108-88-3	7.18334	Paint	Sweet	IA	Marquette		CB	2013-09-09	96003	100
Toluene	108-88-3	7.18334	Paint	Sweet	IA	Marquette		CB	2013-09-09	74656	100
Toluene	108-88-3	7.18334	Paint	Sweet	IA	Marquette		CB	2013-09-09	103353	100
Toluene	108-88-3	7.18334	Paint	Sweet	IA	St. Croix		CB	2013-08-13	89299	99
Toluene	108-88-3	7.18334	Paint	Sweet	IA	St. Croix		CB	2013-08-31	120163	96
Toluene	108-88-3	7.18334	Paint	Sweet	IA	St. Croix		CB	2013-08-31	116314	95
Toluene	108-88-3	7.18334	Paint	Sweet	IA	St. Croix		CB	2013-08-31	89127	94
Toluene	108-88-3	7.18334	Paint	Sweet	SD	Frontenac		CB	2012-09-11	123033	96
Toluene	108-88-3	7.18334	Paint	Sweet	SD	Frontenac		CB	2012-09-11	81081	96
Toluene	108-88-3	7.18334	Paint	Sweet	SD	Frontenac		CB	2012-09-11	26466	92
Toluene	108-88-3	7.18334	Paint	Sweet	SD	Frontenac		CB	2012-09-11	70355	96
Toluene	108-88-3	7.18334	Paint	Sweet	SD	Frontenac		CB	2013-08-21	3156	92
Toluene	108-88-3	7.18334	Paint	Sweet	SD	Frontenac		CB	2013-08-21	3882	91
Toluene	108-88-3	7.18334	Paint	Sweet	SD	Frontenac		CB	2013-08-21	8981	84
Toluene	108-88-3	7.18334	Paint	Sweet	SD	Frontenac		CB	2013-08-21	2403	87
Toluene	108-88-3	7.18334	Paint	Sweet	SD	Frontenac		CB	2013-08-28	2863	88
Toluene	108-88-3	7.18334	Paint	Sweet	SD	Frontenac		CB	2013-08-28	2914	92
Toluene	108-88-3	7.18334	Paint	Sweet	SD	Frontenac		CB	2013-09-05	2698	88
Toluene	108-88-3	7.18334	Paint	Sweet	SD	Frontenac		CB	2013-09-05	1978	86
Toluene	108-88-3	7.18334	Paint	Sweet	SD	Frontenac		CB	2013-09-05	3530	91
Toluene	108-88-3	7.18334	Paint	Sweet	SD	Frontenac		CB	2013-09-05	6581	83
Toluene	108-88-3	7.18334	Paint	Sweet	SD	Frontenac		CB	2013-09-13	6403	81
Toluene	108-88-3	7.18334	Paint	Sweet	SD	Frontenac		CB	2013-09-13	6918	85
Toluene	108-88-3	7.18334	Paint	Sweet	SD	Frontenac		CB	2013-09-13	3036	83
Toluene	108-88-3	7.18334	Paint	Sweet	SD	Frontenac		CB	2013-09-13	1500	85
Toluene	108-88-3	7.18334	Paint	Sweet	SD	Frontenac		CB	2013-09-22	3353	90
Toluene	108-88-3	7.18334	Paint	Sweet	SD	Frontenac		CB	2013-09-22	3695	87
Toluene	108-88-3	7.18334	Paint	Sweet	SD	Frontenac		PVF	2012-08-20	26695	93
Toluene	108-88-3	7.18334	Paint	Sweet	SD	La Crescent		CB	2013-09-20	1906	82
Toluene	108-88-3	7.18334	Paint	Sweet	SD	La Crescent		CB	2013-09-20	6807	84
Toluene	108-88-3	7.18334	Paint	Sweet	SD	La Crescent		CB	2013-09-20	8799	86
Toluene	108-88-3	7.18334	Paint	Sweet	SD	La Crescent		CB	2013-09-20	2606	91
Toluene	108-88-3	7.18334	Paint	Sweet	SD	Marquette		CB	2012-09-11	108181	97
Toluene	108-88-3	7.18334	Paint	Sweet	SD	Marquette		CB	2012-09-11	64802	96
Toluene	108-88-3	7.18334	Paint	Sweet	SD	Marquette		CB	2012-09-11	21600	85
Toluene	108-88-3	7.18334	Paint	Sweet	SD	Marquette		CB	2012-09-11	50176	96
Toluene	108-88-3	7.18334	Paint	Sweet	SD	Marquette		CB	2013-08-21	4616	84
Toluene	108-88-3	7.18334	Paint	Sweet	SD	Marquette		CB	2013-08-21	13283	91
Toluene	108-88-3	7.18334	Paint	Sweet	SD	Marquette		CB	2013-08-21	6097	92
Toluene	108-88-3	7.18334	Paint	Sweet	SD	Marquette		CB	2013-08-21	10946	85
Toluene	108-88-3	7.18334	Paint	Sweet	SD	Marquette		CB	2013-08-28	5598	92
Toluene	108-88-3	7.18334	Paint	Sweet	SD	Marquette		CB	2013-08-28	3747	88
Toluene	108-88-3	7.18334	Paint	Sweet	SD	Marquette		CB	2013-08-28	6027	86
Toluene	108-88-3	7.18334	Paint	Sweet	SD	Marquette		CB	2013-08-28	4488	91
Toluene	108-88-3	7.18334	Paint	Sweet	SD	Marquette		CB	2013-09-05	4559	88
Toluene	108-88-3	7.18334	Paint	Sweet	SD	Marquette		CB	2013-09-05	4792	91
Toluene	108-88-3	7.18334	Paint	Sweet	SD	Marquette		CB	2013-09-05	4684	85
Toluene	108-88-3	7.18334	Paint	Sweet	SD	Marquette		CB	2013-09-05	8920	93
Toluene	108-88-3	7.18334	Paint	Sweet	SD	Marquette		CB	2013-09-13	8336	88
Toluene	108-88-3	7.18334	Paint	Sweet	SD	Marquette		CB	2013-09-13	9498	91
Toluene	108-88-3	7.18334	Paint	Sweet	SD	Marquette		CB	2013-09-13	4407	93
Toluene	108-88-3	7.18334	Paint	Sweet	SD	Marquette		CB	2013-09-13	5743	87
Toluene	108-88-3	7.18334	Paint	Sweet	SD	Marquette		CB	2013-09-22	7432	85
Toluene	108-88-3	7.18334	Paint	Sweet	SD	Marquette		CB	2013-09-22	9864	94
Toluene	108-88-3	7.18334	Paint	Sweet	SD	Marquette		CB	2013-09-22	7480	86
Toluene	108-88-3	7.18334	Paint	Sweet	SD	St. Croix		CB	2013-09-25	12958	94
Toluene	108-88-3	7.18334	Paint	Sweet	SD	St. Croix		CB	2013-09-25	11193	86
Toluene	108-88-3	7.18334	Paint	Sweet	SD	St. Croix		CB	2013-09-25	13435	92
1-Butanol	71-36-3	7.30848	Medicine, Fruit	Fermented	IA	Frontenac		PVF	2012-07-12	11043	81
1-Butanol	71-36-3	7.30848	Medicine, Fruit	Fermented	IA	Frontenac		PVF	2012-07-12	77257	93
1-Butanol	71-36-3	7.30848	Medicine, Fruit	Fermented	IA	Frontenac		PVF	2012-07-18	25361	90
1-Butanol	71-36-3	7.30848	Medicine, Fruit	Fermented	IA	Frontenac		PVF	2012-07-18	122157	96
1-Butanol	71-36-3	7.30848	Medicine, Fruit	Fermented	IA	Frontenac		PVF	2012-07-18	95811	95
1-Butanol	71-36-3	7.30848	Medicine, Fruit	Fermented	IA	Frontenac		PVF	2012-07-18	172402	97
1-Butanol	71-36-3	7.30848	Medicine, Fruit	Fermented	IA	Marquette		PVF	2012-07-12	72606	95
1-Butanol	71-36-3	7.30848	Medicine, Fruit	Fermented	IA	Marquette		PVF	2012-07-12	37996	92
1-Butanol	71-36-3	7.30848	Medicine, Fruit	Fermented	IA	Marquette		PVF	2012-07-12	55319	93
1-Butanol	71-36-3	7.30848	Medicine, Fruit	Fermented	IA	Marquette		PVF	2012-07-18	20097	80
1-Butanol	71-36-3	7.30848	Medicine, Fruit	Fermented	IA	Marquette		PVF	2012-07-18	72516	95
1-Butanol	71-36-3	7.30848	Medicine, Fruit	Fermented	IA	Marquette		PVF	2012-07-18	87029	95
1-Butanol	71-36-3	7.30848	Medicine, Fruit	Fermented	IA	Marquette		PVF	2012-07-18	62221	93
1-Butanol	71-36-3	7.30848	Medicine, Fruit	Fermented	IA	St. Croix		CB	2013-08-24	394002	95
1-Butanol	71-36-3	7.30848	Medicine, Fruit	Fermented	IA	St. Croix		CB	2013-09-03	40276	94
1-Butanol	71-36-3	7.30848	Medicine, Fruit	Fermented	IA	St. Croix		CB	2013-09-03	78080	96
1-Butanol	71-36-3	7.30848	Medicine, Fruit	Fermented	SD	Frontenac		PVF	2012-07-30	34999	91
1-Butanol	71-36-3	7.30848	Medicine, Fruit	Fermented	SD	Frontenac		PVF	2012-07-30	43024	92
1-Butanol	71-36-3	7.30848	Medicine, Fruit	Fermented	SD	Frontenac		PVF	2012-07-30	34419	92
1-Butanol	71-36-3	7.30848	Medicine, Fruit	Fermented	SD	Frontenac		PVF	2012-08-20	33396	91
1-Butanol	71-36-3	7.30848	Medicine, Fruit	Fermented	SD	Frontenac		PVF	2012-09-11	13680	87
1-Butanol	71-36-3	7.30848	Medicine, Fruit	Fermented	SD	Marquette		PVF	2012-07-30	17959	85
1-Butanol	71-36-3	7.30848	Medicine, Fruit	Fermented	SD	Marquette		PVF	2012-07-30	58076	95
1-Butanol	71-36-3	7.30848	Medicine, Fruit	Fermented	SD	Marquette		PVF	2012-07-30	20443	91
Propanoic acid, anhydride	123-62-6	7.52722			IA	La Crescent		CB	2013-08-24	25875	83
Propanoic acid, anhydride	123-62-6	7.52722			IA	La Crescent		CB	2013-08-24	69727	82
Propanoic acid, anhydride	123-62-6	7.52722			IA	La Crescent		CB	2013-08-29	43236	81
Propanoic acid, anhydride	123-62-6	7.52722			IA	La Crescent		CB	2013-08-29	40199	82
Propanoic acid, anhydride	123-62-6	7.52722			IA	La Crescent		CB	2013-09-03	36249	81
Propanoic acid, anhydride	123-62-6	7.52722			IA	La Crescent		CB	2013-09-03	38012	84
Isobutyraldehyde	78-84-2	7.70626	Pungent, Malt, Green	Spicy	IA	Frontenac		CB	2013-08-13	669	85
Isobutyraldehyde	78-84-2	7.70626	Pungent, Malt, Green	Spicy	IA	Frontenac		CB	2013-09-09	2541	89
Isobutyraldehyde	78-84-2	7.70626	Pungent, Malt, Green	Spicy	IA	Frontenac		CB	2013-09-09	4135	90
Isobutyraldehyde	78-84-2	7.70626	Pungent, Malt, Green	Spicy	IA	Frontenac		CB	2013-09-09	3920	96
Isobutyraldehyde	78-84-2	7.70626	Pungent, Malt, Green	Spicy	IA	La Crescent		CB	2013-08-10	193701	97
Isobutyraldehyde	78-84-2	7.70626	Pungent, Malt, Green	Spicy	IA	La Crescent		CB	2013-08-10	90917	96
Isobutyraldehyde	78-84-2	7.70626	Pungent, Malt, Green	Spicy	IA	La Crescent		CB	2013-08-10	139890	97
Isobutyraldehyde	78-84-2	7.70626	Pungent, Malt, Green	Spicy	IA	La Crescent		CB	2013-08-24	80628	96
Isobutyraldehyde	78-84-2	7.70626	Pungent, Malt, Green	Spicy	IA	La Crescent		CB	2013-08-24	133540	95
Isobutyraldehyde	78-84-2	7.70626	Pungent, Malt, Green	Spicy	IA	La Crescent		CB	2013-08-24	96738	97
Isobutyraldehyde	78-84-2	7.70626	Pungent, Malt, Green	Spicy	IA	La Crescent		CB	2013-08-29	171063	97
Isobutyraldehyde	78-84-2	7.70626	Pungent, Malt, Green	Spicy	IA	La Crescent		CB	2013-08-29	74963	95
Isobutyraldehyde	78-84-2	7.70626	Pungent, Malt, Green	Spicy	IA	La Crescent		CB	2013-08-29	121252	96
Isobutyraldehyde	78-84-2	7.70626	Pungent, Malt, Green	Spicy	IA	La Crescent		CB	2013-08-31	3124	89
Isobutyraldehyde	78-84-2	7.70626	Pungent, Malt, Green	Spicy	IA	La Crescent		CB	2013-08-31	2812	89
Isobutyraldehyde	78-84-2	7.70626	Pungent, Malt, Green	Spicy	IA	La Crescent		CB	2013-08-31	2690	91
Isobutyraldehyde	78-84-2	7.70626	Pungent, Malt, Green	Spicy	IA	La Crescent		CB	2013-09-03	102643	96
Isobutyraldehyde	78-84-2	7.70626	Pungent, Malt, Green	Spicy	IA	La Crescent		CB	2013-09-03	100683	97
Isobutyraldehyde	78-84-2	7.70626	Pungent, Malt, Green	Spicy	IA	La Crescent		CB	2013-09-03	85687	95
Isobutyraldehyde	78-84-2	7.70626	Pungent, Malt, Green	Spicy	IA	La Crescent		CB	2013-09-03	46684	95
Isobutyraldehyde	78-84-2	7.70626	Pungent, Malt, Green	Spicy	IA	Marquette		CB	2013-08-13	3795	90
Isobutyraldehyde	78-84-2	7.70626	Pungent, Malt, Green	Spicy	IA	Marquette		CB	2013-08-13	2248	84
Isobutyraldehyde	78-84-2	7.70626	Pungent, Malt, Green	Spicy	IA	Marquette		CB	2013-08-13	1359	84
Isobutyraldehyde	78-84-2	7.70626	Pungent, Malt, Green	Spicy	IA	Marquette		CB	2013-09-09	4766	94
Isobutyraldehyde	78-84-2	7.70626	Pungent, Malt, Green	Spicy	IA	Marquette		CB	2013-09-09	5945	95
Isobutyraldehyde	78-84-2	7.70626	Pungent, Malt, Green	Spicy	IA	Marquette		CB	2013-09-09	6594	93
Isobutyraldehyde	78-84-2	7.70626	Pungent, Malt, Green	Spicy	IA	St. Croix		CB	2013-08-13	250967	97
Isobutyraldehyde	78-84-2	7.70626	Pungent, Malt, Green	Spicy	IA	St. Croix		CB	2013-08-13	209499	97
Isobutyraldehyde	78-84-2	7.70626	Pungent, Malt, Green	Spicy	IA	St. Croix		CB	2013-08-13	185194	97
Isobutyraldehyde	78-84-2	7.70626	Pungent, Malt, Green	Spicy	IA	St. Croix		CB	2013-08-13	2093	84
Isobutyraldehyde	78-84-2	7.70626	Pungent, Malt, Green	Spicy	IA	St. Croix		CB	2013-08-24	183818	97
Isobutyraldehyde	78-84-2	7.70626	Pungent, Malt, Green	Spicy	IA	St. Croix		CB	2013-08-24	286373	98
Isobutyraldehyde	78-84-2	7.70626	Pungent, Malt, Green	Spicy	IA	St. Croix		CB	2013-08-24	290998	97
Isobutyraldehyde	78-84-2	7.70626	Pungent, Malt, Green	Spicy	IA	St. Croix		CB	2013-08-29	245969	97
Isobutyraldehyde	78-84-2	7.70626	Pungent, Malt, Green	Spicy	IA	St. Croix		CB	2013-08-29	280224	97
Isobutyraldehyde	78-84-2	7.70626	Pungent, Malt, Green	Spicy	IA	St. Croix		CB	2013-08-29	315222	98
Isobutyraldehyde	78-84-2	7.70626	Pungent, Malt, Green	Spicy	IA	St. Croix		CB	2013-08-31	3999	89
Isobutyraldehyde	78-84-2	7.70626	Pungent, Malt, Green	Spicy	IA	St. Croix		CB	2013-08-31	3672	90
Isobutyraldehyde	78-84-2	7.70626	Pungent, Malt, Green	Spicy	IA	St. Croix		CB	2013-08-31	2300	90
Isobutyraldehyde	78-84-2	7.70626	Pungent, Malt, Green	Spicy	IA	St. Croix		CB	2013-09-03	208671	97
Isobutyraldehyde	78-84-2	7.70626	Pungent, Malt, Green	Spicy	IA	St. Croix		CB	2013-09-03	340449	97
Isobutyraldehyde	78-84-2	7.70626	Pungent, Malt, Green	Spicy	IA	St. Croix		CB	2013-09-03	103115	96
Isobutyraldehyde	78-84-2	7.70626	Pungent, Malt, Green	Spicy	SD	Frontenac		CB	2012-08-20	19560	83
Isobutyraldehyde	78-84-2	7.70626	Pungent, Malt, Green	Spicy	SD	Frontenac		CB	2012-08-27	8849	85
Isobutyraldehyde	78-84-2	7.70626	Pungent, Malt, Green	Spicy	SD	Frontenac		CB	2012-08-27	24490	86
Isobutyraldehyde	78-84-2	7.70626	Pungent, Malt, Green	Spicy	SD	Frontenac		CB	2012-08-27	27170	85
Isobutyraldehyde	78-84-2	7.70626	Pungent, Malt, Green	Spicy	SD	Frontenac		CB	2012-09-05	55248	90
Isobutyraldehyde	78-84-2	7.70626	Pungent, Malt, Green	Spicy	SD	Frontenac		CB	2012-09-05	33575	88
Isobutyraldehyde	78-84-2	7.70626	Pungent, Malt, Green	Spicy	SD	Frontenac		CB	2012-09-11	41944	88
Isobutyraldehyde	78-84-2	7.70626	Pungent, Malt, Green	Spicy	SD	Frontenac		CB	2012-09-11	28646	85
Isobutyraldehyde	78-84-2	7.70626	Pungent, Malt, Green	Spicy	SD	Frontenac		CB	2012-09-11	29304	89
Isobutyraldehyde	78-84-2	7.70626	Pungent, Malt, Green	Spicy	SD	Frontenac		CB	2012-09-11	33802	89
Isobutyraldehyde	78-84-2	7.70626	Pungent, Malt, Green	Spicy	SD	Frontenac		CB	2013-08-21	3670	86
Isobutyraldehyde	78-84-2	7.70626	Pungent, Malt, Green	Spicy	SD	Frontenac		CB	2013-08-21	2002	88
Isobutyraldehyde	78-84-2	7.70626	Pungent, Malt, Green	Spicy	SD	Frontenac		CB	2013-08-21	4305	92
Isobutyraldehyde	78-84-2	7.70626	Pungent, Malt, Green	Spicy	SD	Frontenac		CB	2013-08-21	6590	93
Isobutyraldehyde	78-84-2	7.70626	Pungent, Malt, Green	Spicy	SD	Frontenac		CB	2013-08-28	10812	93
Isobutyraldehyde	78-84-2	7.70626	Pungent, Malt, Green	Spicy	SD	Frontenac		CB	2013-08-28	14059	94
Isobutyraldehyde	78-84-2	7.70626	Pungent, Malt, Green	Spicy	SD	Frontenac		CB	2013-08-28	3846	92
Isobutyraldehyde	78-84-2	7.70626	Pungent, Malt, Green	Spicy	SD	Frontenac		CB	2013-08-28	10188	93
Isobutyraldehyde	78-84-2	7.70626	Pungent, Malt, Green	Spicy	SD	Frontenac		CB	2013-09-05	12690	92
Isobutyraldehyde	78-84-2	7.70626	Pungent, Malt, Green	Spicy	SD	Frontenac		CB	2013-09-05	15111	93
Isobutyraldehyde	78-84-2	7.70626	Pungent, Malt, Green	Spicy	SD	Frontenac		CB	2013-09-05	10531	92
Isobutyraldehyde	78-84-2	7.70626	Pungent, Malt, Green	Spicy	SD	Frontenac		CB	2013-09-05	9289	94
Isobutyraldehyde	78-84-2	7.70626	Pungent, Malt, Green	Spicy	SD	Frontenac		CB	2013-09-13	17358	94
Isobutyraldehyde	78-84-2	7.70626	Pungent, Malt, Green	Spicy	SD	Frontenac		CB	2013-09-13	16445	92
Isobutyraldehyde	78-84-2	7.70626	Pungent, Malt, Green	Spicy	SD	Frontenac		CB	2013-09-13	15406	92
Isobutyraldehyde	78-84-2	7.70626	Pungent, Malt, Green	Spicy	SD	Frontenac		CB	2013-09-13	3427	93
Isobutyraldehyde	78-84-2	7.70626	Pungent, Malt, Green	Spicy	SD	Frontenac		CB	2013-09-22	12982	93
Isobutyraldehyde	78-84-2	7.70626	Pungent, Malt, Green	Spicy	SD	Frontenac		CB	2013-09-22	19437	97
Isobutyraldehyde	78-84-2	7.70626	Pungent, Malt, Green	Spicy	SD	Frontenac		CB	2013-09-22	8601	93
Isobutyraldehyde	78-84-2	7.70626	Pungent, Malt, Green	Spicy	SD	Frontenac		CB	2013-09-22	11723	94
Isobutyraldehyde	78-84-2	7.70626	Pungent, Malt, Green	Spicy	SD	La Crescent		CB	2013-08-28	27996	87
Isobutyraldehyde	78-84-2	7.70626	Pungent, Malt, Green	Spicy	SD	La Crescent		CB	2013-08-28	14002	86
Isobutyraldehyde	78-84-2	7.70626	Pungent, Malt, Green	Spicy	SD	La Crescent		CB	2013-08-28	19835	90
Isobutyraldehyde	78-84-2	7.70626	Pungent, Malt, Green	Spicy	SD	La Crescent		CB	2013-09-03	68705	90
Isobutyraldehyde	78-84-2	7.70626	Pungent, Malt, Green	Spicy	SD	La Crescent		CB	2013-09-03	26702	90
Isobutyraldehyde	78-84-2	7.70626	Pungent, Malt, Green	Spicy	SD	La Crescent		CB	2013-09-03	18932	83
Isobutyraldehyde	78-84-2	7.70626	Pungent, Malt, Green	Spicy	SD	La Crescent		CB	2013-09-15	17793	89
Isobutyraldehyde	78-84-2	7.70626	Pungent, Malt, Green	Spicy	SD	La Crescent		CB	2013-09-15	32638	92
Isobutyraldehyde	78-84-2	7.70626	Pungent, Malt, Green	Spicy	SD	La Crescent		CB	2013-09-15	32183	93
Isobutyraldehyde	78-84-2	7.70626	Pungent, Malt, Green	Spicy	SD	La Crescent		CB	2013-09-15	50481	88
Isobutyraldehyde	78-84-2	7.70626	Pungent, Malt, Green	Spicy	SD	La Crescent		CB	2013-09-20	18943	94
Isobutyraldehyde	78-84-2	7.70626	Pungent, Malt, Green	Spicy	SD	La Crescent		CB	2013-09-20	18901	95
Isobutyraldehyde	78-84-2	7.70626	Pungent, Malt, Green	Spicy	SD	La Crescent		CB	2013-09-20	4668	94
Isobutyraldehyde	78-84-2	7.70626	Pungent, Malt, Green	Spicy	SD	La Crescent		CB	2013-09-20	9514	93
Isobutyraldehyde	78-84-2	7.70626	Pungent, Malt, Green	Spicy	SD	La Crescent		CB	2013-09-20	78835	94
Isobutyraldehyde	78-84-2	7.70626	Pungent, Malt, Green	Spicy	SD	La Crescent		CB	2013-09-20	96175	96
Isobutyraldehyde	78-84-2	7.70626	Pungent, Malt, Green	Spicy	SD	Marquette		CB	2012-08-06	21611	86
Isobutyraldehyde	78-84-2	7.70626	Pungent, Malt, Green	Spicy	SD	Marquette		CB	2012-08-06	8332	85
Isobutyraldehyde	78-84-2	7.70626	Pungent, Malt, Green	Spicy	SD	Marquette		CB	2012-08-10	11990	83
Isobutyraldehyde	78-84-2	7.70626	Pungent, Malt, Green	Spicy	SD	Marquette		CB	2012-08-20	9256	83
Isobutyraldehyde	78-84-2	7.70626	Pungent, Malt, Green	Spicy	SD	Marquette		CB	2012-08-20	13162	81
Isobutyraldehyde	78-84-2	7.70626	Pungent, Malt, Green	Spicy	SD	Marquette		CB	2012-08-27	33543	88
Isobutyraldehyde	78-84-2	7.70626	Pungent, Malt, Green	Spicy	SD	Marquette		CB	2012-08-27	17080	81
Isobutyraldehyde	78-84-2	7.70626	Pungent, Malt, Green	Spicy	SD	Marquette		CB	2012-08-27	14937	83
Isobutyraldehyde	78-84-2	7.70626	Pungent, Malt, Green	Spicy	SD	Marquette		CB	2012-08-27	34581	88
Isobutyraldehyde	78-84-2	7.70626	Pungent, Malt, Green	Spicy	SD	Marquette		CB	2012-09-05	29748	88
Isobutyraldehyde	78-84-2	7.70626	Pungent, Malt, Green	Spicy	SD	Marquette		CB	2012-09-05	22051	87
Isobutyraldehyde	78-84-2	7.70626	Pungent, Malt, Green	Spicy	SD	Marquette		CB	2012-09-05	4279	81
Isobutyraldehyde	78-84-2	7.70626	Pungent, Malt, Green	Spicy	SD	Marquette		CB	2012-09-05	27406	87
Isobutyraldehyde	78-84-2	7.70626	Pungent, Malt, Green	Spicy	SD	Marquette		CB	2012-09-11	23028	92
Isobutyraldehyde	78-84-2	7.70626	Pungent, Malt, Green	Spicy	SD	Marquette		CB	2012-09-11	17589	82
Isobutyraldehyde	78-84-2	7.70626	Pungent, Malt, Green	Spicy	SD	Marquette		CB	2012-09-11	14593	87
Isobutyraldehyde	78-84-2	7.70626	Pungent, Malt, Green	Spicy	SD	Marquette		CB	2013-08-21	4295	88
Isobutyraldehyde	78-84-2	7.70626	Pungent, Malt, Green	Spicy	SD	Marquette		CB	2013-08-21	11196	95
Isobutyraldehyde	78-84-2	7.70626	Pungent, Malt, Green	Spicy	SD	Marquette		CB	2013-08-21	15565	95
Isobutyraldehyde	78-84-2	7.70626	Pungent, Malt, Green	Spicy	SD	Marquette		CB	2013-08-21	13912	95
Isobutyraldehyde	78-84-2	7.70626	Pungent, Malt, Green	Spicy	SD	Marquette		CB	2013-08-28	14604	94
Isobutyraldehyde	78-84-2	7.70626	Pungent, Malt, Green	Spicy	SD	Marquette		CB	2013-08-28	24170	97
Isobutyraldehyde	78-84-2	7.70626	Pungent, Malt, Green	Spicy	SD	Marquette		CB	2013-08-28	14991	96
Isobutyraldehyde	78-84-2	7.70626	Pungent, Malt, Green	Spicy	SD	Marquette		CB	2013-08-28	18846	93
Isobutyraldehyde	78-84-2	7.70626	Pungent, Malt, Green	Spicy	SD	Marquette		CB	2013-09-05	24527	97
Isobutyraldehyde	78-84-2	7.70626	Pungent, Malt, Green	Spicy	SD	Marquette		CB	2013-09-05	29007	95
Isobutyraldehyde	78-84-2	7.70626	Pungent, Malt, Green	Spicy	SD	Marquette		CB	2013-09-05	23403	96
Isobutyraldehyde	78-84-2	7.70626	Pungent, Malt, Green	Spicy	SD	Marquette		CB	2013-09-05	18979	97
Isobutyraldehyde	78-84-2	7.70626	Pungent, Malt, Green	Spicy	SD	Marquette		CB	2013-09-13	16879	93
Isobutyraldehyde	78-84-2	7.70626	Pungent, Malt, Green	Spicy	SD	Marquette		CB	2013-09-13	20672	96
Isobutyraldehyde	78-84-2	7.70626	Pungent, Malt, Green	Spicy	SD	Marquette		CB	2013-09-13	24890	94
Isobutyraldehyde	78-84-2	7.70626	Pungent, Malt, Green	Spicy	SD	Marquette		CB	2013-09-13	29832	97
Isobutyraldehyde	78-84-2	7.70626	Pungent, Malt, Green	Spicy	SD	Marquette		CB	2013-09-22	19778	96
Isobutyraldehyde	78-84-2	7.70626	Pungent, Malt, Green	Spicy	SD	Marquette		CB	2013-09-22	24884	96
Isobutyraldehyde	78-84-2	7.70626	Pungent, Malt, Green	Spicy	SD	Marquette		CB	2013-09-22	20683	96
Isobutyraldehyde	78-84-2	7.70626	Pungent, Malt, Green	Spicy	SD	St. Croix		CB	2013-08-29	222375	97
Isobutyraldehyde	78-84-2	7.70626	Pungent, Malt, Green	Spicy	SD	St. Croix		CB	2013-08-29	133390	96
Isobutyraldehyde	78-84-2	7.70626	Pungent, Malt, Green	Spicy	SD	St. Croix		CB	2013-08-29	125759	97
Isobutyraldehyde	78-84-2	7.70626	Pungent, Malt, Green	Spicy	SD	St. Croix		CB	2013-08-29	160344	94
Isobutyraldehyde	78-84-2	7.70626	Pungent, Malt, Green	Spicy	SD	St. Croix		CB	2013-09-08	152859	97
Isobutyraldehyde	78-84-2	7.70626	Pungent, Malt, Green	Spicy	SD	St. Croix		CB	2013-09-08	75768	93
Isobutyraldehyde	78-84-2	7.70626	Pungent, Malt, Green	Spicy	SD	St. Croix		CB	2013-09-08	66341	94
Isobutyraldehyde	78-84-2	7.70626	Pungent, Malt, Green	Spicy	SD	St. Croix		CB	2013-09-08	130071	95
Isobutyraldehyde	78-84-2	7.70626	Pungent, Malt, Green	Spicy	SD	St. Croix		CB	2013-09-15	51780	84
Isobutyraldehyde	78-84-2	7.70626	Pungent, Malt, Green	Spicy	SD	St. Croix		CB	2013-09-25	24365	95
Isobutyraldehyde	78-84-2	7.70626	Pungent, Malt, Green	Spicy	SD	St. Croix		CB	2013-09-25	24068	96
Isobutyraldehyde	78-84-2	7.70626	Pungent, Malt, Green	Spicy	SD	St. Croix		CB	2013-09-25	20216	93
Isobutyraldehyde	78-84-2	7.70626	Pungent, Malt, Green	Spicy	SD	St. Croix		CB	2013-09-25	34792	96
Butanoic acid, ethyl ester	105-54-4	7.7476	Apple	Fruity, Juicy fruit, Pineapple, Cognac	IA	La Crescent		CB	2013-08-10	278422	96
Butanoic acid, ethyl ester	105-54-4	7.7476	Apple	Fruity, Juicy fruit, Pineapple, Cognac	IA	La Crescent		CB	2013-08-10	66519	93
Butanoic acid, ethyl ester	105-54-4	7.7476	Apple	Fruity, Juicy fruit, Pineapple, Cognac	IA	La Crescent		CB	2013-08-10	172889	96
Butanoic acid, ethyl ester	105-54-4	7.7476	Apple	Fruity, Juicy fruit, Pineapple, Cognac	IA	La Crescent		CB	2013-08-13	7274	86
Butanoic acid, ethyl ester	105-54-4	7.7476	Apple	Fruity, Juicy fruit, Pineapple, Cognac	IA	La Crescent		CB	2013-08-13	6048	89
Butanoic acid, ethyl ester	105-54-4	7.7476	Apple	Fruity, Juicy fruit, Pineapple, Cognac	IA	La Crescent		CB	2013-08-13	8870	93
Butanoic acid, ethyl ester	105-54-4	7.7476	Apple	Fruity, Juicy fruit, Pineapple, Cognac	IA	La Crescent		CB	2013-08-29	45171	90
Butanoic acid, ethyl ester	105-54-4	7.7476	Apple	Fruity, Juicy fruit, Pineapple, Cognac	IA	La Crescent		CB	2013-08-29	39232	89
Butanoic acid, ethyl ester	105-54-4	7.7476	Apple	Fruity, Juicy fruit, Pineapple, Cognac	IA	La Crescent		CB	2013-08-31	15327	96
Butanoic acid, ethyl ester	105-54-4	7.7476	Apple	Fruity, Juicy fruit, Pineapple, Cognac	IA	La Crescent		CB	2013-08-31	8951	93
Butanoic acid, ethyl ester	105-54-4	7.7476	Apple	Fruity, Juicy fruit, Pineapple, Cognac	IA	La Crescent		CB	2013-08-31	9497	95
Butanoic acid, ethyl ester	105-54-4	7.7476	Apple	Fruity, Juicy fruit, Pineapple, Cognac	IA	St. Croix		CB	2013-08-13	919	81
Butanoic acid, ethyl ester	105-54-4	7.7476	Apple	Fruity, Juicy fruit, Pineapple, Cognac	SD	La Crescent		CB	2013-09-03	55386	90
Butanoic acid, ethyl ester	105-54-4	7.7476	Apple	Fruity, Juicy fruit, Pineapple, Cognac	SD	La Crescent		CB	2013-09-03	27298	83
Butanoic acid, ethyl ester	105-54-4	7.7476	Apple	Fruity, Juicy fruit, Pineapple, Cognac	SD	La Crescent		CB	2013-09-03	40898	90
Butanoic acid, ethyl ester	105-54-4	7.7476	Apple	Fruity, Juicy fruit, Pineapple, Cognac	SD	La Crescent		CB	2013-09-03	47700	87
Butanoic acid, ethyl ester	105-54-4	7.7476	Apple	Fruity, Juicy fruit, Pineapple, Cognac	SD	La Crescent		CB	2013-09-15	54166	88
Butanoic acid, ethyl ester	105-54-4	7.7476	Apple	Fruity, Juicy fruit, Pineapple, Cognac	SD	La Crescent		CB	2013-09-15	31275	89
Butanoic acid, ethyl ester	105-54-4	7.7476	Apple	Fruity, Juicy fruit, Pineapple, Cognac	SD	La Crescent		CB	2013-09-15	101926	94
Butanoic acid, ethyl ester	105-54-4	7.7476	Apple	Fruity, Juicy fruit, Pineapple, Cognac	SD	La Crescent		CB	2013-09-15	89426	93
Butanoic acid, ethyl ester	105-54-4	7.7476	Apple	Fruity, Juicy fruit, Pineapple, Cognac	SD	La Crescent		CB	2013-09-20	86706	89
Butanoic acid, ethyl ester	105-54-4	7.7476	Apple	Fruity, Juicy fruit, Pineapple, Cognac	SD	La Crescent		CB	2013-09-20	53159	92
Butanoic acid, ethyl ester	105-54-4	7.7476	Apple	Fruity, Juicy fruit, Pineapple, Cognac	SD	St. Croix		CB	2013-08-29	58352	92
Butanoic acid, ethyl ester	105-54-4	7.7476	Apple	Fruity, Juicy fruit, Pineapple, Cognac	SD	St. Croix		CB	2013-09-08	37441	80
Butanoic acid, ethyl ester	105-54-4	7.7476	Apple	Fruity, Juicy fruit, Pineapple, Cognac	SD	St. Croix		CB	2013-09-08	39956	89
Hexanal	66-25-1	8.17711	Grass, Tallow, Fat	Green	IA	Frontenac		CB	2013-08-13	135485	98
Hexanal	66-25-1	8.17711	Grass, Tallow, Fat	Green	IA	Frontenac		CB	2013-08-13	161834	98
Hexanal	66-25-1	8.17711	Grass, Tallow, Fat	Green	IA	Frontenac		CB	2013-08-13	214771	98
Hexanal	66-25-1	8.17711	Grass, Tallow, Fat	Green	IA	Frontenac		CB	2013-09-09	330771	98
Hexanal	66-25-1	8.17711	Grass, Tallow, Fat	Green	IA	Frontenac		CB	2013-09-09	695300	98
Hexanal	66-25-1	8.17711	Grass, Tallow, Fat	Green	IA	Frontenac		CB	2013-09-09	755807	98
Hexanal	66-25-1	8.17711	Grass, Tallow, Fat	Green	IA	Frontenac		PVF	2012-07-18	4827	86
Hexanal	66-25-1	8.17711	Grass, Tallow, Fat	Green	IA	Frontenac		PVF	2012-07-18	62301	81
Hexanal	66-25-1	8.17711	Grass, Tallow, Fat	Green	IA	Frontenac		PVF	2012-07-18	88954	90
Hexanal	66-25-1	8.17711	Grass, Tallow, Fat	Green	IA	La Crescent		CB	2013-08-10	6196071	98
Hexanal	66-25-1	8.17711	Grass, Tallow, Fat	Green	IA	La Crescent		CB	2013-08-10	2646076	98
Hexanal	66-25-1	8.17711	Grass, Tallow, Fat	Green	IA	La Crescent		CB	2013-08-10	4649538	98
Hexanal	66-25-1	8.17711	Grass, Tallow, Fat	Green	IA	La Crescent		CB	2013-08-13	432619	98
Hexanal	66-25-1	8.17711	Grass, Tallow, Fat	Green	IA	La Crescent		CB	2013-08-13	670936	98
Hexanal	66-25-1	8.17711	Grass, Tallow, Fat	Green	IA	La Crescent		CB	2013-08-13	629483	98
Hexanal	66-25-1	8.17711	Grass, Tallow, Fat	Green	IA	La Crescent		CB	2013-08-24	11962533	98
Hexanal	66-25-1	8.17711	Grass, Tallow, Fat	Green	IA	La Crescent		CB	2013-08-24	11023536	98
Hexanal	66-25-1	8.17711	Grass, Tallow, Fat	Green	IA	La Crescent		CB	2013-08-24	11481455	98
Hexanal	66-25-1	8.17711	Grass, Tallow, Fat	Green	IA	La Crescent		CB	2013-08-29	5917076	98
Hexanal	66-25-1	8.17711	Grass, Tallow, Fat	Green	IA	La Crescent		CB	2013-08-29	15959367	98
Hexanal	66-25-1	8.17711	Grass, Tallow, Fat	Green	IA	La Crescent		CB	2013-08-29	11699176	98
Hexanal	66-25-1	8.17711	Grass, Tallow, Fat	Green	IA	La Crescent		CB	2013-08-31	1323385	98
Hexanal	66-25-1	8.17711	Grass, Tallow, Fat	Green	IA	La Crescent		CB	2013-08-31	1451379	98
Hexanal	66-25-1	8.17711	Grass, Tallow, Fat	Green	IA	La Crescent		CB	2013-08-31	1485585	98
Hexanal	66-25-1	8.17711	Grass, Tallow, Fat	Green	IA	La Crescent		CB	2013-09-03	11533735	98
Hexanal	66-25-1	8.17711	Grass, Tallow, Fat	Green	IA	La Crescent		CB	2013-09-03	12676641	98
Hexanal	66-25-1	8.17711	Grass, Tallow, Fat	Green	IA	La Crescent		CB	2013-09-03	12827916	98
Hexanal	66-25-1	8.17711	Grass, Tallow, Fat	Green	IA	La Crescent		CB	2013-09-03	10642709	98
Hexanal	66-25-1	8.17711	Grass, Tallow, Fat	Green	IA	La Crescent		GV	2013-08-14	46170	91
Hexanal	66-25-1	8.17711	Grass, Tallow, Fat	Green	IA	Marquette		CB	2013-08-13	753223	98
Hexanal	66-25-1	8.17711	Grass, Tallow, Fat	Green	IA	Marquette		CB	2013-08-13	598596	98
Hexanal	66-25-1	8.17711	Grass, Tallow, Fat	Green	IA	Marquette		CB	2013-08-13	479316	98
Hexanal	66-25-1	8.17711	Grass, Tallow, Fat	Green	IA	Marquette		CB	2013-09-09	2043447	99
Hexanal	66-25-1	8.17711	Grass, Tallow, Fat	Green	IA	Marquette		CB	2013-09-09	2270262	99
Hexanal	66-25-1	8.17711	Grass, Tallow, Fat	Green	IA	Marquette		CB	2013-09-09	1918246	99
Hexanal	66-25-1	8.17711	Grass, Tallow, Fat	Green	IA	Marquette		PVF	2012-07-12	104563	91
Hexanal	66-25-1	8.17711	Grass, Tallow, Fat	Green	IA	Marquette		PVF	2012-07-12	2797	86
Hexanal	66-25-1	8.17711	Grass, Tallow, Fat	Green	IA	Marquette		PVF	2012-07-12	54571	84
Hexanal	66-25-1	8.17711	Grass, Tallow, Fat	Green	IA	St. Croix		CB	2013-08-13	2825418	98
Hexanal	66-25-1	8.17711	Grass, Tallow, Fat	Green	IA	St. Croix		CB	2013-08-13	2054032	98
Hexanal	66-25-1	8.17711	Grass, Tallow, Fat	Green	IA	St. Croix		CB	2013-08-13	1229343	97
Hexanal	66-25-1	8.17711	Grass, Tallow, Fat	Green	IA	St. Croix		CB	2013-08-13	195375	98
Hexanal	66-25-1	8.17711	Grass, Tallow, Fat	Green	IA	St. Croix		CB	2013-08-13	555230	98
Hexanal	66-25-1	8.17711	Grass, Tallow, Fat	Green	IA	St. Croix		CB	2013-08-13	263461	98
Hexanal	66-25-1	8.17711	Grass, Tallow, Fat	Green	IA	St. Croix		CB	2013-08-24	1689508	97
Hexanal	66-25-1	8.17711	Grass, Tallow, Fat	Green	IA	St. Croix		CB	2013-08-24	1428345	97
Hexanal	66-25-1	8.17711	Grass, Tallow, Fat	Green	IA	St. Croix		CB	2013-08-24	277314	94
Hexanal	66-25-1	8.17711	Grass, Tallow, Fat	Green	IA	St. Croix		CB	2013-08-29	703290	96
Hexanal	66-25-1	8.17711	Grass, Tallow, Fat	Green	IA	St. Croix		CB	2013-08-29	937392	97
Hexanal	66-25-1	8.17711	Grass, Tallow, Fat	Green	IA	St. Croix		CB	2013-08-29	707279	97
Hexanal	66-25-1	8.17711	Grass, Tallow, Fat	Green	IA	St. Croix		CB	2013-08-31	489730	98
Hexanal	66-25-1	8.17711	Grass, Tallow, Fat	Green	IA	St. Croix		CB	2013-08-31	695726	98
Hexanal	66-25-1	8.17711	Grass, Tallow, Fat	Green	IA	St. Croix		CB	2013-08-31	448692	98
Hexanal	66-25-1	8.17711	Grass, Tallow, Fat	Green	IA	St. Croix		CB	2013-09-03	404705	95
Hexanal	66-25-1	8.17711	Grass, Tallow, Fat	Green	SD	Frontenac		CB	2012-08-06	3403379	98
Hexanal	66-25-1	8.17711	Grass, Tallow, Fat	Green	SD	Frontenac		CB	2012-08-06	1927236	97
Hexanal	66-25-1	8.17711	Grass, Tallow, Fat	Green	SD	Frontenac		CB	2012-08-06	3269823	98
Hexanal	66-25-1	8.17711	Grass, Tallow, Fat	Green	SD	Frontenac		CB	2012-08-06	928325	97
Hexanal	66-25-1	8.17711	Grass, Tallow, Fat	Green	SD	Frontenac		CB	2012-08-10	2022204	98
Hexanal	66-25-1	8.17711	Grass, Tallow, Fat	Green	SD	Frontenac		CB	2012-08-10	3435066	98
Hexanal	66-25-1	8.17711	Grass, Tallow, Fat	Green	SD	Frontenac		CB	2012-08-10	3839841	98
Hexanal	66-25-1	8.17711	Grass, Tallow, Fat	Green	SD	Frontenac		CB	2012-08-10	1270929	97
Hexanal	66-25-1	8.17711	Grass, Tallow, Fat	Green	SD	Frontenac		CB	2012-08-20	845408	97
Hexanal	66-25-1	8.17711	Grass, Tallow, Fat	Green	SD	Frontenac		CB	2012-08-20	2878626	98
Hexanal	66-25-1	8.17711	Grass, Tallow, Fat	Green	SD	Frontenac		CB	2012-08-20	2070479	98
Hexanal	66-25-1	8.17711	Grass, Tallow, Fat	Green	SD	Frontenac		CB	2012-08-20	2291185	98
Hexanal	66-25-1	8.17711	Grass, Tallow, Fat	Green	SD	Frontenac		CB	2012-08-27	1838052	98
Hexanal	66-25-1	8.17711	Grass, Tallow, Fat	Green	SD	Frontenac		CB	2012-08-27	1123103	97
Hexanal	66-25-1	8.17711	Grass, Tallow, Fat	Green	SD	Frontenac		CB	2012-08-27	3319354	98
Hexanal	66-25-1	8.17711	Grass, Tallow, Fat	Green	SD	Frontenac		CB	2012-08-27	1860095	98
Hexanal	66-25-1	8.17711	Grass, Tallow, Fat	Green	SD	Frontenac		CB	2012-09-05	1194123	97
Hexanal	66-25-1	8.17711	Grass, Tallow, Fat	Green	SD	Frontenac		CB	2012-09-05	251820	94
Hexanal	66-25-1	8.17711	Grass, Tallow, Fat	Green	SD	Frontenac		CB	2012-09-05	718264	97
Hexanal	66-25-1	8.17711	Grass, Tallow, Fat	Green	SD	Frontenac		CB	2012-09-05	73489	90
Hexanal	66-25-1	8.17711	Grass, Tallow, Fat	Green	SD	Frontenac		CB	2012-09-11	3405065	96
Hexanal	66-25-1	8.17711	Grass, Tallow, Fat	Green	SD	Frontenac		CB	2012-09-11	4587151	98
Hexanal	66-25-1	8.17711	Grass, Tallow, Fat	Green	SD	Frontenac		CB	2012-09-11	4189018	98
Hexanal	66-25-1	8.17711	Grass, Tallow, Fat	Green	SD	Frontenac		CB	2012-09-11	3345489	98
Hexanal	66-25-1	8.17711	Grass, Tallow, Fat	Green	SD	Frontenac		CB	2013-08-21	672913	97
Hexanal	66-25-1	8.17711	Grass, Tallow, Fat	Green	SD	Frontenac		CB	2013-08-21	459710	96
Hexanal	66-25-1	8.17711	Grass, Tallow, Fat	Green	SD	Frontenac		CB	2013-08-21	535296	97
Hexanal	66-25-1	8.17711	Grass, Tallow, Fat	Green	SD	Frontenac		CB	2013-08-21	782266	97
Hexanal	66-25-1	8.17711	Grass, Tallow, Fat	Green	SD	Frontenac		CB	2013-08-28	1030031	97
Hexanal	66-25-1	8.17711	Grass, Tallow, Fat	Green	SD	Frontenac		CB	2013-08-28	601287	97
Hexanal	66-25-1	8.17711	Grass, Tallow, Fat	Green	SD	Frontenac		CB	2013-08-28	954278	97
Hexanal	66-25-1	8.17711	Grass, Tallow, Fat	Green	SD	Frontenac		CB	2013-08-28	847457	97
Hexanal	66-25-1	8.17711	Grass, Tallow, Fat	Green	SD	Frontenac		CB	2013-09-05	1324568	97
Hexanal	66-25-1	8.17711	Grass, Tallow, Fat	Green	SD	Frontenac		CB	2013-09-05	1002041	97
Hexanal	66-25-1	8.17711	Grass, Tallow, Fat	Green	SD	Frontenac		CB	2013-09-05	1236149	97
Hexanal	66-25-1	8.17711	Grass, Tallow, Fat	Green	SD	Frontenac		CB	2013-09-05	1272725	97
Hexanal	66-25-1	8.17711	Grass, Tallow, Fat	Green	SD	Frontenac		CB	2013-09-13	1350542	97
Hexanal	66-25-1	8.17711	Grass, Tallow, Fat	Green	SD	Frontenac		CB	2013-09-13	1503978	97
Hexanal	66-25-1	8.17711	Grass, Tallow, Fat	Green	SD	Frontenac		CB	2013-09-13	1087156	97
Hexanal	66-25-1	8.17711	Grass, Tallow, Fat	Green	SD	Frontenac		CB	2013-09-13	143604	95
Hexanal	66-25-1	8.17711	Grass, Tallow, Fat	Green	SD	Frontenac		CB	2013-09-22	697266	97
Hexanal	66-25-1	8.17711	Grass, Tallow, Fat	Green	SD	Frontenac		CB	2013-09-22	1581377	97
Hexanal	66-25-1	8.17711	Grass, Tallow, Fat	Green	SD	Frontenac		CB	2013-09-22	300265	95
Hexanal	66-25-1	8.17711	Grass, Tallow, Fat	Green	SD	Frontenac		CB	2013-09-22	376257	96
Hexanal	66-25-1	8.17711	Grass, Tallow, Fat	Green	SD	Frontenac		PVF	2012-07-30	195829	93
Hexanal	66-25-1	8.17711	Grass, Tallow, Fat	Green	SD	Frontenac		PVF	2012-07-30	216174	94
Hexanal	66-25-1	8.17711	Grass, Tallow, Fat	Green	SD	Frontenac		PVF	2012-07-30	224882	94
Hexanal	66-25-1	8.17711	Grass, Tallow, Fat	Green	SD	Frontenac		PVF	2012-07-30	47523	90
Hexanal	66-25-1	8.17711	Grass, Tallow, Fat	Green	SD	Frontenac		PVF	2012-08-20	52659	87
Hexanal	66-25-1	8.17711	Grass, Tallow, Fat	Green	SD	La Crescent		CB	2013-08-28	10589561	98
Hexanal	66-25-1	8.17711	Grass, Tallow, Fat	Green	SD	La Crescent		CB	2013-08-28	10921546	98
Hexanal	66-25-1	8.17711	Grass, Tallow, Fat	Green	SD	La Crescent		CB	2013-08-28	11365816	98
Hexanal	66-25-1	8.17711	Grass, Tallow, Fat	Green	SD	La Crescent		CB	2013-08-28	11350695	98
Hexanal	66-25-1	8.17711	Grass, Tallow, Fat	Green	SD	La Crescent		CB	2013-09-03	13877811	97
Hexanal	66-25-1	8.17711	Grass, Tallow, Fat	Green	SD	La Crescent		CB	2013-09-03	13684477	98
Hexanal	66-25-1	8.17711	Grass, Tallow, Fat	Green	SD	La Crescent		CB	2013-09-03	12587164	98
Hexanal	66-25-1	8.17711	Grass, Tallow, Fat	Green	SD	La Crescent		CB	2013-09-03	16474812	98
Hexanal	66-25-1	8.17711	Grass, Tallow, Fat	Green	SD	La Crescent		CB	2013-09-15	13826527	98
Hexanal	66-25-1	8.17711	Grass, Tallow, Fat	Green	SD	La Crescent		CB	2013-09-15	21764770	98
Hexanal	66-25-1	8.17711	Grass, Tallow, Fat	Green	SD	La Crescent		CB	2013-09-15	8228366	98
Hexanal	66-25-1	8.17711	Grass, Tallow, Fat	Green	SD	La Crescent		CB	2013-09-15	16622356	98
Hexanal	66-25-1	8.17711	Grass, Tallow, Fat	Green	SD	La Crescent		CB	2013-09-20	8892815	98
Hexanal	66-25-1	8.17711	Grass, Tallow, Fat	Green	SD	La Crescent		CB	2013-09-20	7481557	96
Hexanal	66-25-1	8.17711	Grass, Tallow, Fat	Green	SD	La Crescent		CB	2013-09-20	9910933	98
Hexanal	66-25-1	8.17711	Grass, Tallow, Fat	Green	SD	La Crescent		CB	2013-09-20	8546747	98
Hexanal	66-25-1	8.17711	Grass, Tallow, Fat	Green	SD	La Crescent		CB	2013-09-20	16175510	98
Hexanal	66-25-1	8.17711	Grass, Tallow, Fat	Green	SD	La Crescent		CB	2013-09-20	13632683	98
Hexanal	66-25-1	8.17711	Grass, Tallow, Fat	Green	SD	La Crescent		CB	2013-09-20	2130109	98
Hexanal	66-25-1	8.17711	Grass, Tallow, Fat	Green	SD	La Crescent		CB	2013-09-20	1611306	97
Hexanal	66-25-1	8.17711	Grass, Tallow, Fat	Green	SD	La Crescent		CB	2013-09-20	1714159	98
Hexanal	66-25-1	8.17711	Grass, Tallow, Fat	Green	SD	Marquette		CB	2012-08-06	1404179	97
Hexanal	66-25-1	8.17711	Grass, Tallow, Fat	Green	SD	Marquette		CB	2012-08-06	4511992	98
Hexanal	66-25-1	8.17711	Grass, Tallow, Fat	Green	SD	Marquette		CB	2012-08-06	2723480	98
Hexanal	66-25-1	8.17711	Grass, Tallow, Fat	Green	SD	Marquette		CB	2012-08-06	2394151	98
Hexanal	66-25-1	8.17711	Grass, Tallow, Fat	Green	SD	Marquette		CB	2012-08-10	397959	96
Hexanal	66-25-1	8.17711	Grass, Tallow, Fat	Green	SD	Marquette		CB	2012-08-10	2795259	98
Hexanal	66-25-1	8.17711	Grass, Tallow, Fat	Green	SD	Marquette		CB	2012-08-10	2457605	98
Hexanal	66-25-1	8.17711	Grass, Tallow, Fat	Green	SD	Marquette		CB	2012-08-10	2422296	96
Hexanal	66-25-1	8.17711	Grass, Tallow, Fat	Green	SD	Marquette		CB	2012-08-20	11452762	98
Hexanal	66-25-1	8.17711	Grass, Tallow, Fat	Green	SD	Marquette		CB	2012-08-20	10276297	98
Hexanal	66-25-1	8.17711	Grass, Tallow, Fat	Green	SD	Marquette		CB	2012-08-20	8136448	98
Hexanal	66-25-1	8.17711	Grass, Tallow, Fat	Green	SD	Marquette		CB	2012-08-20	10421567	98
Hexanal	66-25-1	8.17711	Grass, Tallow, Fat	Green	SD	Marquette		CB	2012-08-27	10979909	98
Hexanal	66-25-1	8.17711	Grass, Tallow, Fat	Green	SD	Marquette		CB	2012-08-27	10562824	98
Hexanal	66-25-1	8.17711	Grass, Tallow, Fat	Green	SD	Marquette		CB	2012-08-27	11399462	96
Hexanal	66-25-1	8.17711	Grass, Tallow, Fat	Green	SD	Marquette		CB	2012-08-27	10043947	98
Hexanal	66-25-1	8.17711	Grass, Tallow, Fat	Green	SD	Marquette		CB	2012-09-05	3103528	98
Hexanal	66-25-1	8.17711	Grass, Tallow, Fat	Green	SD	Marquette		CB	2012-09-05	5980412	98
Hexanal	66-25-1	8.17711	Grass, Tallow, Fat	Green	SD	Marquette		CB	2012-09-05	1143213	97
Hexanal	66-25-1	8.17711	Grass, Tallow, Fat	Green	SD	Marquette		CB	2012-09-05	3703449	98
Hexanal	66-25-1	8.17711	Grass, Tallow, Fat	Green	SD	Marquette		CB	2012-09-11	9191698	95
Hexanal	66-25-1	8.17711	Grass, Tallow, Fat	Green	SD	Marquette		CB	2012-09-11	9789994	96
Hexanal	66-25-1	8.17711	Grass, Tallow, Fat	Green	SD	Marquette		CB	2012-09-11	9803415	98
Hexanal	66-25-1	8.17711	Grass, Tallow, Fat	Green	SD	Marquette		CB	2012-09-11	10901744	98
Hexanal	66-25-1	8.17711	Grass, Tallow, Fat	Green	SD	Marquette		CB	2013-08-21	2435872	97
Hexanal	66-25-1	8.17711	Grass, Tallow, Fat	Green	SD	Marquette		CB	2013-08-21	1277677	97
Hexanal	66-25-1	8.17711	Grass, Tallow, Fat	Green	SD	Marquette		CB	2013-08-21	1875475	97
Hexanal	66-25-1	8.17711	Grass, Tallow, Fat	Green	SD	Marquette		CB	2013-08-21	558717	96
Hexanal	66-25-1	8.17711	Grass, Tallow, Fat	Green	SD	Marquette		CB	2013-08-28	4653013	97
Hexanal	66-25-1	8.17711	Grass, Tallow, Fat	Green	SD	Marquette		CB	2013-08-28	3907394	97
Hexanal	66-25-1	8.17711	Grass, Tallow, Fat	Green	SD	Marquette		CB	2013-08-28	2512808	97
Hexanal	66-25-1	8.17711	Grass, Tallow, Fat	Green	SD	Marquette		CB	2013-08-28	3329108	97
Hexanal	66-25-1	8.17711	Grass, Tallow, Fat	Green	SD	Marquette		CB	2013-09-05	4662399	97
Hexanal	66-25-1	8.17711	Grass, Tallow, Fat	Green	SD	Marquette		CB	2013-09-05	3361886	97
Hexanal	66-25-1	8.17711	Grass, Tallow, Fat	Green	SD	Marquette		CB	2013-09-05	2206268	97
Hexanal	66-25-1	8.17711	Grass, Tallow, Fat	Green	SD	Marquette		CB	2013-09-05	3180595	97
Hexanal	66-25-1	8.17711	Grass, Tallow, Fat	Green	SD	Marquette		CB	2013-09-13	1591824	97
Hexanal	66-25-1	8.17711	Grass, Tallow, Fat	Green	SD	Marquette		CB	2013-09-13	1339908	97
Hexanal	66-25-1	8.17711	Grass, Tallow, Fat	Green	SD	Marquette		CB	2013-09-13	3639264	97
Hexanal	66-25-1	8.17711	Grass, Tallow, Fat	Green	SD	Marquette		CB	2013-09-13	321206	97
Hexanal	66-25-1	8.17711	Grass, Tallow, Fat	Green	SD	Marquette		CB	2013-09-22	2511951	97
Hexanal	66-25-1	8.17711	Grass, Tallow, Fat	Green	SD	Marquette		CB	2013-09-22	323856	96
Hexanal	66-25-1	8.17711	Grass, Tallow, Fat	Green	SD	Marquette		CB	2013-09-22	315419	96
Hexanal	66-25-1	8.17711	Grass, Tallow, Fat	Green	SD	Marquette		GV	2013-08-21	27657	82
Hexanal	66-25-1	8.17711	Grass, Tallow, Fat	Green	SD	Marquette		PVF	2012-07-30	90774	89
Hexanal	66-25-1	8.17711	Grass, Tallow, Fat	Green	SD	Marquette		PVF	2012-07-30	54764	89
Hexanal	66-25-1	8.17711	Grass, Tallow, Fat	Green	SD	Marquette		PVF	2012-07-30	240794	94
Hexanal	66-25-1	8.17711	Grass, Tallow, Fat	Green	SD	Marquette		PVF	2012-07-30	100398	91
Hexanal	66-25-1	8.17711	Grass, Tallow, Fat	Green	SD	St. Croix		CB	2013-08-29	4541248	98
Hexanal	66-25-1	8.17711	Grass, Tallow, Fat	Green	SD	St. Croix		CB	2013-08-29	4241327	98
Hexanal	66-25-1	8.17711	Grass, Tallow, Fat	Green	SD	St. Croix		CB	2013-08-29	6633364	98
Hexanal	66-25-1	8.17711	Grass, Tallow, Fat	Green	SD	St. Croix		CB	2013-08-29	4491841	98
Hexanal	66-25-1	8.17711	Grass, Tallow, Fat	Green	SD	St. Croix		CB	2013-09-08	3395746	98
Hexanal	66-25-1	8.17711	Grass, Tallow, Fat	Green	SD	St. Croix		CB	2013-09-08	1156405	97
Hexanal	66-25-1	8.17711	Grass, Tallow, Fat	Green	SD	St. Croix		CB	2013-09-08	2602634	98
Hexanal	66-25-1	8.17711	Grass, Tallow, Fat	Green	SD	St. Croix		CB	2013-09-08	643022	97
Hexanal	66-25-1	8.17711	Grass, Tallow, Fat	Green	SD	St. Croix		CB	2013-09-15	42782	82
Hexanal	66-25-1	8.17711	Grass, Tallow, Fat	Green	SD	St. Croix		CB	2013-09-25	1301500	98
Hexanal	66-25-1	8.17711	Grass, Tallow, Fat	Green	SD	St. Croix		CB	2013-09-25	1571586	97
Hexanal	66-25-1	8.17711	Grass, Tallow, Fat	Green	SD	St. Croix		CB	2013-09-25	378066	97
Hexanal	66-25-1	8.17711	Grass, Tallow, Fat	Green	SD	St. Croix		CB	2013-09-25	78721	93
Butyl acetate	123-86-4	8.21541	Pear	Ethereal, Solvent, Fruity, Banana	IA	St. Croix		CB	2013-09-03	37739	91
Butyl acetate	123-86-4	8.21541	Pear	Ethereal, Solvent, Fruity, Banana	SD	St. Croix		CB	2013-09-15	78481	93
Butyl acetate	123-86-4	8.21541	Pear	Ethereal, Solvent, Fruity, Banana	SD	St. Croix		CB	2013-09-15	133637	95
Butyl acetate	123-86-4	8.21541	Pear	Ethereal, Solvent, Fruity, Banana	SD	St. Croix		CB	2013-09-15	157507	95
Butyl acetate	123-86-4	8.21541	Pear	Ethereal, Solvent, Fruity, Banana	SD	St. Croix		CB	2013-09-15	82415	93
Butyl acetate	123-86-4	8.21541	Pear	Ethereal, Solvent, Fruity, Banana	SD	St. Croix		CB	2013-09-25	35169	90
Butyl acetate	123-86-4	8.21541	Pear	Ethereal, Solvent, Fruity, Banana	SD	St. Croix		CB	2013-09-25	36427	89
Butyl acetate	123-86-4	8.21541	Pear	Ethereal, Solvent, Fruity, Banana	SD	St. Croix		CB	2013-09-25	54160	90
Butyl acetate	123-86-4	8.21541	Pear	Ethereal, Solvent, Fruity, Banana	SD	St. Croix		CB	2013-09-25	26771	90
3-Penten-2-one, 4-methyl-	141-79-7	8.43968	Sweet, Chemical	Pungent, Earthy, Vegetable, Acrylic	IA	Frontenac		PVF	2012-07-12	56541	89
3-Penten-2-one, 4-methyl-	141-79-7	8.43968	Sweet, Chemical	Pungent, Earthy, Vegetable, Acrylic	IA	Frontenac		PVF	2012-07-12	26896	81
3-Penten-2-one, 4-methyl-	141-79-7	8.43968	Sweet, Chemical	Pungent, Earthy, Vegetable, Acrylic	IA	Frontenac		PVF	2012-07-12	29145	84
3-Penten-2-one, 4-methyl-	141-79-7	8.43968	Sweet, Chemical	Pungent, Earthy, Vegetable, Acrylic	IA	Frontenac		PVF	2012-07-18	26240	81
3-Penten-2-one, 4-methyl-	141-79-7	8.43968	Sweet, Chemical	Pungent, Earthy, Vegetable, Acrylic	IA	Frontenac		PVF	2012-07-18	71411	90
3-Penten-2-one, 4-methyl-	141-79-7	8.43968	Sweet, Chemical	Pungent, Earthy, Vegetable, Acrylic	IA	Frontenac		PVF	2012-07-18	89694	89
3-Penten-2-one, 4-methyl-	141-79-7	8.43968	Sweet, Chemical	Pungent, Earthy, Vegetable, Acrylic	IA	Frontenac		PVF	2012-07-18	86549	92
3-Penten-2-one, 4-methyl-	141-79-7	8.43968	Sweet, Chemical	Pungent, Earthy, Vegetable, Acrylic	IA	La Crescent		GV	2013-08-14	27477	81
3-Penten-2-one, 4-methyl-	141-79-7	8.43968	Sweet, Chemical	Pungent, Earthy, Vegetable, Acrylic	IA	Marquette		PVF	2012-07-12	45943	89
3-Penten-2-one, 4-methyl-	141-79-7	8.43968	Sweet, Chemical	Pungent, Earthy, Vegetable, Acrylic	IA	Marquette		PVF	2012-07-12	86655	84
3-Penten-2-one, 4-methyl-	141-79-7	8.43968	Sweet, Chemical	Pungent, Earthy, Vegetable, Acrylic	IA	Marquette		PVF	2012-07-12	17621	83
3-Penten-2-one, 4-methyl-	141-79-7	8.43968	Sweet, Chemical	Pungent, Earthy, Vegetable, Acrylic	IA	Marquette		PVF	2012-07-18	32287	82
3-Penten-2-one, 4-methyl-	141-79-7	8.43968	Sweet, Chemical	Pungent, Earthy, Vegetable, Acrylic	IA	Marquette		PVF	2012-07-18	61695	88
3-Penten-2-one, 4-methyl-	141-79-7	8.43968	Sweet, Chemical	Pungent, Earthy, Vegetable, Acrylic	IA	Marquette		PVF	2012-07-18	27463	83
3-Penten-2-one, 4-methyl-	141-79-7	8.43968	Sweet, Chemical	Pungent, Earthy, Vegetable, Acrylic	SD	Frontenac		PVF	2012-07-30	52997	89
3-Penten-2-one, 4-methyl-	141-79-7	8.43968	Sweet, Chemical	Pungent, Earthy, Vegetable, Acrylic	SD	Frontenac		PVF	2012-07-30	22356	87
3-Penten-2-one, 4-methyl-	141-79-7	8.43968	Sweet, Chemical	Pungent, Earthy, Vegetable, Acrylic	SD	Frontenac		PVF	2012-07-30	39177	87
3-Penten-2-one, 4-methyl-	141-79-7	8.43968	Sweet, Chemical	Pungent, Earthy, Vegetable, Acrylic	SD	Frontenac		PVF	2012-07-30	12853	87
3-Penten-2-one, 4-methyl-	141-79-7	8.43968	Sweet, Chemical	Pungent, Earthy, Vegetable, Acrylic	SD	Frontenac		PVF	2012-08-20	51656	90
3-Penten-2-one, 4-methyl-	141-79-7	8.43968	Sweet, Chemical	Pungent, Earthy, Vegetable, Acrylic	SD	Frontenac		PVF	2012-09-11	28293	88
3-Penten-2-one, 4-methyl-	141-79-7	8.43968	Sweet, Chemical	Pungent, Earthy, Vegetable, Acrylic	SD	Frontenac		PVF	2012-09-11	46616	90
3-Penten-2-one, 4-methyl-	141-79-7	8.43968	Sweet, Chemical	Pungent, Earthy, Vegetable, Acrylic	SD	Marquette		PVF	2012-07-30	9085	82
3-Penten-2-one, 4-methyl-	141-79-7	8.43968	Sweet, Chemical	Pungent, Earthy, Vegetable, Acrylic	SD	Marquette		PVF	2012-07-30	46272	90
3-Penten-2-one, 4-methyl-	141-79-7	8.43968	Sweet, Chemical	Pungent, Earthy, Vegetable, Acrylic	SD	Marquette		PVF	2012-07-30	18864	86
Isoamyl alcohol	123-51-3	8.61207	Whiskey, Malt, Burnt	Fusel oil, Alcoholic, Whiskey, Fruity, Banana	IA	Frontenac		CB	2013-08-13	42355	98
Isoamyl alcohol	123-51-3	8.61207	Whiskey, Malt, Burnt	Fusel oil, Alcoholic, Whiskey, Fruity, Banana	IA	Frontenac		CB	2013-08-13	44558	96
Isoamyl alcohol	123-51-3	8.61207	Whiskey, Malt, Burnt	Fusel oil, Alcoholic, Whiskey, Fruity, Banana	IA	Frontenac		CB	2013-08-13	52630	95
Isoamyl alcohol	123-51-3	8.61207	Whiskey, Malt, Burnt	Fusel oil, Alcoholic, Whiskey, Fruity, Banana	IA	Frontenac		CB	2013-09-09	553067	98
Isoamyl alcohol	123-51-3	8.61207	Whiskey, Malt, Burnt	Fusel oil, Alcoholic, Whiskey, Fruity, Banana	IA	Frontenac		CB	2013-09-09	64943	95
Isoamyl alcohol	123-51-3	8.61207	Whiskey, Malt, Burnt	Fusel oil, Alcoholic, Whiskey, Fruity, Banana	IA	Frontenac		CB	2013-09-09	75367	94
Isoamyl alcohol	123-51-3	8.61207	Whiskey, Malt, Burnt	Fusel oil, Alcoholic, Whiskey, Fruity, Banana	IA	Frontenac		PVF	2012-08-20	30183	85
Isoamyl alcohol	123-51-3	8.61207	Whiskey, Malt, Burnt	Fusel oil, Alcoholic, Whiskey, Fruity, Banana	IA	La Crescent		CB	2013-08-13	32931	93
Isoamyl alcohol	123-51-3	8.61207	Whiskey, Malt, Burnt	Fusel oil, Alcoholic, Whiskey, Fruity, Banana	IA	La Crescent		CB	2013-08-13	8035	85
Isoamyl alcohol	123-51-3	8.61207	Whiskey, Malt, Burnt	Fusel oil, Alcoholic, Whiskey, Fruity, Banana	IA	La Crescent		CB	2013-08-31	17305	85
Isoamyl alcohol	123-51-3	8.61207	Whiskey, Malt, Burnt	Fusel oil, Alcoholic, Whiskey, Fruity, Banana	IA	La Crescent		CB	2013-09-03	23361	91
Isoamyl alcohol	123-51-3	8.61207	Whiskey, Malt, Burnt	Fusel oil, Alcoholic, Whiskey, Fruity, Banana	IA	Marquette		CB	2013-08-13	20358	92
Isoamyl alcohol	123-51-3	8.61207	Whiskey, Malt, Burnt	Fusel oil, Alcoholic, Whiskey, Fruity, Banana	IA	Marquette		CB	2013-08-13	23914	94
Isoamyl alcohol	123-51-3	8.61207	Whiskey, Malt, Burnt	Fusel oil, Alcoholic, Whiskey, Fruity, Banana	IA	Marquette		CB	2013-09-09	26154	91
Isoamyl alcohol	123-51-3	8.61207	Whiskey, Malt, Burnt	Fusel oil, Alcoholic, Whiskey, Fruity, Banana	IA	Marquette		CB	2013-09-09	18286	91
Isoamyl alcohol	123-51-3	8.61207	Whiskey, Malt, Burnt	Fusel oil, Alcoholic, Whiskey, Fruity, Banana	IA	Marquette		CB	2013-09-09	18409	87
Isoamyl alcohol	123-51-3	8.61207	Whiskey, Malt, Burnt	Fusel oil, Alcoholic, Whiskey, Fruity, Banana	IA	St. Croix		CB	2013-08-13	21967	90
Isoamyl alcohol	123-51-3	8.61207	Whiskey, Malt, Burnt	Fusel oil, Alcoholic, Whiskey, Fruity, Banana	IA	St. Croix		CB	2013-08-13	18950	89
Isoamyl alcohol	123-51-3	8.61207	Whiskey, Malt, Burnt	Fusel oil, Alcoholic, Whiskey, Fruity, Banana	IA	St. Croix		CB	2013-08-13	8442	90
Isoamyl alcohol	123-51-3	8.61207	Whiskey, Malt, Burnt	Fusel oil, Alcoholic, Whiskey, Fruity, Banana	IA	St. Croix		CB	2013-08-24	139461	93
Isoamyl alcohol	123-51-3	8.61207	Whiskey, Malt, Burnt	Fusel oil, Alcoholic, Whiskey, Fruity, Banana	IA	St. Croix		CB	2013-08-24	3399402	97
Isoamyl alcohol	123-51-3	8.61207	Whiskey, Malt, Burnt	Fusel oil, Alcoholic, Whiskey, Fruity, Banana	IA	St. Croix		CB	2013-08-29	605899	95
Isoamyl alcohol	123-51-3	8.61207	Whiskey, Malt, Burnt	Fusel oil, Alcoholic, Whiskey, Fruity, Banana	IA	St. Croix		CB	2013-08-31	3779	89
Isoamyl alcohol	123-51-3	8.61207	Whiskey, Malt, Burnt	Fusel oil, Alcoholic, Whiskey, Fruity, Banana	IA	St. Croix		CB	2013-09-03	1779749	98
Isoamyl alcohol	123-51-3	8.61207	Whiskey, Malt, Burnt	Fusel oil, Alcoholic, Whiskey, Fruity, Banana	IA	St. Croix		CB	2013-09-03	4512331	96
Isoamyl alcohol	123-51-3	8.61207	Whiskey, Malt, Burnt	Fusel oil, Alcoholic, Whiskey, Fruity, Banana	IA	St. Croix		CB	2013-09-03	2715599	98
Isoamyl alcohol	123-51-3	8.61207	Whiskey, Malt, Burnt	Fusel oil, Alcoholic, Whiskey, Fruity, Banana	IA	St. Croix		CB	2013-09-03	811603	96
Isoamyl alcohol	123-51-3	8.61207	Whiskey, Malt, Burnt	Fusel oil, Alcoholic, Whiskey, Fruity, Banana	SD	Frontenac		CB	2012-08-10	22463	88
Isoamyl alcohol	123-51-3	8.61207	Whiskey, Malt, Burnt	Fusel oil, Alcoholic, Whiskey, Fruity, Banana	SD	Frontenac		CB	2012-08-20	63706	87
Isoamyl alcohol	123-51-3	8.61207	Whiskey, Malt, Burnt	Fusel oil, Alcoholic, Whiskey, Fruity, Banana	SD	Frontenac		CB	2012-08-27	100457	95
Isoamyl alcohol	123-51-3	8.61207	Whiskey, Malt, Burnt	Fusel oil, Alcoholic, Whiskey, Fruity, Banana	SD	Frontenac		CB	2012-09-05	101206	93
Isoamyl alcohol	123-51-3	8.61207	Whiskey, Malt, Burnt	Fusel oil, Alcoholic, Whiskey, Fruity, Banana	SD	Frontenac		CB	2012-09-05	345209	97
Isoamyl alcohol	123-51-3	8.61207	Whiskey, Malt, Burnt	Fusel oil, Alcoholic, Whiskey, Fruity, Banana	SD	Frontenac		CB	2012-09-05	184598	95
Isoamyl alcohol	123-51-3	8.61207	Whiskey, Malt, Burnt	Fusel oil, Alcoholic, Whiskey, Fruity, Banana	SD	Frontenac		CB	2012-09-11	45411	88
Isoamyl alcohol	123-51-3	8.61207	Whiskey, Malt, Burnt	Fusel oil, Alcoholic, Whiskey, Fruity, Banana	SD	Frontenac		CB	2013-09-13	64658	89
Isoamyl alcohol	123-51-3	8.61207	Whiskey, Malt, Burnt	Fusel oil, Alcoholic, Whiskey, Fruity, Banana	SD	La Crescent		CB	2013-09-20	7501	82
Isoamyl alcohol	123-51-3	8.61207	Whiskey, Malt, Burnt	Fusel oil, Alcoholic, Whiskey, Fruity, Banana	SD	La Crescent		CB	2013-09-20	7802	82
Isoamyl alcohol	123-51-3	8.61207	Whiskey, Malt, Burnt	Fusel oil, Alcoholic, Whiskey, Fruity, Banana	SD	La Crescent		CB	2013-09-20	373351	97
Isoamyl alcohol	123-51-3	8.61207	Whiskey, Malt, Burnt	Fusel oil, Alcoholic, Whiskey, Fruity, Banana	SD	La Crescent		CB	2013-09-20	617676	97
Isoamyl alcohol	123-51-3	8.61207	Whiskey, Malt, Burnt	Fusel oil, Alcoholic, Whiskey, Fruity, Banana	SD	Marquette		CB	2012-08-06	94986	90
Isoamyl alcohol	123-51-3	8.61207	Whiskey, Malt, Burnt	Fusel oil, Alcoholic, Whiskey, Fruity, Banana	SD	Marquette		CB	2012-08-06	24125	85
Isoamyl alcohol	123-51-3	8.61207	Whiskey, Malt, Burnt	Fusel oil, Alcoholic, Whiskey, Fruity, Banana	SD	Marquette		CB	2012-08-10	151469	95
Isoamyl alcohol	123-51-3	8.61207	Whiskey, Malt, Burnt	Fusel oil, Alcoholic, Whiskey, Fruity, Banana	SD	Marquette		CB	2012-08-10	52684	87
Isoamyl alcohol	123-51-3	8.61207	Whiskey, Malt, Burnt	Fusel oil, Alcoholic, Whiskey, Fruity, Banana	SD	Marquette		CB	2012-08-10	140142	94
Isoamyl alcohol	123-51-3	8.61207	Whiskey, Malt, Burnt	Fusel oil, Alcoholic, Whiskey, Fruity, Banana	SD	Marquette		CB	2012-09-05	153375	95
Isoamyl alcohol	123-51-3	8.61207	Whiskey, Malt, Burnt	Fusel oil, Alcoholic, Whiskey, Fruity, Banana	SD	Marquette		CB	2012-09-05	66860	90
Isoamyl alcohol	123-51-3	8.61207	Whiskey, Malt, Burnt	Fusel oil, Alcoholic, Whiskey, Fruity, Banana	SD	Marquette		CB	2012-09-11	122351	94
Isoamyl alcohol	123-51-3	8.61207	Whiskey, Malt, Burnt	Fusel oil, Alcoholic, Whiskey, Fruity, Banana	SD	St. Croix		CB	2013-09-08	479334	96
Isoamyl alcohol	123-51-3	8.61207	Whiskey, Malt, Burnt	Fusel oil, Alcoholic, Whiskey, Fruity, Banana	SD	St. Croix		CB	2013-09-08	327575	83
Isoamyl alcohol	123-51-3	8.61207	Whiskey, Malt, Burnt	Fusel oil, Alcoholic, Whiskey, Fruity, Banana	SD	St. Croix		CB	2013-09-08	3114455	96
Isoamyl alcohol	123-51-3	8.61207	Whiskey, Malt, Burnt	Fusel oil, Alcoholic, Whiskey, Fruity, Banana	SD	St. Croix		CB	2013-09-15	2730148	97
Isoamyl alcohol	123-51-3	8.61207	Whiskey, Malt, Burnt	Fusel oil, Alcoholic, Whiskey, Fruity, Banana	SD	St. Croix		CB	2013-09-15	2975282	95
Isoamyl alcohol	123-51-3	8.61207	Whiskey, Malt, Burnt	Fusel oil, Alcoholic, Whiskey, Fruity, Banana	SD	St. Croix		CB	2013-09-25	1890996	98
Isoamyl alcohol	123-51-3	8.61207	Whiskey, Malt, Burnt	Fusel oil, Alcoholic, Whiskey, Fruity, Banana	SD	St. Croix		CB	2013-09-25	1694283	98
Isoamyl alcohol	123-51-3	8.61207	Whiskey, Malt, Burnt	Fusel oil, Alcoholic, Whiskey, Fruity, Banana	SD	St. Croix		CB	2013-09-25	1748558	99
1-Pentanol	71-41-0	8.83894	Balsamic	Fusel, Oil, Sweet, Balsam	IA	Frontenac		PVF	2012-08-20	74473	90
1-Pentanol	71-41-0	8.83894	Balsamic	Fusel, Oil, Sweet, Balsam	IA	Frontenac		PVF	2012-08-20	30308	81
1-Pentanol	71-41-0	8.83894	Balsamic	Fusel, Oil, Sweet, Balsam	IA	La Crescent		CB	2013-08-10	12118	80
1-Pentanol	71-41-0	8.83894	Balsamic	Fusel, Oil, Sweet, Balsam	IA	La Crescent		CB	2013-08-13	17499	81
1-Pentanol	71-41-0	8.83894	Balsamic	Fusel, Oil, Sweet, Balsam	IA	La Crescent		CB	2013-08-24	27868	84
1-Pentanol	71-41-0	8.83894	Balsamic	Fusel, Oil, Sweet, Balsam	IA	La Crescent		CB	2013-08-24	9637	81
1-Pentanol	71-41-0	8.83894	Balsamic	Fusel, Oil, Sweet, Balsam	IA	La Crescent		CB	2013-08-24	33909	81
1-Pentanol	71-41-0	8.83894	Balsamic	Fusel, Oil, Sweet, Balsam	IA	La Crescent		CB	2013-08-29	39423	83
1-Pentanol	71-41-0	8.83894	Balsamic	Fusel, Oil, Sweet, Balsam	IA	La Crescent		CB	2013-08-29	9632	85
1-Pentanol	71-41-0	8.83894	Balsamic	Fusel, Oil, Sweet, Balsam	IA	La Crescent		CB	2013-08-31	12249	88
1-Pentanol	71-41-0	8.83894	Balsamic	Fusel, Oil, Sweet, Balsam	IA	La Crescent		CB	2013-08-31	14718	88
1-Pentanol	71-41-0	8.83894	Balsamic	Fusel, Oil, Sweet, Balsam	IA	La Crescent		CB	2013-09-03	25064	89
1-Pentanol	71-41-0	8.83894	Balsamic	Fusel, Oil, Sweet, Balsam	IA	Marquette		CB	2013-08-13	24416	93
1-Pentanol	71-41-0	8.83894	Balsamic	Fusel, Oil, Sweet, Balsam	IA	Marquette		CB	2013-08-13	13127	92
1-Pentanol	71-41-0	8.83894	Balsamic	Fusel, Oil, Sweet, Balsam	IA	St. Croix		CB	2013-08-13	14542	88
1-Pentanol	71-41-0	8.83894	Balsamic	Fusel, Oil, Sweet, Balsam	IA	St. Croix		CB	2013-08-13	27913	90
1-Pentanol	71-41-0	8.83894	Balsamic	Fusel, Oil, Sweet, Balsam	IA	St. Croix		CB	2013-08-24	221316	94
1-Pentanol	71-41-0	8.83894	Balsamic	Fusel, Oil, Sweet, Balsam	IA	St. Croix		CB	2013-08-24	41325	90
1-Pentanol	71-41-0	8.83894	Balsamic	Fusel, Oil, Sweet, Balsam	IA	St. Croix		CB	2013-08-29	644136	96
1-Pentanol	71-41-0	8.83894	Balsamic	Fusel, Oil, Sweet, Balsam	IA	St. Croix		CB	2013-08-29	487698	95
1-Pentanol	71-41-0	8.83894	Balsamic	Fusel, Oil, Sweet, Balsam	IA	St. Croix		CB	2013-08-29	597603	95
1-Pentanol	71-41-0	8.83894	Balsamic	Fusel, Oil, Sweet, Balsam	IA	St. Croix		CB	2013-08-31	13260	87
1-Pentanol	71-41-0	8.83894	Balsamic	Fusel, Oil, Sweet, Balsam	IA	St. Croix		CB	2013-08-31	2858	84
1-Pentanol	71-41-0	8.83894	Balsamic	Fusel, Oil, Sweet, Balsam	IA	St. Croix		CB	2013-09-03	4335371	95
1-Pentanol	71-41-0	8.83894	Balsamic	Fusel, Oil, Sweet, Balsam	IA	St. Croix		CB	2013-09-03	657144	94
1-Pentanol	71-41-0	8.83894	Balsamic	Fusel, Oil, Sweet, Balsam	IA	St. Croix		CB	2013-09-03	2874036	92
1-Pentanol	71-41-0	8.83894	Balsamic	Fusel, Oil, Sweet, Balsam	IA	St. Croix		CB	2013-09-03	59042	92
1-Pentanol	71-41-0	8.83894	Balsamic	Fusel, Oil, Sweet, Balsam	SD	Frontenac		CB	2012-08-06	18405	84
1-Pentanol	71-41-0	8.83894	Balsamic	Fusel, Oil, Sweet, Balsam	SD	Frontenac		CB	2012-08-10	36506	88
1-Pentanol	71-41-0	8.83894	Balsamic	Fusel, Oil, Sweet, Balsam	SD	Frontenac		CB	2012-08-10	63137	91
1-Pentanol	71-41-0	8.83894	Balsamic	Fusel, Oil, Sweet, Balsam	SD	Frontenac		CB	2012-08-20	52679	89
1-Pentanol	71-41-0	8.83894	Balsamic	Fusel, Oil, Sweet, Balsam	SD	Frontenac		CB	2012-08-20	56481	90
1-Pentanol	71-41-0	8.83894	Balsamic	Fusel, Oil, Sweet, Balsam	SD	Frontenac		CB	2012-08-27	33244	86
1-Pentanol	71-41-0	8.83894	Balsamic	Fusel, Oil, Sweet, Balsam	SD	Frontenac		CB	2012-08-27	103767	94
1-Pentanol	71-41-0	8.83894	Balsamic	Fusel, Oil, Sweet, Balsam	SD	Frontenac		CB	2012-08-27	12742	81
1-Pentanol	71-41-0	8.83894	Balsamic	Fusel, Oil, Sweet, Balsam	SD	Frontenac		CB	2012-09-05	148236	94
1-Pentanol	71-41-0	8.83894	Balsamic	Fusel, Oil, Sweet, Balsam	SD	Frontenac		CB	2012-09-05	295860	96
1-Pentanol	71-41-0	8.83894	Balsamic	Fusel, Oil, Sweet, Balsam	SD	Frontenac		CB	2012-09-05	82876	92
1-Pentanol	71-41-0	8.83894	Balsamic	Fusel, Oil, Sweet, Balsam	SD	Frontenac		CB	2012-09-11	31213	87
1-Pentanol	71-41-0	8.83894	Balsamic	Fusel, Oil, Sweet, Balsam	SD	Frontenac		CB	2013-09-13	3596	84
1-Pentanol	71-41-0	8.83894	Balsamic	Fusel, Oil, Sweet, Balsam	SD	La Crescent		CB	2013-09-03	53864	88
1-Pentanol	71-41-0	8.83894	Balsamic	Fusel, Oil, Sweet, Balsam	SD	La Crescent		CB	2013-09-03	14158	84
1-Pentanol	71-41-0	8.83894	Balsamic	Fusel, Oil, Sweet, Balsam	SD	La Crescent		CB	2013-09-15	17380	86
1-Pentanol	71-41-0	8.83894	Balsamic	Fusel, Oil, Sweet, Balsam	SD	La Crescent		CB	2013-09-20	108876	92
1-Pentanol	71-41-0	8.83894	Balsamic	Fusel, Oil, Sweet, Balsam	SD	La Crescent		CB	2013-09-20	50104	91
1-Pentanol	71-41-0	8.83894	Balsamic	Fusel, Oil, Sweet, Balsam	SD	La Crescent		CB	2013-09-20	40168	90
1-Pentanol	71-41-0	8.83894	Balsamic	Fusel, Oil, Sweet, Balsam	SD	Marquette		CB	2012-08-06	85620	91
1-Pentanol	71-41-0	8.83894	Balsamic	Fusel, Oil, Sweet, Balsam	SD	Marquette		CB	2012-08-06	58334	90
1-Pentanol	71-41-0	8.83894	Balsamic	Fusel, Oil, Sweet, Balsam	SD	Marquette		CB	2012-08-06	13854	80
1-Pentanol	71-41-0	8.83894	Balsamic	Fusel, Oil, Sweet, Balsam	SD	Marquette		CB	2012-08-10	159386	95
1-Pentanol	71-41-0	8.83894	Balsamic	Fusel, Oil, Sweet, Balsam	SD	Marquette		CB	2012-08-10	118300	93
1-Pentanol	71-41-0	8.83894	Balsamic	Fusel, Oil, Sweet, Balsam	SD	Marquette		CB	2012-08-10	61268	90
1-Pentanol	71-41-0	8.83894	Balsamic	Fusel, Oil, Sweet, Balsam	SD	Marquette		CB	2012-08-10	33065	90
1-Pentanol	71-41-0	8.83894	Balsamic	Fusel, Oil, Sweet, Balsam	SD	Marquette		CB	2012-09-05	145097	95
1-Pentanol	71-41-0	8.83894	Balsamic	Fusel, Oil, Sweet, Balsam	SD	Marquette		CB	2012-09-05	130578	95
1-Pentanol	71-41-0	8.83894	Balsamic	Fusel, Oil, Sweet, Balsam	SD	Marquette		CB	2012-09-05	182753	95
1-Pentanol	71-41-0	8.83894	Balsamic	Fusel, Oil, Sweet, Balsam	SD	Marquette		CB	2012-09-05	56668	90
1-Pentanol	71-41-0	8.83894	Balsamic	Fusel, Oil, Sweet, Balsam	SD	Marquette		CB	2012-09-11	93181	93
1-Pentanol	71-41-0	8.83894	Balsamic	Fusel, Oil, Sweet, Balsam	SD	Marquette		CB	2013-09-13	148141	89
1-Pentanol	71-41-0	8.83894	Balsamic	Fusel, Oil, Sweet, Balsam	SD	Marquette		CB	2013-09-22	96930	92
1-Pentanol	71-41-0	8.83894	Balsamic	Fusel, Oil, Sweet, Balsam	SD	Marquette		CB	2013-09-22	131342	87
1-Pentanol	71-41-0	8.83894	Balsamic	Fusel, Oil, Sweet, Balsam	SD	Marquette		PVF	2012-08-27	51031	89
1-Pentanol	71-41-0	8.83894	Balsamic	Fusel, Oil, Sweet, Balsam	SD	St. Croix		CB	2013-09-08	254952	93
1-Pentanol	71-41-0	8.83894	Balsamic	Fusel, Oil, Sweet, Balsam	SD	St. Croix		CB	2013-09-08	887189	96
1-Pentanol	71-41-0	8.83894	Balsamic	Fusel, Oil, Sweet, Balsam	SD	St. Croix		CB	2013-09-08	206917	92
1-Pentanol	71-41-0	8.83894	Balsamic	Fusel, Oil, Sweet, Balsam	SD	St. Croix		CB	2013-09-08	2618471	95
1-Pentanol	71-41-0	8.83894	Balsamic	Fusel, Oil, Sweet, Balsam	SD	St. Croix		CB	2013-09-15	3176453	96
1-Pentanol	71-41-0	8.83894	Balsamic	Fusel, Oil, Sweet, Balsam	SD	St. Croix		CB	2013-09-15	2079874	95
1-Pentanol	71-41-0	8.83894	Balsamic	Fusel, Oil, Sweet, Balsam	SD	St. Croix		CB	2013-09-15	2369830	95
1-Pentanol	71-41-0	8.83894	Balsamic	Fusel, Oil, Sweet, Balsam	SD	St. Croix		CB	2013-09-15	1817925	95
1-Pentanol	71-41-0	8.83894	Balsamic	Fusel, Oil, Sweet, Balsam	SD	St. Croix		CB	2013-09-25	33909	82
1-Pentanol	71-41-0	8.83894	Balsamic	Fusel, Oil, Sweet, Balsam	SD	St. Croix		CB	2013-09-25	136102	92
1-Pentanol	71-41-0	8.83894	Balsamic	Fusel, Oil, Sweet, Balsam	SD	St. Croix		CB	2013-09-25	2320402	96
1-Pentanol	71-41-0	8.83894	Balsamic	Fusel, Oil, Sweet, Balsam	SD	St. Croix		CB	2013-09-25	2072759	94
1-Pentanol	71-41-0	8.83894	Balsamic	Fusel, Oil, Sweet, Balsam	SD	St. Croix		CB	2013-09-25	1935295	95
1-Pentanol	71-41-0	8.83894	Balsamic	Fusel, Oil, Sweet, Balsam	SD	St. Croix		CB	2013-09-25	1586188	94
1-Hexadecanol	36653-82-4	9.23638	Flower, Wax	Wax	IA	Frontenac		PVF	2012-07-12	16250	86
1-Hexadecanol	36653-82-4	9.23638	Flower, Wax	Wax	IA	Marquette		PVF	2012-07-12	136850	85
1-Hexadecanol	36653-82-4	9.23638	Flower, Wax	Wax	IA	Marquette		PVF	2012-07-18	77702	84
1-Hexadecanol	36653-82-4	9.23638	Flower, Wax	Wax	IA	Marquette		PVF	2012-07-31	1317949	98
1-Hexadecanol	36653-82-4	9.23638	Flower, Wax	Wax	SD	Marquette		PVF	2012-08-10	122852	86
Nonane	111-84-2	9.4166	Alkane	Gasoline	SD	Frontenac		CB	2012-09-11	162329	99
Nonane	111-84-2	9.4166	Alkane	Gasoline	SD	Frontenac		CB	2012-09-11	142819	99
Nonane	111-84-2	9.4166	Alkane	Gasoline	SD	Frontenac		CB	2012-09-11	179236	99
Nonane	111-84-2	9.4166	Alkane	Gasoline	SD	Frontenac		CB	2012-09-11	25963	82
Nonane	111-84-2	9.4166	Alkane	Gasoline	SD	Marquette		CB	2012-09-11	66932	96
Nonane	111-84-2	9.4166	Alkane	Gasoline	SD	Marquette		CB	2012-09-11	140290	99
Ethylbenzene	100-41-4	9.62369			IA	Frontenac		CB	2013-08-13	5779	92
Ethylbenzene	100-41-4	9.62369			IA	Frontenac		CB	2013-08-13	9510	91
Ethylbenzene	100-41-4	9.62369			IA	Frontenac		CB	2013-08-13	6709	94
Ethylbenzene	100-41-4	9.62369			IA	Frontenac		CB	2013-09-09	5654	81
Ethylbenzene	100-41-4	9.62369			IA	Frontenac		CB	2013-09-09	7781	93
Ethylbenzene	100-41-4	9.62369			IA	Frontenac		CB	2013-09-09	8625	93
Ethylbenzene	100-41-4	9.62369			IA	La Crescent		CB	2013-08-13	7211	86
Ethylbenzene	100-41-4	9.62369			IA	La Crescent		CB	2013-08-13	7422	88
Ethylbenzene	100-41-4	9.62369			IA	La Crescent		CB	2013-08-31	2241	88
Ethylbenzene	100-41-4	9.62369			IA	La Crescent		CB	2013-08-31	2386	84
Ethylbenzene	100-41-4	9.62369			IA	La Crescent		GV	2013-08-14	62180	91
Ethylbenzene	100-41-4	9.62369			IA	Marquette		CB	2013-08-13	11248	93
Ethylbenzene	100-41-4	9.62369			IA	Marquette		CB	2013-08-13	11012	94
Ethylbenzene	100-41-4	9.62369			IA	Marquette		CB	2013-08-13	11639	93
Ethylbenzene	100-41-4	9.62369			IA	Marquette		CB	2013-09-09	8987	91
Ethylbenzene	100-41-4	9.62369			IA	Marquette		CB	2013-09-09	12231	95
Ethylbenzene	100-41-4	9.62369			IA	Marquette		CB	2013-09-09	10311	95
Ethylbenzene	100-41-4	9.62369			IA	St. Croix		CB	2013-08-13	12276	92
Ethylbenzene	100-41-4	9.62369			IA	St. Croix		CB	2013-08-13	8561	92
Ethylbenzene	100-41-4	9.62369			IA	St. Croix		CB	2013-08-31	9504	90
Ethylbenzene	100-41-4	9.62369			IA	St. Croix		CB	2013-08-31	12186	90
Ethylbenzene	100-41-4	9.62369			IA	St. Croix		CB	2013-08-31	7990	89
Ethylbenzene	100-41-4	9.62369			SD	Frontenac		CB	2012-09-11	49856	90
Ethylbenzene	100-41-4	9.62369			SD	Frontenac		CB	2012-09-11	39907	87
Ethylbenzene	100-41-4	9.62369			SD	Frontenac		CB	2012-09-11	30926	84
Ethylbenzene	100-41-4	9.62369			SD	Marquette		CB	2012-09-11	52419	88
Ethylbenzene	100-41-4	9.62369			SD	Marquette		CB	2012-09-11	51282	88
Ethylbenzene	100-41-4	9.62369			SD	Marquette		CB	2013-08-21	10340	89
Ethylbenzene	100-41-4	9.62369			SD	Marquette		CB	2013-08-21	5197	90
Ethylbenzene	100-41-4	9.62369			SD	Marquette		CB	2013-08-21	7195	85
Ethylbenzene	100-41-4	9.62369			SD	Marquette		CB	2013-08-28	3133	80
Ethylbenzene	100-41-4	9.62369			SD	Marquette		CB	2013-09-05	2350	80
Ethylbenzene	100-41-4	9.62369			SD	Marquette		CB	2013-09-22	5410	82
Isoamyl acetate	123-92-2	9.87434	Banana	Sweet, Fruity, Banana, Solvent	IA	Frontenac		CB	2013-08-13	18548	92
Isoamyl acetate	123-92-2	9.87434	Banana	Sweet, Fruity, Banana, Solvent	IA	Frontenac		CB	2013-09-09	749325	96
Isoamyl acetate	123-92-2	9.87434	Banana	Sweet, Fruity, Banana, Solvent	IA	Frontenac		CB	2013-09-09	16896	88
Isoamyl acetate	123-92-2	9.87434	Banana	Sweet, Fruity, Banana, Solvent	IA	Frontenac		CB	2013-09-09	15860	87
Isoamyl acetate	123-92-2	9.87434	Banana	Sweet, Fruity, Banana, Solvent	IA	Marquette		CB	2013-08-13	19063	89
Isoamyl acetate	123-92-2	9.87434	Banana	Sweet, Fruity, Banana, Solvent	IA	Marquette		CB	2013-08-13	32627	93
Isoamyl acetate	123-92-2	9.87434	Banana	Sweet, Fruity, Banana, Solvent	IA	St. Croix		CB	2013-09-03	190848	93
Isoamyl acetate	123-92-2	9.87434	Banana	Sweet, Fruity, Banana, Solvent	IA	St. Croix		CB	2013-09-03	8033882	98
Isoamyl acetate	123-92-2	9.87434	Banana	Sweet, Fruity, Banana, Solvent	IA	St. Croix		CB	2013-09-03	28217	89
Isoamyl acetate	123-92-2	9.87434	Banana	Sweet, Fruity, Banana, Solvent	SD	La Crescent		CB	2013-09-20	3179557	98
Isoamyl acetate	123-92-2	9.87434	Banana	Sweet, Fruity, Banana, Solvent	SD	La Crescent		CB	2013-09-20	7222416	98
Isoamyl acetate	123-92-2	9.87434	Banana	Sweet, Fruity, Banana, Solvent	SD	Marquette		CB	2013-09-13	51003	91
Isoamyl acetate	123-92-2	9.87434	Banana	Sweet, Fruity, Banana, Solvent	SD	Marquette		CB	2013-09-13	540437	96
Isoamyl acetate	123-92-2	9.87434	Banana	Sweet, Fruity, Banana, Solvent	SD	Marquette		CB	2013-09-22	169676	95
Isoamyl acetate	123-92-2	9.87434	Banana	Sweet, Fruity, Banana, Solvent	SD	St. Croix		CB	2013-09-08	237435	93
Isoamyl acetate	123-92-2	9.87434	Banana	Sweet, Fruity, Banana, Solvent	SD	St. Croix		CB	2013-09-08	609581	96
Isoamyl acetate	123-92-2	9.87434	Banana	Sweet, Fruity, Banana, Solvent	SD	St. Croix		CB	2013-09-08	81927	89
Isoamyl acetate	123-92-2	9.87434	Banana	Sweet, Fruity, Banana, Solvent	SD	St. Croix		CB	2013-09-15	19135289	98
Isoamyl acetate	123-92-2	9.87434	Banana	Sweet, Fruity, Banana, Solvent	SD	St. Croix		CB	2013-09-15	18827238	95
Isoamyl acetate	123-92-2	9.87434	Banana	Sweet, Fruity, Banana, Solvent	SD	St. Croix		CB	2013-09-15	13560448	98
Isoamyl acetate	123-92-2	9.87434	Banana	Sweet, Fruity, Banana, Solvent	SD	St. Croix		CB	2013-09-15	17489526	98
Isoamyl acetate	123-92-2	9.87434	Banana	Sweet, Fruity, Banana, Solvent	SD	St. Croix		CB	2013-09-25	12058	82
Isoamyl acetate	123-92-2	9.87434	Banana	Sweet, Fruity, Banana, Solvent	SD	St. Croix		CB	2013-09-25	179441	94
Isoamyl acetate	123-92-2	9.87434	Banana	Sweet, Fruity, Banana, Solvent	SD	St. Croix		CB	2013-09-25	11679031	98
Isoamyl acetate	123-92-2	9.87434	Banana	Sweet, Fruity, Banana, Solvent	SD	St. Croix		CB	2013-09-25	10104955	98
Isoamyl acetate	123-92-2	9.87434	Banana	Sweet, Fruity, Banana, Solvent	SD	St. Croix		CB	2013-09-25	8944654	97
Isoamyl acetate	123-92-2	9.87434	Banana	Sweet, Fruity, Banana, Solvent	SD	St. Croix		CB	2013-09-25	7114213	97
Cyclohexane, methyl-	108-87-2	10.3209			IA	Frontenac		CB	2013-09-09	171670	81
Cyclohexane, methyl-	108-87-2	10.3209			IA	La Crescent		CB	2013-08-10	7549455	81
Cyclohexane, methyl-	108-87-2	10.3209			IA	La Crescent		CB	2013-08-10	4347889	81
Cyclohexane, methyl-	108-87-2	10.3209			IA	La Crescent		CB	2013-08-10	6254694	81
Cyclohexane, methyl-	108-87-2	10.3209			IA	La Crescent		CB	2013-08-13	124213	81
Cyclohexane, methyl-	108-87-2	10.3209			IA	La Crescent		CB	2013-08-13	119422	80
Cyclohexane, methyl-	108-87-2	10.3209			IA	La Crescent		CB	2013-08-24	14031902	81
Cyclohexane, methyl-	108-87-2	10.3209			IA	La Crescent		CB	2013-08-24	17111926	81
Cyclohexane, methyl-	108-87-2	10.3209			IA	La Crescent		CB	2013-08-24	14106857	81
Cyclohexane, methyl-	108-87-2	10.3209			IA	La Crescent		CB	2013-08-29	17498893	82
Cyclohexane, methyl-	108-87-2	10.3209			IA	La Crescent		CB	2013-08-29	5841891	82
Cyclohexane, methyl-	108-87-2	10.3209			IA	La Crescent		CB	2013-08-29	9948368	82
Cyclohexane, methyl-	108-87-2	10.3209			IA	La Crescent		CB	2013-08-31	506895	81
Cyclohexane, methyl-	108-87-2	10.3209			IA	La Crescent		CB	2013-08-31	570122	81
Cyclohexane, methyl-	108-87-2	10.3209			IA	La Crescent		CB	2013-08-31	680606	81
Cyclohexane, methyl-	108-87-2	10.3209			IA	La Crescent		CB	2013-09-03	14694505	81
Cyclohexane, methyl-	108-87-2	10.3209			IA	La Crescent		CB	2013-09-03	21322228	82
Cyclohexane, methyl-	108-87-2	10.3209			IA	La Crescent		CB	2013-09-03	11979995	81
Cyclohexane, methyl-	108-87-2	10.3209			IA	La Crescent		CB	2013-09-03	15541445	81
Cyclohexane, methyl-	108-87-2	10.3209			IA	Marquette		CB	2013-08-13	228232	80
Cyclohexane, methyl-	108-87-2	10.3209			IA	Marquette		CB	2013-09-09	676974	80
Cyclohexane, methyl-	108-87-2	10.3209			IA	Marquette		CB	2013-09-09	920753	80
Cyclohexane, methyl-	108-87-2	10.3209			IA	Marquette		CB	2013-09-09	872181	80
Cyclohexane, methyl-	108-87-2	10.3209			IA	St. Croix		CB	2013-08-13	4407324	81
Cyclohexane, methyl-	108-87-2	10.3209			IA	St. Croix		CB	2013-08-13	3864429	81
Cyclohexane, methyl-	108-87-2	10.3209			IA	St. Croix		CB	2013-08-13	2333578	80
Cyclohexane, methyl-	108-87-2	10.3209			IA	St. Croix		CB	2013-08-13	296340	81
Cyclohexane, methyl-	108-87-2	10.3209			IA	St. Croix		CB	2013-08-13	167378	80
Cyclohexane, methyl-	108-87-2	10.3209			IA	St. Croix		CB	2013-08-24	2780178	81
Cyclohexane, methyl-	108-87-2	10.3209			IA	St. Croix		CB	2013-08-24	2793321	81
Cyclohexane, methyl-	108-87-2	10.3209			IA	St. Croix		CB	2013-08-31	114526	80
Cyclohexane, methyl-	108-87-2	10.3209			IA	St. Croix		CB	2013-08-31	195791	80
Cyclohexane, methyl-	108-87-2	10.3209			SD	Frontenac		CB	2012-08-06	2931641	81
Cyclohexane, methyl-	108-87-2	10.3209			SD	Frontenac		CB	2012-08-06	2732806	81
Cyclohexane, methyl-	108-87-2	10.3209			SD	Frontenac		CB	2012-08-10	1864112	81
Cyclohexane, methyl-	108-87-2	10.3209			SD	Frontenac		CB	2012-08-10	3225662	81
Cyclohexane, methyl-	108-87-2	10.3209			SD	Frontenac		CB	2012-08-10	3367099	81
Cyclohexane, methyl-	108-87-2	10.3209			SD	Frontenac		CB	2012-08-10	1569649	80
Cyclohexane, methyl-	108-87-2	10.3209			SD	Frontenac		CB	2012-08-20	1507245	80
Cyclohexane, methyl-	108-87-2	10.3209			SD	Frontenac		CB	2012-08-20	2844684	81
Cyclohexane, methyl-	108-87-2	10.3209			SD	Frontenac		CB	2012-08-20	1570483	80
Cyclohexane, methyl-	108-87-2	10.3209			SD	Frontenac		CB	2012-08-20	2930219	81
Cyclohexane, methyl-	108-87-2	10.3209			SD	Frontenac		CB	2012-08-27	2217650	81
Cyclohexane, methyl-	108-87-2	10.3209			SD	Frontenac		CB	2012-08-27	3246949	81
Cyclohexane, methyl-	108-87-2	10.3209			SD	Frontenac		CB	2012-08-27	2387266	81
Cyclohexane, methyl-	108-87-2	10.3209			SD	Frontenac		CB	2012-09-05	1235304	80
Cyclohexane, methyl-	108-87-2	10.3209			SD	Frontenac		CB	2012-09-11	1348763	80
Cyclohexane, methyl-	108-87-2	10.3209			SD	Frontenac		CB	2012-09-11	2247478	81
Cyclohexane, methyl-	108-87-2	10.3209			SD	Frontenac		CB	2012-09-11	2172646	81
Cyclohexane, methyl-	108-87-2	10.3209			SD	Frontenac		CB	2012-09-11	1888600	81
Cyclohexane, methyl-	108-87-2	10.3209			SD	Frontenac		CB	2013-08-21	194542	81
Cyclohexane, methyl-	108-87-2	10.3209			SD	Frontenac		CB	2013-08-28	276712	81
Cyclohexane, methyl-	108-87-2	10.3209			SD	Frontenac		CB	2013-08-28	227475	81
Cyclohexane, methyl-	108-87-2	10.3209			SD	Frontenac		CB	2013-09-05	385489	81
Cyclohexane, methyl-	108-87-2	10.3209			SD	Frontenac		CB	2013-09-05	346496	81
Cyclohexane, methyl-	108-87-2	10.3209			SD	Frontenac		CB	2013-09-05	450356	80
Cyclohexane, methyl-	108-87-2	10.3209			SD	Frontenac		CB	2013-09-13	409325	82
Cyclohexane, methyl-	108-87-2	10.3209			SD	Frontenac		CB	2013-09-13	479938	80
Cyclohexane, methyl-	108-87-2	10.3209			SD	Frontenac		CB	2013-09-13	361523	80
Cyclohexane, methyl-	108-87-2	10.3209			SD	Frontenac		CB	2013-09-22	336717	82
Cyclohexane, methyl-	108-87-2	10.3209			SD	La Crescent		CB	2013-08-28	8418346	81
Cyclohexane, methyl-	108-87-2	10.3209			SD	La Crescent		CB	2013-08-28	6159954	82
Cyclohexane, methyl-	108-87-2	10.3209			SD	La Crescent		CB	2013-08-28	14934863	81
Cyclohexane, methyl-	108-87-2	10.3209			SD	La Crescent		CB	2013-08-28	12920810	81
Cyclohexane, methyl-	108-87-2	10.3209			SD	La Crescent		CB	2013-09-03	10807346	82
Cyclohexane, methyl-	108-87-2	10.3209			SD	La Crescent		CB	2013-09-03	14594954	81
Cyclohexane, methyl-	108-87-2	10.3209			SD	La Crescent		CB	2013-09-03	12704769	81
Cyclohexane, methyl-	108-87-2	10.3209			SD	La Crescent		CB	2013-09-03	18735273	81
Cyclohexane, methyl-	108-87-2	10.3209			SD	La Crescent		CB	2013-09-15	15141809	81
Cyclohexane, methyl-	108-87-2	10.3209			SD	La Crescent		CB	2013-09-15	22827657	81
Cyclohexane, methyl-	108-87-2	10.3209			SD	La Crescent		CB	2013-09-15	12382443	81
Cyclohexane, methyl-	108-87-2	10.3209			SD	La Crescent		CB	2013-09-15	16110126	81
Cyclohexane, methyl-	108-87-2	10.3209			SD	La Crescent		CB	2013-09-20	1826727	82
Cyclohexane, methyl-	108-87-2	10.3209			SD	La Crescent		CB	2013-09-20	1209199	82
Cyclohexane, methyl-	108-87-2	10.3209			SD	La Crescent		CB	2013-09-20	1532404	82
Cyclohexane, methyl-	108-87-2	10.3209			SD	La Crescent		CB	2013-09-20	1601865	81
Cyclohexane, methyl-	108-87-2	10.3209			SD	La Crescent		CB	2013-09-20	9403962	81
Cyclohexane, methyl-	108-87-2	10.3209			SD	La Crescent		CB	2013-09-20	11338407	81
Cyclohexane, methyl-	108-87-2	10.3209			SD	La Crescent		CB	2013-09-20	4239464	81
Cyclohexane, methyl-	108-87-2	10.3209			SD	La Crescent		CB	2013-09-20	2525782	80
Cyclohexane, methyl-	108-87-2	10.3209			SD	Marquette		CB	2012-08-06	3074156	81
Cyclohexane, methyl-	108-87-2	10.3209			SD	Marquette		CB	2012-08-06	1802728	80
Cyclohexane, methyl-	108-87-2	10.3209			SD	Marquette		CB	2012-08-06	1349536	80
Cyclohexane, methyl-	108-87-2	10.3209			SD	Marquette		CB	2012-08-10	2041857	80
Cyclohexane, methyl-	108-87-2	10.3209			SD	Marquette		CB	2012-08-10	1902319	81
Cyclohexane, methyl-	108-87-2	10.3209			SD	Marquette		CB	2012-08-20	5734435	81
Cyclohexane, methyl-	108-87-2	10.3209			SD	Marquette		CB	2012-08-20	5117312	81
Cyclohexane, methyl-	108-87-2	10.3209			SD	Marquette		CB	2012-08-20	3703168	81
Cyclohexane, methyl-	108-87-2	10.3209			SD	Marquette		CB	2012-08-20	5686898	81
Cyclohexane, methyl-	108-87-2	10.3209			SD	Marquette		CB	2012-08-27	5396353	81
Cyclohexane, methyl-	108-87-2	10.3209			SD	Marquette		CB	2012-08-27	4716876	81
Cyclohexane, methyl-	108-87-2	10.3209			SD	Marquette		CB	2012-08-27	4506146	81
Cyclohexane, methyl-	108-87-2	10.3209			SD	Marquette		CB	2012-08-27	5382811	81
Cyclohexane, methyl-	108-87-2	10.3209			SD	Marquette		CB	2012-09-05	1467227	80
Cyclohexane, methyl-	108-87-2	10.3209			SD	Marquette		CB	2012-09-05	2564745	81
Cyclohexane, methyl-	108-87-2	10.3209			SD	Marquette		CB	2012-09-05	1727620	80
Cyclohexane, methyl-	108-87-2	10.3209			SD	Marquette		CB	2012-09-11	2888194	81
Cyclohexane, methyl-	108-87-2	10.3209			SD	Marquette		CB	2012-09-11	3371956	81
Cyclohexane, methyl-	108-87-2	10.3209			SD	Marquette		CB	2012-09-11	3218403	81
Cyclohexane, methyl-	108-87-2	10.3209			SD	Marquette		CB	2012-09-11	1314480	82
Cyclohexane, methyl-	108-87-2	10.3209			SD	Marquette		CB	2013-08-21	456108	80
Cyclohexane, methyl-	108-87-2	10.3209			SD	Marquette		CB	2013-08-21	279162	81
Cyclohexane, methyl-	108-87-2	10.3209			SD	Marquette		CB	2013-08-21	475508	81
Cyclohexane, methyl-	108-87-2	10.3209			SD	Marquette		CB	2013-08-28	1065838	82
Cyclohexane, methyl-	108-87-2	10.3209			SD	Marquette		CB	2013-08-28	946313	82
Cyclohexane, methyl-	108-87-2	10.3209			SD	Marquette		CB	2013-08-28	606303	82
Cyclohexane, methyl-	108-87-2	10.3209			SD	Marquette		CB	2013-08-28	698570	82
Cyclohexane, methyl-	108-87-2	10.3209			SD	Marquette		CB	2013-09-05	1202369	82
Cyclohexane, methyl-	108-87-2	10.3209			SD	Marquette		CB	2013-09-05	769503	82
Cyclohexane, methyl-	108-87-2	10.3209			SD	Marquette		CB	2013-09-05	518903	81
Cyclohexane, methyl-	108-87-2	10.3209			SD	Marquette		CB	2013-09-05	732581	82
Cyclohexane, methyl-	108-87-2	10.3209			SD	Marquette		CB	2013-09-13	542646	81
Cyclohexane, methyl-	108-87-2	10.3209			SD	Marquette		CB	2013-09-13	501820	82
Cyclohexane, methyl-	108-87-2	10.3209			SD	Marquette		CB	2013-09-13	917221	82
Cyclohexane, methyl-	108-87-2	10.3209			SD	Marquette		CB	2013-09-13	181066	81
Cyclohexane, methyl-	108-87-2	10.3209			SD	Marquette		CB	2013-09-22	665101	81
Cyclohexane, methyl-	108-87-2	10.3209			SD	Marquette		CB	2013-09-22	165398	81
Cyclohexane, methyl-	108-87-2	10.3209			SD	St. Croix		CB	2013-08-29	2400929	81
Cyclohexane, methyl-	108-87-2	10.3209			SD	St. Croix		CB	2013-08-29	2317236	80
Cyclohexane, methyl-	108-87-2	10.3209			SD	St. Croix		CB	2013-08-29	5104192	81
Cyclohexane, methyl-	108-87-2	10.3209			SD	St. Croix		CB	2013-08-29	3270284	81
Cyclohexane, methyl-	108-87-2	10.3209			SD	St. Croix		CB	2013-09-08	2817650	81
Cyclohexane, methyl-	108-87-2	10.3209			SD	St. Croix		CB	2013-09-08	1787787	81
Cyclohexane, methyl-	108-87-2	10.3209			SD	St. Croix		CB	2013-09-08	1937132	81
Cyclohexane, methyl-	108-87-2	10.3209			SD	St. Croix		CB	2013-09-25	177954	80
Styrene	100-42-5	10.5393	Balsamic, Gasoline	Balsamic	IA	Frontenac		CB	2013-08-13	27554	99
Styrene	100-42-5	10.5393	Balsamic, Gasoline	Balsamic	IA	Frontenac		CB	2013-08-13	36548	100
Styrene	100-42-5	10.5393	Balsamic, Gasoline	Balsamic	IA	Frontenac		CB	2013-08-13	45361	99
Styrene	100-42-5	10.5393	Balsamic, Gasoline	Balsamic	IA	Frontenac		CB	2013-09-09	22045	98
Styrene	100-42-5	10.5393	Balsamic, Gasoline	Balsamic	IA	Frontenac		CB	2013-09-09	31080	99
Styrene	100-42-5	10.5393	Balsamic, Gasoline	Balsamic	IA	Frontenac		CB	2013-09-09	35125	99
Styrene	100-42-5	10.5393	Balsamic, Gasoline	Balsamic	IA	La Crescent		CB	2013-08-10	126183	95
Styrene	100-42-5	10.5393	Balsamic, Gasoline	Balsamic	IA	La Crescent		CB	2013-08-10	41604	92
Styrene	100-42-5	10.5393	Balsamic, Gasoline	Balsamic	IA	La Crescent		CB	2013-08-13	25272	99
Styrene	100-42-5	10.5393	Balsamic, Gasoline	Balsamic	IA	La Crescent		CB	2013-08-13	26507	98
Styrene	100-42-5	10.5393	Balsamic, Gasoline	Balsamic	IA	La Crescent		CB	2013-08-13	30844	99
Styrene	100-42-5	10.5393	Balsamic, Gasoline	Balsamic	IA	La Crescent		CB	2013-08-24	38871	89
Styrene	100-42-5	10.5393	Balsamic, Gasoline	Balsamic	IA	La Crescent		CB	2013-08-24	55043	89
Styrene	100-42-5	10.5393	Balsamic, Gasoline	Balsamic	IA	La Crescent		CB	2013-08-24	17885	88
Styrene	100-42-5	10.5393	Balsamic, Gasoline	Balsamic	IA	La Crescent		CB	2013-08-29	33394	91
Styrene	100-42-5	10.5393	Balsamic, Gasoline	Balsamic	IA	La Crescent		CB	2013-08-29	31138	86
Styrene	100-42-5	10.5393	Balsamic, Gasoline	Balsamic	IA	La Crescent		CB	2013-08-29	57984	93
Styrene	100-42-5	10.5393	Balsamic, Gasoline	Balsamic	IA	La Crescent		CB	2013-08-31	24973	95
Styrene	100-42-5	10.5393	Balsamic, Gasoline	Balsamic	IA	La Crescent		CB	2013-08-31	31677	96
Styrene	100-42-5	10.5393	Balsamic, Gasoline	Balsamic	IA	La Crescent		CB	2013-08-31	15083	93
Styrene	100-42-5	10.5393	Balsamic, Gasoline	Balsamic	IA	La Crescent		CB	2013-09-03	78740	95
Styrene	100-42-5	10.5393	Balsamic, Gasoline	Balsamic	IA	La Crescent		CB	2013-09-03	75703	93
Styrene	100-42-5	10.5393	Balsamic, Gasoline	Balsamic	IA	La Crescent		CB	2013-09-03	54318	94
Styrene	100-42-5	10.5393	Balsamic, Gasoline	Balsamic	IA	La Crescent		CB	2013-09-03	101309	95
Styrene	100-42-5	10.5393	Balsamic, Gasoline	Balsamic	IA	La Crescent		GV	2013-08-10	65360	95
Styrene	100-42-5	10.5393	Balsamic, Gasoline	Balsamic	IA	La Crescent		GV	2013-08-10	84080	96
Styrene	100-42-5	10.5393	Balsamic, Gasoline	Balsamic	IA	La Crescent		GV	2013-08-14	3016482	100
Styrene	100-42-5	10.5393	Balsamic, Gasoline	Balsamic	IA	Marquette		CB	2013-08-13	34303	99
Styrene	100-42-5	10.5393	Balsamic, Gasoline	Balsamic	IA	Marquette		CB	2013-08-13	34286	99
Styrene	100-42-5	10.5393	Balsamic, Gasoline	Balsamic	IA	Marquette		CB	2013-08-13	36131	99
Styrene	100-42-5	10.5393	Balsamic, Gasoline	Balsamic	IA	Marquette		CB	2013-09-09	31011	98
Styrene	100-42-5	10.5393	Balsamic, Gasoline	Balsamic	IA	Marquette		CB	2013-09-09	39930	99
Styrene	100-42-5	10.5393	Balsamic, Gasoline	Balsamic	IA	Marquette		CB	2013-09-09	35697	98
Styrene	100-42-5	10.5393	Balsamic, Gasoline	Balsamic	IA	St. Croix		CB	2013-08-13	124984	96
Styrene	100-42-5	10.5393	Balsamic, Gasoline	Balsamic	IA	St. Croix		CB	2013-08-13	124309	97
Styrene	100-42-5	10.5393	Balsamic, Gasoline	Balsamic	IA	St. Croix		CB	2013-08-13	105236	95
Styrene	100-42-5	10.5393	Balsamic, Gasoline	Balsamic	IA	St. Croix		CB	2013-08-13	24416	97
Styrene	100-42-5	10.5393	Balsamic, Gasoline	Balsamic	IA	St. Croix		CB	2013-08-13	39174	99
Styrene	100-42-5	10.5393	Balsamic, Gasoline	Balsamic	IA	St. Croix		CB	2013-08-13	29129	99
Styrene	100-42-5	10.5393	Balsamic, Gasoline	Balsamic	IA	St. Croix		CB	2013-08-24	13107	85
Styrene	100-42-5	10.5393	Balsamic, Gasoline	Balsamic	IA	St. Croix		CB	2013-08-24	22194	83
Styrene	100-42-5	10.5393	Balsamic, Gasoline	Balsamic	IA	St. Croix		CB	2013-08-29	19349	83
Styrene	100-42-5	10.5393	Balsamic, Gasoline	Balsamic	IA	St. Croix		CB	2013-08-29	13988	83
Styrene	100-42-5	10.5393	Balsamic, Gasoline	Balsamic	IA	St. Croix		CB	2013-08-31	29318	99
Styrene	100-42-5	10.5393	Balsamic, Gasoline	Balsamic	IA	St. Croix		CB	2013-08-31	39802	99
Styrene	100-42-5	10.5393	Balsamic, Gasoline	Balsamic	IA	St. Croix		CB	2013-08-31	23436	99
Styrene	100-42-5	10.5393	Balsamic, Gasoline	Balsamic	IA	St. Croix		CB	2013-09-03	74354	92
Styrene	100-42-5	10.5393	Balsamic, Gasoline	Balsamic	IA	St. Croix		CB	2013-09-03	91125	95
Styrene	100-42-5	10.5393	Balsamic, Gasoline	Balsamic	IA	St. Croix		CB	2013-09-03	48020	82
Styrene	100-42-5	10.5393	Balsamic, Gasoline	Balsamic	IA	St. Croix		CB	2013-09-03	155032	98
Styrene	100-42-5	10.5393	Balsamic, Gasoline	Balsamic	SD	Frontenac		CB	2012-08-06	40229	88
Styrene	100-42-5	10.5393	Balsamic, Gasoline	Balsamic	SD	Frontenac		CB	2012-08-06	52733	91
Styrene	100-42-5	10.5393	Balsamic, Gasoline	Balsamic	SD	Frontenac		CB	2012-08-10	36889	87
Styrene	100-42-5	10.5393	Balsamic, Gasoline	Balsamic	SD	Frontenac		CB	2012-08-10	30375	88
Styrene	100-42-5	10.5393	Balsamic, Gasoline	Balsamic	SD	Frontenac		CB	2012-08-20	29072	88
Styrene	100-42-5	10.5393	Balsamic, Gasoline	Balsamic	SD	Frontenac		CB	2012-08-20	43713	87
Styrene	100-42-5	10.5393	Balsamic, Gasoline	Balsamic	SD	Frontenac		CB	2012-09-05	23833	89
Styrene	100-42-5	10.5393	Balsamic, Gasoline	Balsamic	SD	Frontenac		CB	2012-09-11	98691	96
[truncated: 2,847 more rows]

## Sheet: ANOVA
	XLSTAT 2016.04.33113 - ANOVA - Start time: 7/28/2016 at 1:06:59 PM / End time: 7/28/2016 at 1:07:13 PM / End time: 7/28/2016 at 1:07:13 PM
	Y / Dependent variables: Workbook = Table S1.xlsx / Sheet = ANOVA data / Range = 'ANOVA data'!$E:$E / 323 rows and 1 column
	X / Qualitative: Workbook = Table S1.xlsx / Sheet = ANOVA data / Range = 'ANOVA data'!$A:$D / 323 rows and 4 columns
	Constraints: a1=0
	Interactions / Level: 3
	Confidence interval (%): 95
	Tolerance: 0.0001
	Use least squares means: Yes
	Run again:
	Summary statistics (Quantitative data):
	Variable	Observations	Obs. with missing data	Obs. without missing data	Minimum	Maximum	Mean	Std. deviation
	Sum PAC detected	323	0	323	6463	65971106	9.04754e+06	1.51234e+07
	Summary statistics (Qualitative data):
	Variable	Categories	Counts	Frequencies	%
	Method	*PVF	9	9	2.78638
		CB	178	178	55.1084
		GV	62	62	19.195
		PVF	74	74	22.9102
	Site	IA	110	110	34.0557
		SD	213	213	65.9443
	Cultivar	Frontenac	100	100	30.9598
		La Crescent	55	55	17.0279
		Marquette	111	111	34.3653
		St. Croix	57	57	17.6471
	Date/Time	4.16666666666667E-02	3	3	0.928793
		0.3125	1	1	0.309598
		0.5625	2	2	0.619195
		0.770833333333333	3	3	0.928793
		7/12/2012	8	8	2.47678
		7/18/2012	8	8	2.47678
		7/30/2012	8	8	2.47678
		7/31/2012	7	7	2.16718
		8/6/2012	21	21	6.50155
		8/10/2012	12	12	3.71517
		8/13/2012	3	3	0.928793
		8/20/2012	19	19	5.88235
		8/27/2012	12	12	3.71517
		8/13/2013	15	15	4.64396
		8/21/2013	14	14	4.33437
		8/28/2013	12	12	3.71517
		8/29/2013	21	21	6.50155
		8/10/2013	6	6	1.85759
		8/14/2013	1	1	0.309598
		8/24/2013	10	10	3.09598
		8/30/2013	7	7	2.16718
		8/31/2013	6	6	1.85759
		9/5/2012	12	12	3.71517
		9/11/2012	12	12	3.71517
		9/5/2013	16	16	4.95356
		9/9/2013	6	6	1.85759
		9/13/2013	16	16	4.95356
		9/22/2013	7	7	2.16718
		9/3/2013	14	14	4.33437
		9/8/2013	7	7	2.16718
		9/15/2013	13	13	4.02477
		9/20/2013	9	9	2.78638
		9/25/2013	12	12	3.71517
	Correlation matrix:
		Method-*PVF	Method-CB	Method-GV	Method-PVF	Site-IA	Site-SD	Cultivar-Frontenac	Cultivar-La Crescent	Cultivar-Marquette	Cultivar-St. Croix	Date/Time-4.16666666666667E-02	Date/Time-0.3125	Date/Time-0.5625	Date/Time-0.770833333333333	Date/Time-7/12/2012	Date/Time-7/18/2012	Date/Time-7/30/2012	Date/Time-7/31/2012	Date/Time-8/6/2012	Date/Time-8/10/2012	Date/Time-8/13/2012	Date/Time-8/20/2012	Date/Time-8/27/2012	Date/Time-8/13/2013	Date/Time-8/21/2013	Date/Time-8/28/2013	Date/Time-8/29/2013	Date/Time-8/10/2013	Date/Time-8/14/2013	Date/Time-8/24/2013	Date/Time-8/30/2013	Date/Time-8/31/2013	Date/Time-9/5/2012	Date/Time-9/11/2012	Date/Time-9/5/2013	Date/Time-9/9/2013	Date/Time-9/13/2013	Date/Time-9/22/2013	Date/Time-9/3/2013	Date/Time-9/8/2013	Date/Time-9/15/2013	Date/Time-9/20/2013	Date/Time-9/25/2013	Method-*PVF*Site-IA	Method-CB*Site-IA	Method-CB*Site-SD	Method-GV*Site-IA	Method-GV*Site-SD
	Method-*PVF	1	-0.187578	-0.0825148	-0.0922938	0.235586	-0.235586	-0.113372	-0.0766956	0.233971	-0.0783706	0.571912	0.329167	0.466236	0.571912	-0.0269803	-0.0269803	-0.0269803	-0.0251978	-0.0446439	-0.0332558	-0.0163924	-0.0423249	-0.0332558	-0.0373617	-0.0360364	-0.0332558	-0.0446439	-0.0232918	-0.00943471	-0.0302611	-0.0251978	-0.0232918	-0.0332558	-0.0332558	-0.0386498	-0.0232918	-0.0386498	-0.0251978	-0.0360364	-0.0251978	-0.0346695	-0.0286624	-0.0332558	1	-0.0724536	-0.137165	-0.0373617	-0.0698636
	Method-CB	-0.187578	1	-0.54001	-0.604007	-0.139481	0.139481	-0.0687761	0.160473	-0.159507	0.1239	-0.107278	-0.0617445	-0.0874558	-0.107278	-0.17657	-0.17657	-0.17657	-0.164904	-0.0901984	0.0456471	-0.107278	-0.0653575	0.0456471	0.199179	0.00870664	0.17729	-0.039706	-0.0141298	-0.0617445	0.0175789	-0.164904	0.124171	0.0456471	0.0456471	-0.0234466	0.124171	-0.0234466	0.134332	0.130978	0.00608795	0.0264739	0.152802	0.0456471	-0.187578	0.386258	0.731243	-0.24451	-0.457215
	Method-GV	-0.0825148	-0.54001	1	-0.2657	-0.10143	0.10143	-0.105336	0.0929153	-0.0878345	0.145559	-0.0471912	-0.0271611	-0.0384714	-0.0471912	-0.0776721	-0.0776721	-0.0776721	-0.0725406	-0.128523	-0.0957384	-0.0471912	-0.121847	-0.0957384	-0.107559	0.127886	-0.0957384	0.222201	0.10761	0.11434	0.0944237	0.305372	-0.0670535	-0.0957384	-0.0957384	0.178566	-0.0670535	0.178566	-0.0725406	-0.0265334	0.0894222	0.10018	-0.0825148	0.070517	-0.0825148	-0.208583	-0.394878	0.452788	0.846679
	Method-PVF	-0.0922938	-0.604007	-0.2657	1	0.167871	-0.167871	0.224512	-0.246962	0.179464	-0.252356	-0.0527839	-0.03038	-0.0430307	-0.0527839	0.29233	0.29233	0.29233	0.273017	0.244679	0.0487186	0.177611	0.208115	0.0487186	-0.120306	-0.116038	-0.107085	-0.143755	-0.0750002	-0.03038	-0.0974415	-0.0811375	-0.0750002	0.0487186	0.0487186	-0.124453	-0.0750002	-0.124453	-0.0811375	-0.116038	-0.0811375	-0.111637	-0.0922938	-0.107085	-0.0922938	-0.233303	-0.441676	-0.120306	-0.224963
	Site-IA	0.235586	-0.139481	-0.10143	0.167871	1	-1	-0.156225	0.161108	-0.0522977	0.0957663	0.134735	0.0775471	0.109839	0.134735	0.22176	0.22176	-0.114524	0.207109	-0.0570145	-0.141162	0.134735	-0.0408314	-0.141162	0.307089	-0.152965	-0.141162	0.10197	0.191443	0.0775471	0.248726	-0.106958	0.191443	-0.141162	-0.141162	-0.164058	0.191443	-0.164058	-0.106958	0.167864	-0.106958	-0.147163	-0.121664	-0.141162	0.235586	0.595521	-0.58223	0.307089	-0.296552
	Site-SD	-0.235586	0.139481	0.10143	-0.167871	-1	1	0.156225	-0.161108	0.0522977	-0.0957663	-0.134735	-0.0775471	-0.109839	-0.134735	-0.22176	-0.22176	0.114524	-0.207109	0.0570145	0.141162	-0.134735	0.0408314	0.141162	-0.307089	0.152965	0.141162	-0.10197	-0.191443	-0.0775471	-0.248726	0.106958	-0.191443	0.141162	0.141162	0.164058	-0.191443	0.164058	0.106958	-0.167864	0.106958	0.147163	0.121664	0.141162	-0.235586	-0.595521	0.58223	-0.307089	0.296552
	Cultivar-Frontenac	-0.113372	-0.0687761	-0.105336	0.224512	-0.156225	0.156225	1	-0.303362	-0.484553	-0.309987	-0.0648385	-0.0373181	-0.0528579	-0.0648385	0.0656315	0.0656315	0.0656315	0.0383008	0.0950195	0.0454909	0.0747804	0.117189	0.0454909	-0.0523144	0.0547755	0.0100847	-0.0951036	-0.0921284	-0.0373181	-0.119695	-0.0996674	-0.0921284	0.0808971	0.15171	0.0940185	0.056659	0.0940185	0.0842901	-0.142539	-0.0996674	-0.137132	-0.113372	-0.13154	-0.113372	-0.175504	0.0598494	-0.147781	-0.0294565
	Cultivar-La Crescent	-0.0766956	0.160473	0.0929153	-0.246962	0.161108	-0.161108	-0.303362	1	-0.327799	-0.209706	-0.0438631	-0.0252456	-0.0357583	-0.0438631	-0.0721944	-0.0721944	-0.0721944	-0.0674248	-0.119459	-0.0889866	-0.0438631	-0.113254	-0.0889866	0.0174499	-0.096427	0.0852114	0.0809841	0.303691	0.123015	0.156794	0.102275	0.120683	-0.0889866	-0.0889866	-0.10342	-0.0623247	-0.10342	-0.0674248	0.227167	-0.010858	0.158681	0.373717	-0.0889866	-0.0766956	0.238781	-0.0133987	0.252296	-0.0467899
	Cultivar-Marquette	0.233971	-0.159507	-0.0878345	0.179464	-0.0522977	0.0522977	-0.484553	-0.327799	1	-0.334958	0.133811	0.0770156	0.109086	0.133811	0.0524628	0.0524628	0.0524628	0.0713814	0.10003	0.0991324	-0.00210395	0.0684479	0.0991324	-0.0667512	0.102086	-0.00426835	-0.11149	-0.0995496	-0.0403242	-0.129337	-0.107696	-0.0995496	0.0646655	-0.00426835	0.0751541	0.0452906	0.0751541	0.0266121	-0.15402	-0.0629265	-0.148178	-0.122504	-0.142136	0.233971	-0.201536	-0.0131625	-0.159685	-0.00280455
	Cultivar-St. Croix	-0.0783706	0.1239	0.145559	-0.252356	0.0957663	-0.0957663	-0.309987	-0.209706	-0.334958	1	-0.0448211	-0.025797	-0.0365392	-0.0448211	-0.0737711	-0.0737711	-0.0737711	-0.0688973	-0.122068	-0.09093	-0.0448211	-0.115728	-0.09093	0.129398	-0.0985329	-0.09093	0.174383	-0.0636858	-0.025797	0.151693	0.154199	0.116757	-0.09093	-0.09093	-0.105679	-0.0636858	-0.105679	-0.0688973	0.140761	0.209973	0.194452	-0.0783706	0.42434	-0.0783706	0.228484	-0.042974	0.129398	0.0853518
	Date/Time-4.16666666666667E-02	0.571912	-0.107278	-0.0471912	-0.0527839	0.134735	-0.134735	-0.0648385	-0.0438631	0.133811	-0.0448211	1	-0.00539582	-0.00764272	-0.009375	-0.0154303	-0.0154303	-0.0154303	-0.0144109	-0.0255324	-0.0190194	-0.009375	-0.0242061	-0.0190194	-0.0213676	-0.0206096	-0.0190194	-0.0255324	-0.0133208	-0.00539582	-0.0173067	-0.0144109	-0.0133208	-0.0190194	-0.0190194	-0.0221043	-0.0133208	-0.0221043	-0.0144109	-0.0206096	-0.0144109	-0.0198279	-0.0163924	-0.0190194	0.571912	-0.0414371	-0.0784465	-0.0213676	-0.0399558
	Date/Time-0.3125	0.329167	-0.0617445	-0.0271611	-0.03038	0.0775471	-0.0775471	-0.0373181	-0.0252456	0.0770156	-0.025797	-0.00539582	1	-0.0043988	-0.00539582	-0.008881	-0.008881	-0.008881	-0.00829426	-0.0146953	-0.0109467	-0.00539582	-0.013932	-0.0109467	-0.0122982	-0.011862	-0.0109467	-0.0146953	-0.00766687	-0.00310559	-0.00996093	-0.00829426	-0.00766687	-0.0109467	-0.0109467	-0.0127222	-0.00766687	-0.0127222	-0.00829426	-0.011862	-0.00829426	-0.011412	-0.00943471	-0.0109467	0.329167	-0.0238493	-0.0451502	-0.0122982	-0.0229967
	Date/Time-0.5625	0.466236	-0.0874558	-0.0384714	-0.0430307	0.109839	-0.109839	-0.0528579	-0.0357583	0.109086	-0.0365392	-0.00764272	-0.0043988	1	-0.00764272	-0.0125792	-0.0125792	-0.0125792	-0.0117481	-0.0208146	-0.015505	-0.00764272	-0.0197334	-0.015505	-0.0174194	-0.0168015	-0.015505	-0.0208146	-0.0108595	-0.0043988	-0.0141088	-0.0117481	-0.0108595	-0.015505	-0.015505	-0.0180199	-0.0108595	-0.0180199	-0.0117481	-0.0168015	-0.0117481	-0.0161642	-0.0133635	-0.015505	0.466236	-0.0337805	-0.0639514	-0.0174194	-0.0325729
	Date/Time-0.770833333333333	0.571912	-0.107278	-0.0471912	-0.0527839	0.134735	-0.134735	-0.0648385	-0.0438631	0.133811	-0.0448211	-0.009375	-0.00539582	-0.00764272	1	-0.0154303	-0.0154303	-0.0154303	-0.0144109	-0.0255324	-0.0190194	-0.009375	-0.0242061	-0.0190194	-0.0213676	-0.0206096	-0.0190194	-0.0255324	-0.0133208	-0.00539582	-0.0173067	-0.0144109	-0.0133208	-0.0190194	-0.0190194	-0.0221043	-0.0133208	-0.0221043	-0.0144109	-0.0206096	-0.0144109	-0.0198279	-0.0163924	-0.0190194	0.571912	-0.0414371	-0.0784465	-0.0213676	-0.0399558
	Date/Time-7/12/2012	-0.0269803	-0.17657	-0.0776721	0.29233	0.22176	-0.22176	0.0656315	-0.0721944	0.0524628	-0.0737711	-0.0154303	-0.008881	-0.0125792	-0.0154303	1	-0.0253968	-0.0253968	-0.0237189	-0.0420239	-0.031304	-0.0154303	-0.039841	-0.031304	-0.035169	-0.0339215	-0.031304	-0.0420239	-0.0219248	-0.008881	-0.0284851	-0.0237189	-0.0219248	-0.031304	-0.031304	-0.0363815	-0.0219248	-0.0363815	-0.0237189	-0.0339215	-0.0237189	-0.0326348	-0.0269803	-0.031304	-0.0269803	-0.0682014	-0.129115	-0.035169	-0.0657634
	Date/Time-7/18/2012	-0.0269803	-0.17657	-0.0776721	0.29233	0.22176	-0.22176	0.0656315	-0.0721944	0.0524628	-0.0737711	-0.0154303	-0.008881	-0.0125792	-0.0154303	-0.0253968	1	-0.0253968	-0.0237189	-0.0420239	-0.031304	-0.0154303	-0.039841	-0.031304	-0.035169	-0.0339215	-0.031304	-0.0420239	-0.0219248	-0.008881	-0.0284851	-0.0237189	-0.0219248	-0.031304	-0.031304	-0.0363815	-0.0219248	-0.0363815	-0.0237189	-0.0339215	-0.0237189	-0.0326348	-0.0269803	-0.031304	-0.0269803	-0.0682014	-0.129115	-0.035169	-0.0657634
	Date/Time-7/30/2012	-0.0269803	-0.17657	-0.0776721	0.29233	-0.114524	0.114524	0.0656315	-0.0721944	0.0524628	-0.0737711	-0.0154303	-0.008881	-0.0125792	-0.0154303	-0.0253968	-0.0253968	1	-0.0237189	-0.0420239	-0.031304	-0.0154303	-0.039841	-0.031304	-0.035169	-0.0339215	-0.031304	-0.0420239	-0.0219248	-0.008881	-0.0284851	-0.0237189	-0.0219248	-0.031304	-0.031304	-0.0363815	-0.0219248	-0.0363815	-0.0237189	-0.0339215	-0.0237189	-0.0326348	-0.0269803	-0.031304	-0.0269803	-0.0682014	-0.129115	-0.035169	-0.0657634
	Date/Time-7/31/2012	-0.0251978	-0.164904	-0.0725406	0.273017	0.207109	-0.207109	0.0383008	-0.0674248	0.0713814	-0.0688973	-0.0144109	-0.00829426	-0.0117481	-0.0144109	-0.0237189	-0.0237189	-0.0237189	1	-0.0392475	-0.0292359	-0.0144109	-0.0372088	-0.0292359	-0.0328455	-0.0316804	-0.0292359	-0.0392475	-0.0204763	-0.00829426	-0.0266032	-0.0221519	-0.0204763	-0.0292359	-0.0292359	-0.0339779	-0.0204763	-0.0339779	-0.0221519	-0.0316804	-0.0221519	-0.0304787	-0.0251978	-0.0292359	-0.0251978	-0.0636956	-0.120585	-0.0328455	-0.0614186
	Date/Time-8/6/2012	-0.0446439	-0.0901984	-0.128523	0.244679	-0.0570145	0.0570145	0.0950195	-0.119459	0.10003	-0.122068	-0.0255324	-0.0146953	-0.0208146	-0.0255324	-0.0420239	-0.0420239	-0.0420239	-0.0392475	1	-0.0517984	-0.0255324	-0.0659244	-0.0517984	-0.0581938	-0.0561295	-0.0517984	-0.0695364	-0.0362787	-0.0146953	-0.047134	-0.0392475	-0.0362787	-0.0517984	-0.0517984	-0.0602001	-0.0362787	-0.0602001	-0.0392475	-0.0561295	-0.0392475	-0.0540004	-0.0446439	-0.0517984	-0.0446439	-0.112852	-0.00826605	-0.0581938	-0.108818
	Date/Time-8/10/2012	-0.0332558	0.0456471	-0.0957384	0.0487186	-0.141162	0.141162	0.0454909	-0.0889866	0.0991324	-0.09093	-0.0190194	-0.0109467	-0.015505	-0.0190194	-0.031304	-0.031304	-0.031304	-0.0292359	-0.0517984	1	-0.0190194	-0.0491078	-0.0385852	-0.0433492	-0.0418114	-0.0385852	-0.0517984	-0.0270244	-0.0109467	-0.0351106	-0.0292359	-0.0270244	-0.0385852	-0.0385852	-0.0448437	-0.0270244	-0.0448437	-0.0292359	-0.0418114	-0.0292359	-0.0402255	-0.0332558	-0.0385852	-0.0332558	-0.0840648	0.108585	-0.0433492	-0.0810597
	Date/Time-8/13/2012	-0.0163924	-0.107278	-0.0471912	0.177611	0.134735	-0.134735	0.0747804	-0.0438631	-0.00210395	-0.0448211	-0.009375	-0.00539582	-0.00764272	-0.009375	-0.0154303	-0.0154303	-0.0154303	-0.0144109	-0.0255324	-0.0190194	1	-0.0242061	-0.0190194	-0.0213676	-0.0206096	-0.0190194	-0.0255324	-0.0133208	-0.00539582	-0.0173067	-0.0144109	-0.0133208	-0.0190194	-0.0190194	-0.0221043	-0.0133208	-0.0221043	-0.0144109	-0.0206096	-0.0144109	-0.0198279	-0.0163924	-0.0190194	-0.0163924	-0.0414371	-0.0784465	-0.0213676	-0.0399558
	Date/Time-8/20/2012	-0.0423249	-0.0653575	-0.121847	0.208115	-0.0408314	0.0408314	0.117189	-0.113254	0.0684479	-0.115728	-0.0242061	-0.013932	-0.0197334	-0.0242061	-0.039841	-0.039841	-0.039841	-0.0372088	-0.0659244	-0.0491078	-0.0242061	1	-0.0491078	-0.0551709	-0.0532139	-0.0491078	-0.0659244	-0.0343943	-0.013932	-0.0446856	-0.0372088	-0.0343943	-0.0491078	-0.0491078	-0.057073	-0.0343943	-0.057073	-0.0372088	-0.0532139	-0.0372088	-0.0511954	-0.0423249	-0.0491078	-0.0423249	-0.10699	0.0126592	-0.0551709	-0.103165
	Date/Time-8/27/2012	-0.0332558	0.0456471	-0.0957384	0.0487186	-0.141162	0.141162	0.0454909	-0.0889866	0.0991324	-0.09093	-0.0190194	-0.0109467	-0.015505	-0.0190194	-0.031304	-0.031304	-0.031304	-0.0292359	-0.0517984	-0.0385852	-0.0190194	-0.0491078	1	-0.0433492	-0.0418114	-0.0385852	-0.0517984	-0.0270244	-0.0109467	-0.0351106	-0.0292359	-0.0270244	-0.0385852	-0.0385852	-0.0448437	-0.0270244	-0.0448437	-0.0292359	-0.0418114	-0.0292359	-0.0402255	-0.0332558	-0.0385852	-0.0332558	-0.0840648	0.108585	-0.0433492	-0.0810597
	Date/Time-8/13/2013	-0.0373617	0.199179	-0.107559	-0.120306	0.307089	-0.307089	-0.0523144	0.0174499	-0.0667512	0.129398	-0.0213676	-0.0122982	-0.0174194	-0.0213676	-0.035169	-0.035169	-0.035169	-0.0328455	-0.0581938	-0.0433492	-0.0213676	-0.0551709	-0.0433492	1	-0.0469737	-0.0433492	-0.0581938	-0.030361	-0.0122982	-0.0394456	-0.0328455	-0.030361	-0.0433492	-0.0433492	-0.0503803	-0.030361	-0.0503803	-0.0328455	-0.0469737	-0.0328455	-0.045192	-0.0373617	-0.0433492	-0.0373617	0.515664	-0.178796	-0.0487013	-0.0910678
	Date/Time-8/21/2013	-0.0360364	0.00870664	0.127886	-0.116038	-0.152965	0.152965	0.0547755	-0.096427	0.102086	-0.0985329	-0.0206096	-0.011862	-0.0168015	-0.0206096	-0.0339215	-0.0339215	-0.0339215	-0.0316804	-0.0561295	-0.0418114	-0.0206096	-0.0532139	-0.0418114	-0.0469737	1	-0.0418114	-0.0561295	-0.029284	-0.011862	-0.0380463	-0.0316804	-0.029284	-0.0418114	-0.0418114	-0.0485932	-0.029284	-0.0485932	-0.0316804	-0.0453074	-0.0316804	-0.0435889	-0.0360364	-0.0418114	-0.0360364	-0.0910937	0.0762184	-0.0469737	0.170869
	Date/Time-8/28/2013	-0.0332558	0.17729	-0.0957384	-0.107085	-0.141162	0.141162	0.0100847	0.0852114	-0.00426835	-0.09093	-0.0190194	-0.0109467	-0.015505	-0.0190194	-0.031304	-0.031304	-0.031304	-0.0292359	-0.0517984	-0.0385852	-0.0190194	-0.0491078	-0.0385852	-0.0433492	-0.0418114	1	-0.0517984	-0.0270244	-0.0109467	-0.0351106	-0.0292359	-0.0270244	-0.0385852	-0.0385852	-0.0448437	-0.0270244	-0.0448437	-0.0292359	-0.0418114	-0.0292359	-0.0402255	-0.0332558	-0.0385852	-0.0332558	-0.0840648	0.24245	-0.0433492	-0.0810597
	Date/Time-8/29/2013	-0.0446439	-0.039706	0.222201	-0.143755	0.10197	-0.10197	-0.0951036	0.0809841	-0.11149	0.174383	-0.0255324	-0.0146953	-0.0208146	-0.0255324	-0.0420239	-0.0420239	-0.0420239	-0.0392475	-0.0695364	-0.0517984	-0.0255324	-0.0659244	-0.0517984	-0.0581938	-0.0561295	-0.0517984	1	-0.0362787	-0.0146953	-0.047134	-0.0392475	-0.0362787	-0.0517984	-0.0517984	-0.0602001	-0.0362787	-0.0602001	-0.0392475	-0.0561295	-0.0392475	-0.0540004	-0.0446439	-0.0517984	-0.0446439	0.0954407	-0.110956	0.240165	0.104849
	Date/Time-8/10/2013	-0.0232918	-0.0141298	0.10761	-0.0750002	0.191443	-0.191443	-0.0921284	0.303691	-0.0995496	-0.0636858	-0.0133208	-0.00766687	-0.0108595	-0.0133208	-0.0219248	-0.0219248	-0.0219248	-0.0204763	-0.0362787	-0.0270244	-0.0133208	-0.0343943	-0.0270244	-0.030361	-0.029284	-0.0270244	-0.0362787	1	-0.00766687	-0.0245909	-0.0204763	-0.0189274	-0.0270244	-0.0270244	-0.0314077	-0.0189274	-0.0314077	-0.0204763	-0.029284	-0.0204763	-0.0281732	-0.0232918	-0.0270244	-0.0232918	0.131297	-0.111464	0.296526	-0.0567728
	Date/Time-8/14/2013	-0.00943471	-0.0617445	0.11434	-0.03038	0.0775471	-0.0775471	-0.0373181	0.123015	-0.0403242	-0.025797	-0.00539582	-0.00310559	-0.0043988	-0.00539582	-0.008881	-0.008881	-0.008881	-0.00829426	-0.0146953	-0.0109467	-0.00539582	-0.013932	-0.0109467	-0.0122982	-0.011862	-0.0109467	-0.0146953	-0.00766687	1	-0.00996093	-0.00829426	-0.00766687	-0.0109467	-0.0109467	-0.0127222	-0.00766687	-0.0127222	-0.00829426	-0.011862	-0.00829426	-0.011412	-0.00943471	-0.0109467	-0.00943471	-0.0238493	-0.0451502	0.252523	-0.0229967
	Date/Time-8/24/2013	-0.0302611	0.0175789	0.0944237	-0.0974415	0.248726	-0.248726	-0.119695	0.156794	-0.129337	0.151693	-0.0173067	-0.00996093	-0.0141088	-0.0173067	-0.0284851	-0.0284851	-0.0284851	-0.0266032	-0.047134	-0.0351106	-0.0173067	-0.0446856	-0.0351106	-0.0394456	-0.0380463	-0.0351106	-0.047134	-0.0245909	-0.00996093	1	-0.0266032	-0.0245909	-0.0351106	-0.0351106	-0.0408055	-0.0245909	-0.0408055	-0.0266032	-0.0380463	-0.0266032	-0.0366032	-0.0302611	-0.0351106	-0.0302611	0.219999	-0.144816	0.300312	-0.0737602
	Date/Time-8/30/2013	-0.0251978	-0.164904	0.305372	-0.0811375	-0.106958	0.106958	-0.0996674	0.102275	-0.107696	0.154199	-0.0144109	-0.00829426	-0.0117481	-0.0144109	-0.0237189	-0.0237189	-0.0237189	-0.0221519	-0.0392475	-0.0292359	-0.0144109	-0.0372088	-0.0292359	-0.0328455	-0.0316804	-0.0292359	-0.0392475	-0.0204763	-0.00829426	-0.0266032	1	-0.0204763	-0.0292359	-0.0292359	-0.0339779	-0.0204763	-0.0339779	-0.0221519	-0.0316804	-0.0221519	-0.0304787	-0.0251978	-0.0292359	-0.0251978	-0.0636956	-0.120585	-0.0328455	0.360671
	Date/Time-8/31/2013	-0.0232918	0.124171	-0.0670535	-0.0750002	0.191443	-0.191443	-0.0921284	0.120683	-0.0995496	0.116757	-0.0133208	-0.00766687	-0.0108595	-0.0133208	-0.0219248	-0.0219248	-0.0219248	-0.0204763	-0.0362787	-0.0270244	-0.0133208	-0.0343943	-0.0270244	-0.030361	-0.029284	-0.0270244	-0.0362787	-0.0189274	-0.00766687	-0.0245909	-0.0204763	1	-0.0270244	-0.0270244	-0.0314077	-0.0189274	-0.0314077	-0.0204763	-0.029284	-0.0204763	-0.0281732	-0.0232918	-0.0270244	-0.0232918	0.321471	-0.111464	-0.030361	-0.0567728
	Date/Time-9/5/2012	-0.0332558	0.0456471	-0.0957384	0.0487186	-0.141162	0.141162	0.0808971	-0.0889866	0.0646655	-0.09093	-0.0190194	-0.0109467	-0.015505	-0.0190194	-0.031304	-0.031304	-0.031304	-0.0292359	-0.0517984	-0.0385852	-0.0190194	-0.0491078	-0.0385852	-0.0433492	-0.0418114	-0.0385852	-0.0517984	-0.0270244	-0.0109467	-0.0351106	-0.0292359	-0.0270244	1	-0.0385852	-0.0448437	-0.0270244	-0.0448437	-0.0292359	-0.0418114	-0.0292359	-0.0402255	-0.0332558	-0.0385852	-0.0332558	-0.0840648	0.108585	-0.0433492	-0.0810597
	Date/Time-9/11/2012	-0.0332558	0.0456471	-0.0957384	0.0487186	-0.141162	0.141162	0.15171	-0.0889866	-0.00426835	-0.09093	-0.0190194	-0.0109467	-0.015505	-0.0190194	-0.031304	-0.031304	-0.031304	-0.0292359	-0.0517984	-0.0385852	-0.0190194	-0.0491078	-0.0385852	-0.0433492	-0.0418114	-0.0385852	-0.0517984	-0.0270244	-0.0109467	-0.0351106	-0.0292359	-0.0270244	-0.0385852	1	-0.0448437	-0.0270244	-0.0448437	-0.0292359	-0.0418114	-0.0292359	-0.0402255	-0.0332558	-0.0385852	-0.0332558	-0.0840648	0.108585	-0.0433492	-0.0810597
	Date/Time-9/5/2013	-0.0386498	-0.0234466	0.178566	-0.124453	-0.164058	0.164058	0.0940185	-0.10342	0.0751541	-0.105679	-0.0221043	-0.0127222	-0.0180199	-0.0221043	-0.0363815	-0.0363815	-0.0363815	-0.0339779	-0.0602001	-0.0448437	-0.0221043	-0.057073	-0.0448437	-0.0503803	-0.0485932	-0.0448437	-0.0602001	-0.0314077	-0.0127222	-0.0408055	-0.0339779	-0.0314077	-0.0448437	-0.0448437	1	-0.0314077	-0.0521173	-0.0339779	-0.0485932	-0.0339779	-0.04675	-0.0386498	-0.0448437	-0.0386498	-0.0977	0.0484076	-0.0503803	0.229505
	Date/Time-9/9/2013	-0.0232918	0.124171	-0.0670535	-0.0750002	0.191443	-0.191443	0.056659	-0.0623247	0.0452906	-0.0636858	-0.0133208	-0.00766687	-0.0108595	-0.0133208	-0.0219248	-0.0219248	-0.0219248	-0.0204763	-0.0362787	-0.0270244	-0.0133208	-0.0343943	-0.0270244	-0.030361	-0.029284	-0.0270244	-0.0362787	-0.0189274	-0.00766687	-0.0245909	-0.0204763	-0.0189274	-0.0270244	-0.0270244	-0.0314077	1	-0.0314077	-0.0204763	-0.029284	-0.0204763	-0.0281732	-0.0232918	-0.0270244	-0.0232918	0.321471	-0.111464	-0.030361	-0.0567728
	Date/Time-9/13/2013	-0.0386498	-0.0234466	0.178566	-0.124453	-0.164058	0.164058	0.0940185	-0.10342	0.0751541	-0.105679	-0.0221043	-0.0127222	-0.0180199	-0.0221043	-0.0363815	-0.0363815	-0.0363815	-0.0339779	-0.0602001	-0.0448437	-0.0221043	-0.057073	-0.0448437	-0.0503803	-0.0485932	-0.0448437	-0.0602001	-0.0314077	-0.0127222	-0.0408055	-0.0339779	-0.0314077	-0.0448437	-0.0448437	-0.0521173	-0.0314077	1	-0.0339779	-0.0485932	-0.0339779	-0.04675	-0.0386498	-0.0448437	-0.0386498	-0.0977	0.0484076	-0.0503803	0.229505
	Date/Time-9/22/2013	-0.0251978	0.134332	-0.0725406	-0.0811375	-0.106958	0.106958	0.0842901	-0.0674248	0.0266121	-0.0688973	-0.0144109	-0.00829426	-0.0117481	-0.0144109	-0.0237189	-0.0237189	-0.0237189	-0.0221519	-0.0392475	-0.0292359	-0.0144109	-0.0372088	-0.0292359	-0.0328455	-0.0316804	-0.0292359	-0.0392475	-0.0204763	-0.00829426	-0.0266032	-0.0221519	-0.0204763	-0.0292359	-0.0292359	-0.0339779	-0.0204763	-0.0339779	1	-0.0316804	-0.0221519	-0.0304787	-0.0251978	-0.0292359	-0.0251978	-0.0636956	0.183704	-0.0328455	-0.0614186
	Date/Time-9/3/2013	-0.0360364	0.130978	-0.0265334	-0.116038	0.167864	-0.167864	-0.142539	0.227167	-0.15402	0.140761	-0.0206096	-0.011862	-0.0168015	-0.0206096	-0.0339215	-0.0339215	-0.0339215	-0.0316804	-0.0561295	-0.0418114	-0.0206096	-0.0532139	-0.0418114	-0.0469737	-0.0453074	-0.0418114	-0.0561295	-0.029284	-0.011862	-0.0380463	-0.0316804	-0.029284	-0.0418114	-0.0418114	-0.0485932	-0.029284	-0.0485932	-0.0316804	1	-0.0316804	-0.0435889	-0.0360364	-0.0418114	-0.0360364	0.245172	-0.0481177	0.0975264	-0.0878373
	Date/Time-9/8/2013	-0.0251978	0.00608795	0.0894222	-0.0811375	-0.106958	0.106958	-0.0996674	-0.010858	-0.0629265	0.209973	-0.0144109	-0.00829426	-0.0117481	-0.0144109	-0.0237189	-0.0237189	-0.0237189	-0.0221519	-0.0392475	-0.0292359	-0.0144109	-0.0372088	-0.0292359	-0.0328455	-0.0316804	-0.0292359	-0.0392475	-0.0204763	-0.00829426	-0.0266032	-0.0221519	-0.0204763	-0.0292359	-0.0292359	-0.0339779	-0.0204763	-0.0339779	-0.0221519	-0.0316804	1	-0.0304787	-0.0251978	-0.0292359	-0.0251978	-0.0636956	0.0532942	-0.0328455	0.119477
	Date/Time-9/15/2013	-0.0346695	0.0264739	0.10018	-0.111637	-0.147163	0.147163	-0.137132	0.158681	-0.148178	0.194452	-0.0198279	-0.011412	-0.0161642	-0.0198279	-0.0326348	-0.0326348	-0.0326348	-0.0304787	-0.0540004	-0.0402255	-0.0198279	-0.0511954	-0.0402255	-0.045192	-0.0435889	-0.0402255	-0.0540004	-0.0281732	-0.011412	-0.0366032	-0.0304787	-0.0281732	-0.0402255	-0.0402255	-0.04675	-0.0281732	-0.04675	-0.0304787	-0.0435889	-0.0304787	1	-0.0346695	-0.0402255	-0.0346695	-0.0876384	0.0917303	-0.045192	0.13886
	Date/Time-9/20/2013	-0.0286624	0.152802	-0.0825148	-0.0922938	-0.121664	0.121664	-0.113372	0.373717	-0.122504	-0.0783706	-0.0163924	-0.00943471	-0.0133635	-0.0163924	-0.0269803	-0.0269803	-0.0269803	-0.0251978	-0.0446439	-0.0332558	-0.0163924	-0.0423249	-0.0332558	-0.0373617	-0.0360364	-0.0332558	-0.0446439	-0.0232918	-0.00943471	-0.0302611	-0.0251978	-0.0232918	-0.0332558	-0.0332558	-0.0386498	-0.0232918	-0.0386498	-0.0251978	-0.0360364	-0.0251978	-0.0346695	1	-0.0332558	-0.0286624	-0.0724536	0.208963	-0.0373617	-0.0698636
	Date/Time-9/25/2013	-0.0332558	0.0456471	0.070517	-0.107085	-0.141162	0.141162	-0.13154	-0.0889866	-0.142136	0.42434	-0.0190194	-0.0109467	-0.015505	-0.0190194	-0.031304	-0.031304	-0.031304	-0.0292359	-0.0517984	-0.0385852	-0.0190194	-0.0491078	-0.0385852	-0.0433492	-0.0418114	-0.0385852	-0.0517984	-0.0270244	-0.0109467	-0.0351106	-0.0292359	-0.0270244	-0.0385852	-0.0385852	-0.0448437	-0.0270244	-0.0448437	-0.0292359	-0.0418114	-0.0292359	-0.0402255	-0.0332558	1	-0.0332558	-0.0840648	0.108585	-0.0433492	0.10463
	Method-*PVF*Site-IA	1	-0.187578	-0.0825148	-0.0922938	0.235586	-0.235586	-0.113372	-0.0766956	0.233971	-0.0783706	0.571912	0.329167	0.466236	0.571912	-0.0269803	-0.0269803	-0.0269803	-0.0251978	-0.0446439	-0.0332558	-0.0163924	-0.0423249	-0.0332558	-0.0373617	-0.0360364	-0.0332558	-0.0446439	-0.0232918	-0.00943471	-0.0302611	-0.0251978	-0.0232918	-0.0332558	-0.0332558	-0.0386498	-0.0232918	-0.0386498	-0.0251978	-0.0360364	-0.0251978	-0.0346695	-0.0286624	-0.0332558	1	-0.0724536	-0.137165	-0.0373617	-0.0698636
	Method-CB*Site-IA	-0.0724536	0.386258	-0.208583	-0.233303	0.595521	-0.595521	-0.175504	0.238781	-0.201536	0.228484	-0.0414371	-0.0238493	-0.0337805	-0.0414371	-0.0682014	-0.0682014	-0.0682014	-0.0636956	-0.112852	-0.0840648	-0.0414371	-0.10699	-0.0840648	0.515664	-0.0910937	-0.0840648	0.0954407	0.131297	-0.0238493	0.219999	-0.0636956	0.321471	-0.0840648	-0.0840648	-0.0977	0.321471	-0.0977	-0.0636956	0.245172	-0.0636956	-0.0876384	-0.0724536	-0.0840648	-0.0724536	1	-0.34673	-0.0944439	-0.176603
	Method-CB*Site-SD	-0.137165	0.731243	-0.394878	-0.441676	-0.58223	0.58223	0.0598494	-0.0133987	-0.0131625	-0.042974	-0.0784465	-0.0451502	-0.0639514	-0.0784465	-0.129115	-0.129115	-0.129115	-0.120585	-0.00826605	0.108585	-0.0784465	0.0126592	0.108585	-0.178796	0.0762184	0.24245	-0.110956	-0.111464	-0.0451502	-0.144816	-0.120585	-0.111464	0.108585	0.108585	0.0484076	-0.111464	0.0484076	0.183704	-0.0481177	0.0532942	0.0917303	0.208963	0.108585	-0.137165	-0.34673	1	-0.178796	-0.334335
	Method-GV*Site-IA	-0.0373617	-0.24451	0.452788	-0.120306	0.307089	-0.307089	-0.147781	0.252296	-0.159685	0.129398	-0.0213676	-0.0122982	-0.0174194	-0.0213676	-0.035169	-0.035169	-0.035169	-0.0328455	-0.0581938	-0.0433492	-0.0213676	-0.0551709	-0.0433492	-0.0487013	-0.0469737	-0.0433492	0.240165	0.296526	0.252523	0.300312	-0.0328455	-0.030361	-0.0433492	-0.0433492	-0.0503803	-0.030361	-0.0503803	-0.0328455	0.0975264	-0.0328455	-0.045192	-0.0373617	-0.0433492	-0.0373617	-0.0944439	-0.178796	1	-0.0910678
	Method-GV*Site-SD	-0.0698636	-0.457215	0.846679	-0.224963	-0.296552	0.296552	-0.0294565	-0.0467899	-0.00280455	0.0853518	-0.0399558	-0.0229967	-0.0325729	-0.0399558	-0.0657634	-0.0657634	-0.0657634	-0.0614186	-0.108818	-0.0810597	-0.0399558	-0.103165	-0.0810597	-0.0910678	0.170869	-0.0810597	0.104849	-0.0567728	-0.0229967	-0.0737602	0.360671	-0.0567728	-0.0810597	-0.0810597	0.229505	-0.0567728	0.229505	-0.0614186	-0.0878373	0.119477	0.13886	-0.0698636	0.10463	-0.0698636	-0.176603	-0.334335	-0.0910678	1
	Method-PVF*Site-IA	-0.0599607	-0.392407	-0.172618	0.649672	0.492838	-0.492838	0.12458	-0.160444	0.137308	-0.163948	-0.0342922	-0.0197371	-0.0279559	-0.0342922	0.449966	0.449966	-0.0564417	0.420238	0.106118	-0.0695698	0.273385	0.120516	-0.0695698	-0.0781593	-0.0753868	-0.0695698	-0.0933935	-0.0487255	-0.0197371	-0.063305	-0.0527128	-0.0487255	-0.0695698	-0.0695698	-0.0808539	-0.0487255	-0.0808539	-0.0527128	-0.0753868	-0.0527128	-0.0725272	-0.0599607	-0.0695698	-0.0599607	-0.15157	-0.286945	-0.0781593	-0.146152
	Method-PVF*Site-SD	-0.0618195	-0.404572	-0.177969	0.669812	-0.262407	0.262407	0.171165	-0.165418	0.0999745	-0.169031	-0.0353553	-0.0203489	-0.0288225	-0.0353553	-0.0581914	-0.0581914	0.436436	-0.0543469	0.215503	0.131499	-0.0353553	0.153747	0.131499	-0.0805823	-0.0777238	-0.0717265	-0.0962887	-0.050236	-0.0203489	-0.0652675	-0.0543469	-0.050236	0.131499	0.131499	-0.0833605	-0.050236	-0.0833605	-0.0543469	-0.0777238	-0.0543469	-0.0747757	-0.0618195	-0.0717265	-0.0618195	-0.156269	-0.29584	-0.0805823	-0.150683
	Method-*PVF*Cultivar-Marquette	1	-0.187578	-0.0825148	-0.0922938	0.235586	-0.235586	-0.113372	-0.0766956	0.233971	-0.0783706	0.571912	0.329167	0.466236	0.571912	-0.0269803	-0.0269803	-0.0269803	-0.0251978	-0.0446439	-0.0332558	-0.0163924	-0.0423249	-0.0332558	-0.0373617	-0.0360364	-0.0332558	-0.0446439	-0.0232918	-0.00943471	-0.0302611	-0.0251978	-0.0232918	-0.0332558	-0.0332558	-0.0386498	-0.0232918	-0.0386498	-0.0251978	-0.0360364	-0.0251978	-0.0346695	-0.0286624	-0.0332558	1	-0.0724536	-0.137165	-0.0373617	-0.0698636
	Method-CB*Cultivar-Frontenac	-0.0724536	0.386258	-0.208583	-0.233303	-0.199178	0.199178	0.639081	-0.193873	-0.309669	-0.198107	-0.0414371	-0.0238493	-0.0337805	-0.0414371	-0.0682014	-0.0682014	-0.0682014	-0.0636956	0.0260097	0.0969547	-0.0414371	0.0385164	0.0969547	0.0275776	0.0770393	0.0969547	-0.112852	-0.0588775	-0.0238493	-0.0764947	-0.0636956	-0.0588775	0.0969547	0.0969547	0.0600855	0.131297	0.0600855	0.171432	-0.0910937	-0.0636956	-0.0876384	-0.0724536	-0.0840648	-0.0724536	-0.0411722	0.423227	-0.0944439	-0.176603
	Method-CB*Cultivar-La Crescent	-0.0636492	0.339321	-0.183237	-0.204952	0.106657	-0.106657	-0.251759	0.829894	-0.272038	-0.174034	-0.0364018	-0.0209512	-0.0296756	-0.0364018	-0.0599137	-0.0599137	-0.0599137	-0.0559554	-0.0991386	-0.0738494	-0.0364018	-0.0939889	-0.0738494	0.0510249	-0.0800242	0.124929	0.0152249	0.157108	-0.0209512	0.095591	-0.0559554	0.157108	-0.0738494	-0.0738494	-0.0858277	-0.0517229	-0.0858277	-0.0559554	0.28923	-0.0559554	0.114299	0.450318	-0.0738494	-0.0636492	0.33281	0.0989343	-0.0829673	-0.155143
	Method-CB*Cultivar-Marquette	-0.0715944	0.381678	-0.20611	-0.230536	-0.194631	0.194631	-0.283185	-0.191574	0.584426	-0.195758	-0.0409457	-0.0235665	-0.0333799	-0.0409457	-0.0673926	-0.0673926	-0.0673926	-0.0629402	0.0285016	0.0994554	-0.0409457	0.040994	0.0994554	0.0297113	0.0795163	0.0994554	-0.111514	-0.0581793	-0.0235665	-0.0755876	-0.0629402	-0.0581793	0.0994554	0.0994554	0.0625549	0.133575	0.0625549	0.11487	-0.0900135	-0.0629402	-0.0865991	-0.0715944	-0.0830679	-0.0715944	-0.0378208	0.416091	-0.0933239	-0.174509
	Method-CB*Cultivar-St. Croix	-0.0627378	0.334462	-0.180613	-0.202018	0.114654	-0.114654	-0.248154	-0.167875	-0.268143	0.800528	-0.0358805	-0.0206512	-0.0292507	-0.0358805	-0.0590558	-0.0590558	-0.0590558	-0.0551542	-0.0977191	-0.072792	-0.0358805	-0.0926431	-0.072792	0.189141	-0.0788784	-0.072792	0.172052	-0.0509823	-0.0206512	0.0983365	-0.0551542	0.160137	-0.072792	-0.072792	-0.0845987	-0.0509823	-0.0845987	-0.0551542	0.107772	0.205869	0.117497	-0.0627378	0.329119	-0.0627378	0.340522	0.0882902	-0.0817793	-0.152921
	Method-GV*Cultivar-Frontenac	-0.0346695	-0.226891	0.420161	-0.111637	-0.147163	0.147163	0.305804	-0.0927694	-0.148178	-0.0947954	-0.0198279	-0.011412	-0.0161642	-0.0198279	-0.0326348	-0.0326348	-0.0326348	-0.0304787	-0.0540004	-0.0402255	-0.0198279	-0.0511954	-0.0402255	-0.045192	0.111128	-0.0402255	0.137671	-0.0281732	-0.011412	-0.0366032	-0.0304787	-0.0281732	-0.0402255	-0.0402255	0.243639	-0.0281732	0.243639	-0.0304787	-0.0435889	-0.0304787	-0.0419355	-0.0346695	-0.0402255	-0.0346695	-0.0876384	-0.165912	-0.045192	0.496245
	Method-GV*Cultivar-La Crescent	-0.0373617	-0.24451	0.452788	-0.120306	0.120817	-0.120817	-0.147781	0.487143	-0.159685	-0.102157	-0.0213676	-0.0122982	-0.0174194	-0.0213676	-0.035169	-0.035169	-0.035169	-0.0328455	-0.0581938	-0.0433492	-0.0213676	-0.0551709	-0.0433492	-0.0487013	-0.0469737	-0.0433492	0.120821	0.296526	0.252523	0.130433	0.270271	-0.030361	-0.0433492	-0.0433492	-0.0503803	-0.030361	-0.0503803	-0.0328455	-0.0469737	0.0681935	0.104521	-0.0373617	-0.0433492	-0.0373617	-0.0944439	-0.178796	0.580519	0.159272
	Method-GV*Cultivar-Marquette	-0.0386498	-0.25294	0.468398	-0.124453	-0.164058	0.164058	-0.152876	-0.10342	0.315498	-0.105679	-0.0221043	-0.0127222	-0.0180199	-0.0221043	-0.0363815	-0.0363815	-0.0363815	-0.0339779	-0.0602001	-0.0448437	-0.0221043	-0.057073	-0.0448437	-0.0503803	0.231685	-0.0448437	0.113413	-0.0314077	-0.0127222	-0.0408055	-0.0339779	-0.0314077	-0.0448437	-0.0448437	0.210912	-0.0314077	0.210912	-0.0339779	-0.0485932	0.0640119	-0.04675	-0.0386498	-0.0448437	-0.0386498	-0.0977	-0.18496	-0.0503803	0.553218
	Method-GV*Cultivar-St. Croix	-0.0411285	-0.269161	0.498438	-0.132435	-0.0037032	0.0037032	-0.16268	-0.110053	-0.175784	0.524795	-0.0235219	-0.0135381	-0.0191756	-0.0235219	-0.0387147	-0.0387147	-0.0387147	-0.036157	-0.0640608	-0.0477196	-0.0235219	-0.0607332	-0.0477196	-0.0536113	-0.0517096	-0.0477196	0.0454188	-0.033422	-0.0135381	0.112416	0.334595	-0.033422	-0.0477196	-0.0477196	-0.0554597	-0.033422	-0.0554597	-0.036157	0.0808475	0.0565311	0.15626	-0.0411285	0.237714	-0.0411285	-0.103966	-0.196822	0.331199	0.359048
	Method-PVF*Cultivar-Frontenac	-0.060894	-0.398514	-0.175305	0.659784	0.0902452	-0.0902452	0.537119	-0.162942	-0.260262	-0.1665	-0.034826	-0.0200443	-0.028391	-0.034826	0.192875	0.192875	0.192875	0.146751	0.141721	-0.0192544	0.167855	0.157968	-0.0192544	-0.0793758	-0.0765601	-0.0706526	-0.0948471	-0.0494839	-0.0200443	-0.0642903	-0.0535332	-0.0494839	0.0321438	0.13494	-0.0821124	-0.0494839	-0.0821124	-0.0535332	-0.0765601	-0.0535332	-0.0736561	-0.060894	-0.0706526	-0.060894	-0.153929	-0.291411	-0.0793758	-0.148427
	Method-PVF*Cultivar-Marquette	-0.060894	-0.398514	-0.175305	0.659784	0.131272	-0.131272	-0.24086	-0.162942	0.497078	-0.1665	-0.034826	-0.0200443	-0.028391	-0.034826	0.192875	0.192875	0.192875	0.213513	0.181149	0.0835419	0.0665145	0.116653	0.0835419	-0.0793758	-0.0765601	-0.0706526	-0.0948471	-0.0494839	-0.0200443	-0.0642903	-0.0535332	-0.0494839	0.0321438	-0.0706526	-0.0821124	-0.0494839	-0.0821124	-0.0535332	-0.0765601	-0.0535332	-0.0736561	-0.060894	-0.0706526	-0.060894	-0.153929	-0.291411	-0.0793758	-0.148427
	Method-*PVF*Date/Time-4.16666666666667E-02	0.571912	-0.107278	-0.0471912	-0.0527839	0.134735	-0.134735	-0.0648385	-0.0438631	0.133811	-0.0448211	1	-0.00539582	-0.00764272	-0.009375	-0.0154303	-0.0154303	-0.0154303	-0.0144109	-0.0255324	-0.0190194	-0.009375	-0.0242061	-0.0190194	-0.0213676	-0.0206096	-0.0190194	-0.0255324	-0.0133208	-0.00539582	-0.0173067	-0.0144109	-0.0133208	-0.0190194	-0.0190194	-0.0221043	-0.0133208	-0.0221043	-0.0144109	-0.0206096	-0.0144109	-0.0198279	-0.0163924	-0.0190194	0.571912	-0.0414371	-0.0784465	-0.0213676	-0.0399558
	Method-*PVF*Date/Time-0.3125	0.329167	-0.0617445	-0.0271611	-0.03038	0.0775471	-0.0775471	-0.0373181	-0.0252456	0.0770156	-0.025797	-0.00539582	1	-0.0043988	-0.00539582	-0.008881	-0.008881	-0.008881	-0.00829426	-0.0146953	-0.0109467	-0.00539582	-0.013932	-0.0109467	-0.0122982	-0.011862	-0.0109467	-0.0146953	-0.00766687	-0.00310559	-0.00996093	-0.00829426	-0.00766687	-0.0109467	-0.0109467	-0.0127222	-0.00766687	-0.0127222	-0.00829426	-0.011862	-0.00829426	-0.011412	-0.00943471	-0.0109467	0.329167	-0.0238493	-0.0451502	-0.0122982	-0.0229967
	Method-*PVF*Date/Time-0.5625	0.466236	-0.0874558	-0.0384714	-0.0430307	0.109839	-0.109839	-0.0528579	-0.0357583	0.109086	-0.0365392	-0.00764272	-0.0043988	1	-0.00764272	-0.0125792	-0.0125792	-0.0125792	-0.0117481	-0.0208146	-0.015505	-0.00764272	-0.0197334	-0.015505	-0.0174194	-0.0168015	-0.015505	-0.0208146	-0.0108595	-0.0043988	-0.0141088	-0.0117481	-0.0108595	-0.015505	-0.015505	-0.0180199	-0.0108595	-0.0180199	-0.0117481	-0.0168015	-0.0117481	-0.0161642	-0.0133635	-0.015505	0.466236	-0.0337805	-0.0639514	-0.0174194	-0.0325729
	Method-*PVF*Date/Time-0.770833333333333	0.571912	-0.107278	-0.0471912	-0.0527839	0.134735	-0.134735	-0.0648385	-0.0438631	0.133811	-0.0448211	-0.009375	-0.00539582	-0.00764272	1	-0.0154303	-0.0154303	-0.0154303	-0.0144109	-0.0255324	-0.0190194	-0.009375	-0.0242061	-0.0190194	-0.0213676	-0.0206096	-0.0190194	-0.0255324	-0.0133208	-0.00539582	-0.0173067	-0.0144109	-0.0133208	-0.0190194	-0.0190194	-0.0221043	-0.0133208	-0.0221043	-0.0144109	-0.0206096	-0.0144109	-0.0198279	-0.0163924	-0.0190194	0.571912	-0.0414371	-0.0784465	-0.0213676	-0.0399558
	Method-CB*Date/Time-8/6/2012	-0.0269803	0.143835	-0.0776721	-0.0868772	-0.114524	0.114524	0.0656315	-0.0721944	0.0524628	-0.0737711	-0.0154303	-0.008881	-0.0125792	-0.0154303	-0.0253968	-0.0253968	-0.0253968	-0.0237189	0.604343	-0.031304	-0.0154303	-0.039841	-0.031304	-0.035169	-0.0339215	-0.031304	-0.0420239	-0.0219248	-0.008881	-0.0284851	-0.0237189	-0.0219248	-0.031304	-0.031304	-0.0363815	-0.0219248	-0.0363815	-0.0237189	-0.0339215	-0.0237189	-0.0326348	-0.0269803	-0.031304	-0.0269803	-0.0682014	0.196699	-0.035169	-0.0657634
	Method-CB*Date/Time-8/10/2012	-0.0269803	0.143835	-0.0776721	-0.0868772	-0.114524	0.114524	0.0656315	-0.0721944	0.0524628	-0.0737711	-0.0154303	-0.008881	-0.0125792	-0.0154303	-0.0253968	-0.0253968	-0.0253968	-0.0237189	-0.0420239	0.811296	-0.0154303	-0.039841	-0.031304	-0.035169	-0.0339215	-0.031304	-0.0420239	-0.0219248	-0.008881	-0.0284851	-0.0237189	-0.0219248	-0.031304	-0.031304	-0.0363815	-0.0219248	-0.0363815	-0.0237189	-0.0339215	-0.0237189	-0.0326348	-0.0269803	-0.031304	-0.0269803	-0.0682014	0.196699	-0.035169	-0.0657634
	Method-CB*Date/Time-8/20/2012	-0.0269803	0.143835	-0.0776721	-0.0868772	-0.114524	0.114524	0.0656315	-0.0721944	0.0524628	-0.0737711	-0.0154303	-0.008881	-0.0125792	-0.0154303	-0.0253968	-0.0253968	-0.0253968	-0.0237189	-0.0420239	-0.031304	-0.0154303	0.637455	-0.031304	-0.035169	-0.0339215	-0.031304	-0.0420239	-0.0219248	-0.008881	-0.0284851	-0.0237189	-0.0219248	-0.031304	-0.031304	-0.0363815	-0.0219248	-0.0363815	-0.0237189	-0.0339215	-0.0237189	-0.0326348	-0.0269803	-0.031304	-0.0269803	-0.0682014	0.196699	-0.035169	-0.0657634
	Method-CB*Date/Time-8/27/2012	-0.0269803	0.143835	-0.0776721	-0.0868772	-0.114524	0.114524	0.0656315	-0.0721944	0.0524628	-0.0737711	-0.0154303	-0.008881	-0.0125792	-0.0154303	-0.0253968	-0.0253968	-0.0253968	-0.0237189	-0.0420239	-0.031304	-0.0154303	-0.039841	0.811296	-0.035169	-0.0339215	-0.031304	-0.0420239	-0.0219248	-0.008881	-0.0284851	-0.0237189	-0.0219248	-0.031304	-0.031304	-0.0363815	-0.0219248	-0.0363815	-0.0237189	-0.0339215	-0.0237189	-0.0326348	-0.0269803	-0.031304	-0.0269803	-0.0682014	0.196699	-0.035169	-0.0657634
	Method-CB*Date/Time-8/13/2013	-0.0373617	0.199179	-0.107559	-0.120306	0.307089	-0.307089	-0.0523144	0.0174499	-0.0667512	0.129398	-0.0213676	-0.0122982	-0.0174194	-0.0213676	-0.035169	-0.035169	-0.035169	-0.0328455	-0.0581938	-0.0433492	-0.0213676	-0.0551709	-0.0433492	1	-0.0469737	-0.0433492	-0.0581938	-0.030361	-0.0122982	-0.0394456	-0.0328455	-0.030361	-0.0433492	-0.0433492	-0.0503803	-0.030361	-0.0503803	-0.0328455	-0.0469737	-0.0328455	-0.045192	-0.0373617	-0.0433492	-0.0373617	0.515664	-0.178796	-0.0487013	-0.0910678
	Method-CB*Date/Time-8/21/2013	-0.0269803	0.143835	-0.0776721	-0.0868772	-0.114524	0.114524	0.0656315	-0.0721944	0.0524628	-0.0737711	-0.0154303	-0.008881	-0.0125792	-0.0154303	-0.0253968	-0.0253968	-0.0253968	-0.0237189	-0.0420239	-0.031304	-0.0154303	-0.039841	-0.031304	-0.035169	0.748695	-0.031304	-0.0420239	-0.0219248	-0.008881	-0.0284851	-0.0237189	-0.0219248	-0.031304	-0.031304	-0.0363815	-0.0219248	-0.0363815	-0.0237189	-0.0339215	-0.0237189	-0.0326348	-0.0269803	-0.031304	-0.0269803	-0.0682014	0.196699	-0.035169	-0.0657634
	Method-CB*Date/Time-8/28/2013	-0.0332558	0.17729	-0.0957384	-0.107085	-0.141162	0.141162	0.0100847	0.0852114	-0.00426835	-0.09093	-0.0190194	-0.0109467	-0.015505	-0.0190194	-0.031304	-0.031304	-0.031304	-0.0292359	-0.0517984	-0.0385852	-0.0190194	-0.0491078	-0.0385852	-0.0433492	-0.0418114	1	-0.0517984	-0.0270244	-0.0109467	-0.0351106	-0.0292359	-0.0270244	-0.0385852	-0.0385852	-0.0448437	-0.0270244	-0.0448437	-0.0292359	-0.0418114	-0.0292359	-0.0402255	-0.0332558	-0.0385852	-0.0332558	-0.0840648	0.24245	-0.0433492	-0.0810597
	Method-CB*Date/Time-8/29/2013	-0.0302611	0.161325	-0.0871171	-0.0974415	0.0978556	-0.0978556	-0.119695	0.0616869	-0.129337	0.245467	-0.0173067	-0.00996093	-0.0141088	-0.0173067	-0.0284851	-0.0284851	-0.0284851	-0.0266032	-0.047134	-0.0351106	-0.0173067	-0.0446856	-0.0351106	-0.0394456	-0.0380463	-0.0351106	0.677831	-0.0245909	-0.00996093	-0.0319489	-0.0266032	-0.0245909	-0.0351106	-0.0351106	-0.0408055	-0.0245909	-0.0408055	-0.0266032	-0.0380463	-0.0266032	-0.0366032	-0.0302611	-0.0351106	-0.0302611	0.219999	0.00135765	-0.0394456	-0.0737602
	Method-CB*Date/Time-8/10/2013	-0.0163924	0.0873896	-0.0471912	-0.0527839	0.134735	-0.134735	-0.0648385	0.213733	-0.0700615	-0.0448211	-0.009375	-0.00539582	-0.00764272	-0.009375	-0.0154303	-0.0154303	-0.0154303	-0.0144109	-0.0255324	-0.0190194	-0.009375	-0.0242061	-0.0190194	-0.0213676	-0.0206096	-0.0190194	-0.0255324	0.703784	-0.00539582	-0.0173067	-0.0144109	-0.0133208	-0.0190194	-0.0190194	-0.0221043	-0.0133208	-0.0221043	-0.0144109	-0.0206096	-0.0144109	-0.0198279	-0.0163924	-0.0190194	-0.0163924	0.226247	-0.0784465	-0.0213676	-0.0399558
	Method-CB*Date/Time-8/24/2013	-0.0232918	0.124171	-0.0670535	-0.0750002	0.191443	-0.191443	-0.0921284	0.120683	-0.0995496	0.116757	-0.0133208	-0.00766687	-0.0108595	-0.0133208	-0.0219248	-0.0219248	-0.0219248	-0.0204763	-0.0362787	-0.0270244	-0.0133208	-0.0343943	-0.0270244	-0.030361	-0.029284	-0.0270244	-0.0362787	-0.0189274	-0.00766687	0.769694	-0.0204763	-0.0189274	-0.0270244	-0.0270244	-0.0314077	-0.0189274	-0.0314077	-0.0204763	-0.029284	-0.0204763	-0.0281732	-0.0232918	-0.0270244	-0.0232918	0.321471	-0.111464	-0.030361	-0.0567728
	Method-CB*Date/Time-8/31/2013	-0.0232918	0.124171	-0.0670535	-0.0750002	0.191443	-0.191443	-0.0921284	0.120683	-0.0995496	0.116757	-0.0133208	-0.00766687	-0.0108595	-0.0133208	-0.0219248	-0.0219248	-0.0219248	-0.0204763	-0.0362787	-0.0270244	-0.0133208	-0.0343943	-0.0270244	-0.030361	-0.029284	-0.0270244	-0.0362787	-0.0189274	-0.00766687	-0.0245909	-0.0204763	1	-0.0270244	-0.0270244	-0.0314077	-0.0189274	-0.0314077	-0.0204763	-0.029284	-0.0204763	-0.0281732	-0.0232918	-0.0270244	-0.0232918	0.321471	-0.111464	-0.030361	-0.0567728
	Method-CB*Date/Time-9/5/2012	-0.0269803	0.143835	-0.0776721	-0.0868772	-0.114524	0.114524	0.0656315	-0.0721944	0.0524628	-0.0737711	-0.0154303	-0.008881	-0.0125792	-0.0154303	-0.0253968	-0.0253968	-0.0253968	-0.0237189	-0.0420239	-0.031304	-0.0154303	-0.039841	-0.031304	-0.035169	-0.0339215	-0.031304	-0.0420239	-0.0219248	-0.008881	-0.0284851	-0.0237189	-0.0219248	0.811296	-0.031304	-0.0363815	-0.0219248	-0.0363815	-0.0237189	-0.0339215	-0.0237189	-0.0326348	-0.0269803	-0.031304	-0.0269803	-0.0682014	0.196699	-0.035169	-0.0657634
	Method-CB*Date/Time-9/11/2012	-0.0269803	0.143835	-0.0776721	-0.0868772	-0.114524	0.114524	0.0656315	-0.0721944	0.0524628	-0.0737711	-0.0154303	-0.008881	-0.0125792	-0.0154303	-0.0253968	-0.0253968	-0.0253968	-0.0237189	-0.0420239	-0.031304	-0.0154303	-0.039841	-0.031304	-0.035169	-0.0339215	-0.031304	-0.0420239	-0.0219248	-0.008881	-0.0284851	-0.0237189	-0.0219248	-0.031304	0.811296	-0.0363815	-0.0219248	-0.0363815	-0.0237189	-0.0339215	-0.0237189	-0.0326348	-0.0269803	-0.031304	-0.0269803	-0.0682014	0.196699	-0.035169	-0.0657634
	Method-CB*Date/Time-9/5/2013	-0.0269803	0.143835	-0.0776721	-0.0868772	-0.114524	0.114524	0.0656315	-0.0721944	0.0524628	-0.0737711	-0.0154303	-0.008881	-0.0125792	-0.0154303	-0.0253968	-0.0253968	-0.0253968	-0.0237189	-0.0420239	-0.031304	-0.0154303	-0.039841	-0.031304	-0.035169	-0.0339215	-0.031304	-0.0420239	-0.0219248	-0.008881	-0.0284851	-0.0237189	-0.0219248	-0.031304	-0.031304	0.69807	-0.0219248	-0.0363815	-0.0237189	-0.0339215	-0.0237189	-0.0326348	-0.0269803	-0.031304	-0.0269803	-0.0682014	0.196699	-0.035169	-0.0657634
	Method-CB*Date/Time-9/9/2013	-0.0232918	0.124171	-0.0670535	-0.0750002	0.191443	-0.191443	0.056659	-0.0623247	0.0452906	-0.0636858	-0.0133208	-0.00766687	-0.0108595	-0.0133208	-0.0219248	-0.0219248	-0.0219248	-0.0204763	-0.0362787	-0.0270244	-0.0133208	-0.0343943	-0.0270244	-0.030361	-0.029284	-0.0270244	-0.0362787	-0.0189274	-0.00766687	-0.0245909	-0.0204763	-0.0189274	-0.0270244	-0.0270244	-0.0314077	1	-0.0314077	-0.0204763	-0.029284	-0.0204763	-0.0281732	-0.0232918	-0.0270244	-0.0232918	0.321471	-0.111464	-0.030361	-0.0567728
	Method-CB*Date/Time-9/13/2013	-0.0269803	0.143835	-0.0776721	-0.0868772	-0.114524	0.114524	0.0656315	-0.0721944	0.0524628	-0.0737711	-0.0154303	-0.008881	-0.0125792	-0.0154303	-0.0253968	-0.0253968	-0.0253968	-0.0237189	-0.0420239	-0.031304	-0.0154303	-0.039841	-0.031304	-0.035169	-0.0339215	-0.031304	-0.0420239	-0.0219248	-0.008881	-0.0284851	-0.0237189	-0.0219248	-0.031304	-0.031304	-0.0363815	-0.0219248	0.69807	-0.0237189	-0.0339215	-0.0237189	-0.0326348	-0.0269803	-0.031304	-0.0269803	-0.0682014	0.196699	-0.035169	-0.0657634
	Method-CB*Date/Time-9/22/2013	-0.0251978	0.134332	-0.0725406	-0.0811375	-0.106958	0.106958	0.0842901	-0.0674248	0.0266121	-0.0688973	-0.0144109	-0.00829426	-0.0117481	-0.0144109	-0.0237189	-0.0237189	-0.0237189	-0.0221519	-0.0392475	-0.0292359	-0.0144109	-0.0372088	-0.0292359	-0.0328455	-0.0316804	-0.0292359	-0.0392475	-0.0204763	-0.00829426	-0.0266032	-0.0221519	-0.0204763	-0.0292359	-0.0292359	-0.0339779	-0.0204763	-0.0339779	1	-0.0316804	-0.0221519	-0.0304787	-0.0251978	-0.0292359	-0.0251978	-0.0636956	0.183704	-0.0328455	-0.0614186
	Method-CB*Date/Time-9/3/2013	-0.0332558	0.17729	-0.0957384	-0.107085	0.135173	-0.135173	-0.13154	0.259409	-0.142136	0.0808266	-0.0190194	-0.0109467	-0.015505	-0.0190194	-0.031304	-0.031304	-0.031304	-0.0292359	-0.0517984	-0.0385852	-0.0190194	-0.0491078	-0.0385852	-0.0433492	-0.0418114	-0.0385852	-0.0517984	-0.0270244	-0.0109467	-0.0351106	-0.0292359	-0.0270244	-0.0385852	-0.0385852	-0.0448437	-0.0270244	-0.0448437	-0.0292359	0.922838	-0.0292359	-0.0402255	-0.0332558	-0.0385852	-0.0332558	0.277974	-0.0252811	-0.0433492	-0.0810597
	Method-CB*Date/Time-9/8/2013	-0.0189579	0.101067	-0.0545771	-0.0610451	-0.0804713	0.0804713	-0.0749864	-0.0507281	-0.0810267	0.241901	-0.0108423	-0.00624032	-0.00883888	-0.0108423	-0.0178453	-0.0178453	-0.0178453	-0.0166663	-0.0295285	-0.0219961	-0.0108423	-0.0279946	-0.0219961	-0.0247118	-0.0238352	-0.0219961	-0.0295285	-0.0154057	-0.00624032	-0.0200153	-0.0166663	-0.0154057	-0.0219961	-0.0219961	-0.0255638	-0.0154057	-0.0255638	-0.0166663	-0.0238352	0.752366	-0.0229311	-0.0189579	-0.0219961	-0.0189579	-0.0479224	0.138212	-0.0247118	-0.0462093
	Method-CB*Date/Time-9/15/2013	-0.0269803	0.143835	-0.0776721	-0.0868772	-0.114524	0.114524	-0.106718	0.139795	-0.115314	0.135247	-0.0154303	-0.008881	-0.0125792	-0.0154303	-0.0253968	-0.0253968	-0.0253968	-0.0237189	-0.0420239	-0.031304	-0.0154303	-0.039841	-0.031304	-0.035169	-0.0339215	-0.031304	-0.0420239	-0.0219248	-0.008881	-0.0284851	-0.0237189	-0.0219248	-0.031304	-0.031304	-0.0363815	-0.0219248	-0.0363815	-0.0237189	-0.0339215	-0.0237189	0.778214	-0.0269803	-0.031304	-0.0269803	-0.0682014	0.196699	-0.035169	-0.0657634
	Method-CB*Date/Time-9/20/2013	-0.0286624	0.152802	-0.0825148	-0.0922938	-0.121664	0.121664	-0.113372	0.373717	-0.122504	-0.0783706	-0.0163924	-0.00943471	-0.0133635	-0.0163924	-0.0269803	-0.0269803	-0.0269803	-0.0251978	-0.0446439	-0.0332558	-0.0163924	-0.0423249	-0.0332558	-0.0373617	-0.0360364	-0.0332558	-0.0446439	-0.0232918	-0.00943471	-0.0302611	-0.0251978	-0.0232918	-0.0332558	-0.0332558	-0.0386498	-0.0232918	-0.0386498	-0.0251978	-0.0360364	-0.0251978	-0.0346695	1	-0.0332558	-0.0286624	-0.0724536	0.208963	-0.0373617	-0.0698636
	Method-CB*Date/Time-9/25/2013	-0.0269803	0.143835	-0.0776721	-0.0868772	-0.114524	0.114524	-0.106718	-0.0721944	-0.115314	0.344265	-0.0154303	-0.008881	-0.0125792	-0.0154303	-0.0253968	-0.0253968	-0.0253968	-0.0237189	-0.0420239	-0.031304	-0.0154303	-0.039841	-0.031304	-0.035169	-0.0339215	-0.031304	-0.0420239	-0.0219248	-0.008881	-0.0284851	-0.0237189	-0.0219248	-0.031304	-0.031304	-0.0363815	-0.0219248	-0.0363815	-0.0237189	-0.0339215	-0.0237189	-0.0326348	-0.0269803	0.811296	-0.0269803	-0.0682014	0.196699	-0.035169	-0.0657634
	Method-GV*Date/Time-8/21/2013	-0.0232918	-0.152431	0.282274	-0.0750002	-0.0988673	0.0988673	0.00706318	-0.0623247	0.0935707	-0.0636858	-0.0133208	-0.00766687	-0.0108595	-0.0133208	-0.0219248	-0.0219248	-0.0219248	-0.0204763	-0.0362787	-0.0270244	-0.0133208	-0.0343943	-0.0270244	-0.030361	0.64634	-0.0270244	-0.0362787	-0.0189274	-0.00766687	-0.0245909	-0.0204763	-0.0189274	-0.0270244	-0.0270244	-0.0314077	-0.0189274	-0.0314077	-0.0204763	-0.029284	-0.0204763	-0.0281732	-0.0232918	-0.0270244	-0.0232918	-0.0588775	-0.111464	-0.030361	0.333389
	Method-GV*Date/Time-8/29/2013	-0.0317889	-0.208039	0.385251	-0.102361	0.0451643	-0.0451643	-0.0149743	0.0511775	-0.0280413	0.00263391	-0.0181805	-0.0104638	-0.0148211	-0.0181805	-0.0299233	-0.0299233	-0.0299233	-0.0279463	-0.0495137	-0.0368833	-0.0181805	-0.0469417	-0.0368833	-0.0414371	-0.0399672	-0.0368833	0.712054	-0.0258324	-0.0104638	-0.0335619	-0.0279463	-0.0258324	-0.0368833	-0.0368833	-0.0428657	-0.0258324	-0.0428657	-0.0279463	-0.0399672	-0.0279463	-0.0384512	-0.0317889	-0.0368833	-0.0317889	-0.0803568	-0.152127	0.364144	0.212969
	Method-GV*Date/Time-8/10/2013	-0.0163924	-0.107278	0.19866	-0.0527839	0.134735	-0.134735	-0.0648385	0.213733	-0.0700615	-0.0448211	-0.009375	-0.00539582	-0.00764272	-0.009375	-0.0154303	-0.0154303	-0.0154303	-0.0144109	-0.0255324	-0.0190194	-0.009375	-0.0242061	-0.0190194	-0.0213676	-0.0206096	-0.0190194	-0.0255324	0.703784	-0.00539582	-0.0173067	-0.0144109	-0.0133208	-0.0190194	-0.0190194	-0.0221043	-0.0133208	-0.0221043	-0.0144109	-0.0206096	-0.0144109	-0.0198279	-0.0163924	-0.0190194	-0.0163924	-0.0414371	-0.0784465	0.438748	-0.0399558
	Method-GV*Date/Time-8/14/2013	-0.00943471	-0.0617445	0.11434	-0.03038	0.0775471	-0.0775471	-0.0373181	0.123015	-0.0403242	-0.025797	-0.00539582	-0.00310559	-0.0043988	-0.00539582	-0.008881	-0.008881	-0.008881	-0.00829426	-0.0146953	-0.0109467	-0.00539582	-0.013932	-0.0109467	-0.0122982	-0.011862	-0.0109467	-0.0146953	-0.00766687	1	-0.00996093	-0.00829426	-0.00766687	-0.0109467	-0.0109467	-0.0127222	-0.00766687	-0.0127222	-0.00829426	-0.011862	-0.00829426	-0.011412	-0.00943471	-0.0109467	-0.00943471	-0.0238493	-0.0451502	0.252523	-0.0229967
	Method-GV*Date/Time-8/24/2013	-0.0189579	-0.124068	0.229752	-0.0610451	0.155822	-0.155822	-0.0749864	0.098228	-0.0810267	0.0950326	-0.0108423	-0.00624032	-0.00883888	-0.0108423	-0.0178453	-0.0178453	-0.0178453	-0.0166663	-0.0295285	-0.0219961	-0.0108423	-0.0279946	-0.0219961	-0.0247118	-0.0238352	-0.0219961	-0.0295285	-0.0154057	-0.00624032	0.626479	-0.0166663	-0.0154057	-0.0219961	-0.0219961	-0.0255638	-0.0154057	-0.0255638	-0.0166663	-0.0238352	-0.0166663	-0.0229311	-0.0189579	-0.0219961	-0.0189579	-0.0479224	-0.090724	0.507416	-0.0462093
	Method-GV*Date/Time-8/30/2013	-0.0251978	-0.164904	0.305372	-0.0811375	-0.106958	0.106958	-0.0996674	0.102275	-0.107696	0.154199	-0.0144109	-0.00829426	-0.0117481	-0.0144109	-0.0237189	-0.0237189	-0.0237189	-0.0221519	-0.0392475	-0.0292359	-0.0144109	-0.0372088	-0.0292359	-0.0328455	-0.0316804	-0.0292359	-0.0392475	-0.0204763	-0.00829426	-0.0266032	1	-0.0204763	-0.0292359	-0.0292359	-0.0339779	-0.0204763	-0.0339779	-0.0221519	-0.0316804	-0.0221519	-0.0304787	-0.0251978	-0.0292359	-0.0251978	-0.0636956	-0.120585	-0.0328455	0.360671
	Method-GV*Date/Time-9/5/2013	-0.0269803	-0.17657	0.326975	-0.0868772	-0.114524	0.114524	0.0656315	-0.0721944	0.0524628	-0.0737711	-0.0154303	-0.008881	-0.0125792	-0.0154303	-0.0253968	-0.0253968	-0.0253968	-0.0237189	-0.0420239	-0.031304	-0.0154303	-0.039841	-0.031304	-0.035169	-0.0339215	-0.031304	-0.0420239	-0.0219248	-0.008881	-0.0284851	-0.0237189	-0.0219248	-0.031304	-0.031304	0.69807	-0.0219248	-0.0363815	-0.0237189	-0.0339215	-0.0237189	-0.0326348	-0.0269803	-0.031304	-0.0269803	-0.0682014	-0.129115	-0.035169	0.386185
	Method-GV*Date/Time-9/13/2013	-0.0269803	-0.17657	0.326975	-0.0868772	-0.114524	0.114524	0.0656315	-0.0721944	0.0524628	-0.0737711	-0.0154303	-0.008881	-0.0125792	-0.0154303	-0.0253968	-0.0253968	-0.0253968	-0.0237189	-0.0420239	-0.031304	-0.0154303	-0.039841	-0.031304	-0.035169	-0.0339215	-0.031304	-0.0420239	-0.0219248	-0.008881	-0.0284851	-0.0237189	-0.0219248	-0.031304	-0.031304	-0.0363815	-0.0219248	0.69807	-0.0237189	-0.0339215	-0.0237189	-0.0326348	-0.0269803	-0.031304	-0.0269803	-0.0682014	-0.129115	-0.035169	0.386185
	Method-GV*Date/Time-9/3/2013	-0.0133635	-0.0874558	0.161952	-0.0430307	0.109839	-0.109839	-0.0528579	-0.0357583	-0.0571158	0.170516	-0.00764272	-0.0043988	-0.00623053	-0.00764272	-0.0125792	-0.0125792	-0.0125792	-0.0117481	-0.0208146	-0.015505	-0.00764272	-0.0197334	-0.015505	-0.0174194	-0.0168015	-0.015505	-0.0208146	-0.0108595	-0.0043988	-0.0141088	-0.0117481	-0.0108595	-0.015505	-0.015505	-0.0180199	-0.0108595	-0.0180199	-0.0117481	0.370832	-0.0117481	-0.0161642	-0.0133635	-0.015505	-0.0133635	-0.0337805	-0.0639514	0.357678	-0.0325729
	Method-GV*Date/Time-9/8/2013	-0.0163924	-0.107278	0.19866	-0.0527839	-0.0695812	0.0695812	-0.0648385	0.0420023	-0.00210395	0.039841	-0.009375	-0.00539582	-0.00764272	-0.009375	-0.0154303	-0.0154303	-0.0154303	-0.0144109	-0.0255324	-0.0190194	-0.009375	-0.0242061	-0.0190194	-0.0213676	-0.0206096	-0.0190194	-0.0255324	-0.0133208	-0.00539582	-0.0173067	-0.0144109	-0.0133208	-0.0190194	-0.0190194	-0.0221043	-0.0133208	-0.0221043	-0.0144109	-0.0206096	0.650549	-0.0198279	-0.0163924	-0.0190194	-0.0163924	-0.0414371	-0.0784465	-0.0213676	0.234634
	Method-GV*Date/Time-9/15/2013	-0.0212289	-0.13893	0.257274	-0.0683577	-0.090111	0.090111	-0.083969	0.0766349	-0.0907329	0.139309	-0.0121411	-0.00698785	-0.00989769	-0.0121411	-0.019983	-0.019983	-0.019983	-0.0186628	-0.0330657	-0.024631	-0.0121411	-0.0313481	-0.024631	-0.0276721	-0.0266905	-0.024631	-0.0330657	-0.0172511	-0.00698785	-0.022413	-0.0186628	-0.0172511	-0.024631	-0.024631	-0.0286261	-0.0172511	-0.0286261	-0.0186628	-0.0266905	-0.0186628	0.612323	-0.0212289	-0.024631	-0.0212289	-0.053663	-0.101592	-0.0276721	0.303862
	Method-GV*Date/Time-9/25/2013	-0.0189579	-0.124068	0.229752	-0.0610451	-0.0804713	0.0804713	-0.0749864	-0.0507281	-0.0810267	0.241901	-0.0108423	-0.00624032	-0.00883888	-0.0108423	-0.0178453	-0.0178453	-0.0178453	-0.0166663	-0.0295285	-0.0219961	-0.0108423	-0.0279946	-0.0219961	-0.0247118	-0.0238352	-0.0219961	-0.0295285	-0.0154057	-0.00624032	-0.0200153	-0.0166663	-0.0154057	-0.0219961	-0.0219961	-0.0255638	-0.0154057	-0.0255638	-0.0166663	-0.0238352	-0.0166663	-0.0229311	-0.0189579	0.570065	-0.0189579	-0.0479224	-0.090724	-0.0247118	0.271357
	Method-PVF*Date/Time-7/12/2012	-0.0269803	-0.17657	-0.0776721	0.29233	0.22176	-0.22176	0.0656315	-0.0721944	0.0524628	-0.0737711	-0.0154303	-0.008881	-0.0125792	-0.0154303	1	-0.0253968	-0.0253968	-0.0237189	-0.0420239	-0.031304	-0.0154303	-0.039841	-0.031304	-0.035169	-0.0339215	-0.031304	-0.0420239	-0.0219248	-0.008881	-0.0284851	-0.0237189	-0.0219248	-0.031304	-0.031304	-0.0363815	-0.0219248	-0.0363815	-0.0237189	-0.0339215	-0.0237189	-0.0326348	-0.0269803	-0.031304	-0.0269803	-0.0682014	-0.129115	-0.035169	-0.0657634
	Method-PVF*Date/Time-7/18/2012	-0.0269803	-0.17657	-0.0776721	0.29233	0.22176	-0.22176	0.0656315	-0.0721944	0.0524628	-0.0737711	-0.0154303	-0.008881	-0.0125792	-0.0154303	-0.0253968	1	-0.0253968	-0.0237189	-0.0420239	-0.031304	-0.0154303	-0.039841	-0.031304	-0.035169	-0.0339215	-0.031304	-0.0420239	-0.0219248	-0.008881	-0.0284851	-0.0237189	-0.0219248	-0.031304	-0.031304	-0.0363815	-0.0219248	-0.0363815	-0.0237189	-0.0339215	-0.0237189	-0.0326348	-0.0269803	-0.031304	-0.0269803	-0.0682014	-0.129115	-0.035169	-0.0657634
	Method-PVF*Date/Time-7/30/2012	-0.0269803	-0.17657	-0.0776721	0.29233	-0.114524	0.114524	0.0656315	-0.0721944	0.0524628	-0.0737711	-0.0154303	-0.008881	-0.0125792	-0.0154303	-0.0253968	-0.0253968	1	-0.0237189	-0.0420239	-0.031304	-0.0154303	-0.039841	-0.031304	-0.035169	-0.0339215	-0.031304	-0.0420239	-0.0219248	-0.008881	-0.0284851	-0.0237189	-0.0219248	-0.031304	-0.031304	-0.0363815	-0.0219248	-0.0363815	-0.0237189	-0.0339215	-0.0237189	-0.0326348	-0.0269803	-0.031304	-0.0269803	-0.0682014	-0.129115	-0.035169	-0.0657634
	Method-PVF*Date/Time-7/31/2012	-0.0251978	-0.164904	-0.0725406	0.273017	0.207109	-0.207109	0.0383008	-0.0674248	0.0713814	-0.0688973	-0.0144109	-0.00829426	-0.0117481	-0.0144109	-0.0237189	-0.0237189	-0.0237189	1	-0.0392475	-0.0292359	-0.0144109	-0.0372088	-0.0292359	-0.0328455	-0.0316804	-0.0292359	-0.0392475	-0.0204763	-0.00829426	-0.0266032	-0.0221519	-0.0204763	-0.0292359	-0.0292359	-0.0339779	-0.0204763	-0.0339779	-0.0221519	-0.0316804	-0.0221519	-0.0304787	-0.0251978	-0.0292359	-0.0251978	-0.0636956	-0.120585	-0.0328455	-0.0614186
	Method-PVF*Date/Time-8/6/2012	-0.0346695	-0.226891	-0.0998082	0.375642	0.0190385	-0.0190385	0.0673001	-0.0927694	0.0839985	-0.0947954	-0.0198279	-0.011412	-0.0161642	-0.0198279	-0.0326348	-0.0326348	-0.0326348	-0.0304787	0.776577	-0.0402255	-0.0198279	-0.0511954	-0.0402255	-0.045192	-0.0435889	-0.0402255	-0.0540004	-0.0281732	-0.011412	-0.0366032	-0.0304787	-0.0281732	-0.0402255	-0.0402255	-0.04675	-0.0281732	-0.04675	-0.0304787	-0.0435889	-0.0304787	-0.0419355	-0.0346695	-0.0402255	-0.0346695	-0.0876384	-0.165912	-0.045192	-0.0845055
	Method-PVF*Date/Time-8/10/2012	-0.0189579	-0.124068	-0.0545771	0.205409	-0.0804713	0.0804713	-0.0144349	-0.0507281	0.0958086	-0.051836	-0.0108423	-0.00624032	-0.00883888	-0.0108423	-0.0178453	-0.0178453	-0.0178453	-0.0166663	-0.0295285	0.570065	-0.0108423	-0.0279946	-0.0219961	-0.0247118	-0.0238352	-0.0219961	-0.0295285	-0.0154057	-0.00624032	-0.0200153	-0.0166663	-0.0154057	-0.0219961	-0.0219961	-0.0255638	-0.0154057	-0.0255638	-0.0166663	-0.0238352	-0.0166663	-0.0229311	-0.0189579	-0.0219961	-0.0189579	-0.0479224	-0.090724	-0.0247118	-0.0462093
	Method-PVF*Date/Time-8/13/2012	-0.0163924	-0.107278	-0.0471912	0.177611	0.134735	-0.134735	0.0747804	-0.0438631	-0.00210395	-0.0448211	-0.009375	-0.00539582	-0.00764272	-0.009375	-0.0154303	-0.0154303	-0.0154303	-0.0144109	-0.0255324	-0.0190194	1	-0.0242061	-0.0190194	-0.0213676	-0.0206096	-0.0190194	-0.0255324	-0.0133208	-0.00539582	-0.0173067	-0.0144109	-0.0133208	-0.0190194	-0.0190194	-0.0221043	-0.0133208	-0.0221043	-0.0144109	-0.0206096	-0.0144109	-0.0198279	-0.0163924	-0.0190194	-0.0163924	-0.0414371	-0.0784465	-0.0213676	-0.0399558
	Method-PVF*Date/Time-8/20/2012	-0.0317889	-0.208039	-0.0915155	0.344431	0.0451643	-0.0451643	0.0957895	-0.0850615	0.0438423	-0.0869192	-0.0181805	-0.0104638	-0.0148211	-0.0181805	-0.0299233	-0.0299233	-0.0299233	-0.0279463	-0.0495137	-0.0368833	-0.0181805	0.751068	-0.0368833	-0.0414371	-0.0399672	-0.0368833	-0.0495137	-0.0258324	-0.0104638	-0.0335619	-0.0279463	-0.0258324	-0.0368833	-0.0368833	-0.0428657	-0.0258324	-0.0428657	-0.0279463	-0.0399672	-0.0279463	-0.0384512	-0.0317889	-0.0368833	-0.0317889	-0.0803568	-0.152127	-0.0414371	-0.0774842
	Method-PVF*Date/Time-8/27/2012	-0.0189579	-0.124068	-0.0545771	0.205409	-0.0804713	0.0804713	-0.0144349	-0.0507281	0.0958086	-0.051836	-0.0108423	-0.00624032	-0.00883888	-0.0108423	-0.0178453	-0.0178453	-0.0178453	-0.0166663	-0.0295285	-0.0219961	-0.0108423	-0.0279946	0.570065	-0.0247118	-0.0238352	-0.0219961	-0.0295285	-0.0154057	-0.00624032	-0.0200153	-0.0166663	-0.0154057	-0.0219961	-0.0219961	-0.0255638	-0.0154057	-0.0255638	-0.0166663	-0.0238352	-0.0166663	-0.0229311	-0.0189579	-0.0219961	-0.0189579	-0.0479224	-0.090724	-0.0247118	-0.0462093
	Method-PVF*Date/Time-9/5/2012	-0.0189579	-0.124068	-0.0545771	0.205409	-0.0804713	0.0804713	0.0461166	-0.0507281	0.0368635	-0.051836	-0.0108423	-0.00624032	-0.00883888	-0.0108423	-0.0178453	-0.0178453	-0.0178453	-0.0166663	-0.0295285	-0.0219961	-0.0108423	-0.0279946	-0.0219961	-0.0247118	-0.0238352	-0.0219961	-0.0295285	-0.0154057	-0.00624032	-0.0200153	-0.0166663	-0.0154057	0.570065	-0.0219961	-0.0255638	-0.0154057	-0.0255638	-0.0166663	-0.0238352	-0.0166663	-0.0229311	-0.0189579	-0.0219961	-0.0189579	-0.0479224	-0.090724	-0.0247118	-0.0462093
	Method-PVF*Date/Time-9/11/2012	-0.0189579	-0.124068	-0.0545771	0.205409	-0.0804713	0.0804713	0.16722	-0.0507281	-0.0810267	-0.051836	-0.0108423	-0.00624032	-0.00883888	-0.0108423	-0.0178453	-0.0178453	-0.0178453	-0.0166663	-0.0295285	-0.0219961	-0.0108423	-0.0279946	-0.0219961	-0.0247118	-0.0238352	-0.0219961	-0.0295285	-0.0154057	-0.00624032	-0.0200153	-0.0166663	-0.0154057	-0.0219961	0.570065	-0.0255638	-0.0154057	-0.0255638	-0.0166663	-0.0238352	-0.0166663	-0.0229311	-0.0189579	-0.0219961	-0.0189579	-0.0479224	-0.090724	-0.0247118	-0.0462093
	Site-IA*Cultivar-Frontenac	-0.046877	-0.161559	-0.134952	0.336035	0.385298	-0.385298	0.413481	-0.125435	-0.200353	-0.128174	-0.0268095	-0.0154303	-0.0218558	-0.0268095	0.265714	0.265714	-0.0441258	0.206821	0.0246405	-0.0543893	0.22419	0.0331061	-0.0543893	0.11052	-0.058937	-0.0543893	-0.0730146	-0.0380934	-0.0154303	-0.0494916	-0.0412106	-0.0380934	-0.0543893	-0.0543893	-0.0632112	0.229388	-0.0632112	-0.0412106	-0.058937	-0.0412106	-0.0567014	-0.046877	-0.0543893	-0.046877	0.0811961	-0.224332	-0.0611046	-0.114261
	Site-IA*Cultivar-La Crescent	-0.0521584	0.0789669	0.101286	-0.167952	0.428708	-0.428708	-0.206308	0.680071	-0.222926	-0.142615	-0.02983	-0.0171688	-0.0243181	-0.02983	-0.0490973	-0.0490973	-0.0490973	-0.0458536	-0.0812408	-0.0605171	-0.02983	-0.0770208	-0.0605171	0.0888713	-0.0655772	-0.0605171	0.186522	0.446558	0.180886	0.262554	-0.0458536	0.202086	-0.0605171	-0.0605171	-0.0703329	-0.0423852	-0.0703329	-0.0458536	0.15056	-0.0458536	-0.0630898	-0.0521584	-0.0605171	-0.0521584	0.446115	-0.249606	0.402592	-0.127134
	Site-IA*Cultivar-Marquette	0.493589	-0.258334	-0.167173	0.269107	0.477292	-0.477292	-0.229688	-0.155383	0.47402	-0.158777	0.28229	0.162473	0.230129	0.28229	0.20498	0.20498	-0.0546613	0.226079	0.0323027	-0.0673753	0.0719562	0.0428746	-0.0673753	0.0681245	-0.0730088	-0.0673753	-0.0904475	-0.0471885	-0.0191145	-0.0613082	-0.05105	-0.0471885	-0.0673753	-0.0673753	-0.0783035	0.176957	-0.0783035	-0.05105	-0.0730088	-0.05105	-0.0702395	-0.0580694	-0.0673753	0.493589	0.0205505	-0.277893	-0.0756939	-0.141542
	Site-IA*Cultivar-St. Croix	-0.0490364	0.121659	0.0353376	-0.157899	0.403047	-0.403047	-0.193959	-0.131213	-0.209583	0.625699	-0.0280445	-0.0161411	-0.0228625	-0.0280445	-0.0461585	-0.0461585	-0.0461585	-0.0431089	-0.076378	-0.0568948	-0.0280445	-0.0724106	-0.0568948	0.266416	-0.0616519	-0.0568948	0.158575	-0.0398481	-0.0161411	0.282672	-0.0431089	0.217571	-0.0568948	-0.0568948	-0.066123	-0.0398481	-0.066123	-0.0431089	0.279724	-0.0431089	-0.0593134	-0.0490364	-0.0568948	-0.0490364	0.484616	-0.234666	0.266416	-0.119524
	Site-SD*Cultivar-Frontenac	-0.0947184	0.0228846	-0.0328427	0.0407874	-0.402054	0.402054	0.835469	-0.25345	-0.404829	-0.258985	-0.0541706	-0.0311781	-0.0441611	-0.0541706	-0.0891595	-0.0891595	0.0978438	-0.083269	0.0882268	0.0821853	-0.0541706	0.107171	0.0821853	-0.123466	0.0950041	0.0437687	-0.059122	-0.0769704	-0.0311781	-0.100001	-0.083269	-0.0769704	0.120602	0.197435	0.140163	-0.0769704	0.140163	0.116329	-0.119087	-0.083269	-0.114569	-0.0947184	-0.109898	-0.0947184	-0.239432	0.200333	-0.123466	0.0370008
	Site-SD*Cultivar-La Crescent	-0.051132	0.137653	0.0232145	-0.164646	-0.217041	0.217041	-0.202248	0.666687	-0.218539	-0.139808	-0.029243	-0.0168309	-0.0238396	-0.029243	-0.0481311	-0.0481311	-0.0481311	-0.0449512	-0.079642	-0.0593262	-0.029243	-0.0755051	-0.0593262	-0.0666509	-0.0642867	0.177246	-0.079642	-0.0415511	-0.0168309	-0.0539839	0.185513	-0.0415511	-0.0593262	-0.0593262	-0.0689488	-0.0415511	-0.0689488	-0.0449512	0.155444	0.0318702	0.279638	0.560558	-0.0593262	-0.051132	-0.129253	0.235561	-0.0666509	0.0657045
	Site-SD*Cultivar-Marquette	-0.0947184	0.00827645	0.0225044	0.00620911	-0.402054	0.402054	-0.37465	-0.25345	0.773186	-0.258985	-0.0541706	-0.0311781	-0.0441611	-0.0541706	-0.0891595	-0.0891595	0.0978438	-0.083269	0.0882268	0.159019	-0.0541706	0.0454116	0.159019	-0.123466	0.166368	0.0437687	-0.059122	-0.0769704	-0.0311781	-0.100001	-0.083269	-0.0769704	0.120602	0.0437687	0.140163	-0.0769704	0.140163	0.0664298	-0.119087	-0.0333694	-0.114569	-0.0947184	-0.109898	-0.0947184	-0.239432	0.185478	-0.123466	0.0988178
	Site-SD*Cultivar-St. Croix	-0.0561416	0.0492808	0.154129	-0.180778	-0.238306	0.238306	-0.222063	-0.150225	-0.239951	0.716361	-0.0321081	-0.0184799	-0.0261753	-0.0321081	-0.0528467	-0.0528467	-0.0528467	-0.0493553	-0.0874449	-0.0651387	-0.0321081	-0.0829027	-0.0651387	-0.0731811	-0.0705851	-0.0651387	0.0806784	-0.045622	-0.0184799	-0.0592729	0.235319	-0.045622	-0.0651387	-0.0651387	-0.0757041	-0.045622	-0.0757041	-0.0493553	-0.0705851	0.306488	0.301177	-0.0561416	0.592355	-0.0561416	-0.141916	0.155061	-0.0731811	0.215819
	Site-IA*Date/Time-4.16666666666667E-02	0.571912	-0.107278	-0.0471912	-0.0527839	0.134735	-0.134735	-0.0648385	-0.0438631	0.133811	-0.0448211	1	-0.00539582	-0.00764272	-0.009375	-0.0154303	-0.0154303	-0.0154303	-0.0144109	-0.0255324	-0.0190194	-0.009375	-0.0242061	-0.0190194	-0.0213676	-0.0206096	-0.0190194	-0.0255324	-0.0133208	-0.00539582	-0.0173067	-0.0144109	-0.0133208	-0.0190194	-0.0190194	-0.0221043	-0.0133208	-0.0221043	-0.0144109	-0.0206096	-0.0144109	-0.0198279	-0.0163924	-0.0190194	0.571912	-0.0414371	-0.0784465	-0.0213676	-0.0399558
	Site-IA*Date/Time-0.3125	0.329167	-0.0617445	-0.0271611	-0.03038	0.0775471	-0.0775471	-0.0373181	-0.0252456	0.0770156	-0.025797	-0.00539582	1	-0.0043988	-0.00539582	-0.008881	-0.008881	-0.008881	-0.00829426	-0.0146953	-0.0109467	-0.00539582	-0.013932	-0.0109467	-0.0122982	-0.011862	-0.0109467	-0.0146953	-0.00766687	-0.00310559	-0.00996093	-0.00829426	-0.00766687	-0.0109467	-0.0109467	-0.0127222	-0.00766687	-0.0127222	-0.00829426	-0.011862	-0.00829426	-0.011412	-0.00943471	-0.0109467	0.329167	-0.0238493	-0.0451502	-0.0122982	-0.0229967
	Site-IA*Date/Time-0.5625	0.466236	-0.0874558	-0.0384714	-0.0430307	0.109839	-0.109839	-0.0528579	-0.0357583	0.109086	-0.0365392	-0.00764272	-0.0043988	1	-0.00764272	-0.0125792	-0.0125792	-0.0125792	-0.0117481	-0.0208146	-0.015505	-0.00764272	-0.0197334	-0.015505	-0.0174194	-0.0168015	-0.015505	-0.0208146	-0.0108595	-0.0043988	-0.0141088	-0.0117481	-0.0108595	-0.015505	-0.015505	-0.0180199	-0.0108595	-0.0180199	-0.0117481	-0.0168015	-0.0117481	-0.0161642	-0.0133635	-0.015505	0.466236	-0.0337805	-0.0639514	-0.0174194	-0.0325729
	Site-IA*Date/Time-0.770833333333333	0.571912	-0.107278	-0.0471912	-0.0527839	0.134735	-0.134735	-0.0648385	-0.0438631	0.133811	-0.0448211	-0.009375	-0.00539582	-0.00764272	1	-0.0154303	-0.0154303	-0.0154303	-0.0144109	-0.0255324	-0.0190194	-0.009375	-0.0242061	-0.0190194	-0.0213676	-0.0206096	-0.0190194	-0.0255324	-0.0133208	-0.00539582	-0.0173067	-0.0144109	-0.0133208	-0.0190194	-0.0190194	-0.0221043	-0.0133208	-0.0221043	-0.0144109	-0.0206096	-0.0144109	-0.0198279	-0.0163924	-0.0190194	0.571912	-0.0414371	-0.0784465	-0.0213676	-0.0399558
	Site-IA*Date/Time-7/12/2012	-0.0269803	-0.17657	-0.0776721	0.29233	0.22176	-0.22176	0.0656315	-0.0721944	0.0524628	-0.0737711	-0.0154303	-0.008881	-0.0125792	-0.0154303	1	-0.0253968	-0.0253968	-0.0237189	-0.0420239	-0.031304	-0.0154303	-0.039841	-0.031304	-0.035169	-0.0339215	-0.031304	-0.0420239	-0.0219248	-0.008881	-0.0284851	-0.0237189	-0.0219248	-0.031304	-0.031304	-0.0363815	-0.0219248	-0.0363815	-0.0237189	-0.0339215	-0.0237189	-0.0326348	-0.0269803	-0.031304	-0.0269803	-0.0682014	-0.129115	-0.035169	-0.0657634
	Site-IA*Date/Time-7/18/2012	-0.0269803	-0.17657	-0.0776721	0.29233	0.22176	-0.22176	0.0656315	-0.0721944	0.0524628	-0.0737711	-0.0154303	-0.008881	-0.0125792	-0.0154303	-0.0253968	1	-0.0253968	-0.0237189	-0.0420239	-0.031304	-0.0154303	-0.039841	-0.031304	-0.035169	-0.0339215	-0.031304	-0.0420239	-0.0219248	-0.008881	-0.0284851	-0.0237189	-0.0219248	-0.031304	-0.031304	-0.0363815	-0.0219248	-0.0363815	-0.0237189	-0.0339215	-0.0237189	-0.0326348	-0.0269803	-0.031304	-0.0269803	-0.0682014	-0.129115	-0.035169	-0.0657634
	Site-IA*Date/Time-7/31/2012	-0.0251978	-0.164904	-0.0725406	0.273017	0.207109	-0.207109	0.0383008	-0.0674248	0.0713814	-0.0688973	-0.0144109	-0.00829426	-0.0117481	-0.0144109	-0.0237189	-0.0237189	-0.0237189	1	-0.0392475	-0.0292359	-0.0144109	-0.0372088	-0.0292359	-0.0328455	-0.0316804	-0.0292359	-0.0392475	-0.0204763	-0.00829426	-0.0266032	-0.0221519	-0.0204763	-0.0292359	-0.0292359	-0.0339779	-0.0204763	-0.0339779	-0.0221519	-0.0316804	-0.0221519	-0.0304787	-0.0251978	-0.0292359	-0.0251978	-0.0636956	-0.120585	-0.0328455	-0.0614186
	Site-IA*Date/Time-8/6/2012	-0.0212289	-0.13893	-0.0611149	0.230015	0.174488	-0.174488	0.0245189	-0.0568048	0.0676819	-0.0580454	-0.0121411	-0.00698785	-0.00989769	-0.0121411	-0.019983	-0.019983	-0.019983	-0.0186628	0.475516	-0.024631	-0.0121411	-0.0313481	-0.024631	-0.0276721	-0.0266905	-0.024631	-0.0330657	-0.0172511	-0.00698785	-0.022413	-0.0186628	-0.0172511	-0.024631	-0.024631	-0.0286261	-0.0172511	-0.0286261	-0.0186628	-0.0266905	-0.0186628	-0.0256781	-0.0212289	-0.024631	-0.0212289	-0.053663	-0.101592	-0.0276721	-0.0517447
	Site-IA*Date/Time-8/13/2012	-0.0163924	-0.107278	-0.0471912	0.177611	0.134735	-0.134735	0.0747804	-0.0438631	-0.00210395	-0.0448211	-0.009375	-0.00539582	-0.00764272	-0.009375	-0.0154303	-0.0154303	-0.0154303	-0.0144109	-0.0255324	-0.0190194	1	-0.0242061	-0.0190194	-0.0213676	-0.0206096	-0.0190194	-0.0255324	-0.0133208	-0.00539582	-0.0173067	-0.0144109	-0.0133208	-0.0190194	-0.0190194	-0.0221043	-0.0133208	-0.0221043	-0.0144109	-0.0206096	-0.0144109	-0.0198279	-0.0163924	-0.0190194	-0.0163924	-0.0414371	-0.0784465	-0.0213676	-0.0399558
	Site-IA*Date/Time-8/20/2012	-0.0212289	-0.13893	-0.0611149	0.230015	0.174488	-0.174488	0.0245189	-0.0568048	0.0676819	-0.0580454	-0.0121411	-0.00698785	-0.00989769	-0.0121411	-0.019983	-0.019983	-0.019983	-0.0186628	-0.0330657	-0.024631	-0.0121411	0.50157	-0.024631	-0.0276721	-0.0266905	-0.024631	-0.0330657	-0.0172511	-0.00698785	-0.022413	-0.0186628	-0.0172511	-0.024631	-0.024631	-0.0286261	-0.0172511	-0.0286261	-0.0186628	-0.0266905	-0.0186628	-0.0256781	-0.0212289	-0.024631	-0.0212289	-0.053663	-0.101592	-0.0276721	-0.0517447
	Site-IA*Date/Time-8/13/2013	-0.0373617	0.199179	-0.107559	-0.120306	0.307089	-0.307089	-0.0523144	0.0174499	-0.0667512	0.129398	-0.0213676	-0.0122982	-0.0174194	-0.0213676	-0.035169	-0.035169	-0.035169	-0.0328455	-0.0581938	-0.0433492	-0.0213676	-0.0551709	-0.0433492	1	-0.0469737	-0.0433492	-0.0581938	-0.030361	-0.0122982	-0.0394456	-0.0328455	-0.030361	-0.0433492	-0.0433492	-0.0503803	-0.030361	-0.0503803	-0.0328455	-0.0469737	-0.0328455	-0.045192	-0.0373617	-0.0433492	-0.0373617	0.515664	-0.178796	-0.0487013	-0.0910678
	Site-IA*Date/Time-8/29/2013	-0.0317889	-0.00212502	0.125196	-0.102361	0.261284	-0.261284	-0.125738	0.187416	-0.135867	0.136964	-0.0181805	-0.0104638	-0.0148211	-0.0181805	-0.0299233	-0.0299233	-0.0299233	-0.0279463	-0.0495137	-0.0368833	-0.0181805	-0.0469417	-0.0368833	-0.0414371	-0.0399672	-0.0368833	0.712054	-0.0258324	-0.0104638	-0.0335619	-0.0279463	-0.0258324	-0.0368833	-0.0368833	-0.0428657	-0.0258324	-0.0428657	-0.0279463	-0.0399672	-0.0279463	-0.0384512	-0.0317889	-0.0368833	-0.0317889	0.202791	-0.152127	0.364144	-0.0774842
	Site-IA*Date/Time-8/10/2013	-0.0232918	-0.0141298	0.10761	-0.0750002	0.191443	-0.191443	-0.0921284	0.303691	-0.0995496	-0.0636858	-0.0133208	-0.00766687	-0.0108595	-0.0133208	-0.0219248	-0.0219248	-0.0219248	-0.0204763	-0.0362787	-0.0270244	-0.0133208	-0.0343943	-0.0270244	-0.030361	-0.029284	-0.0270244	-0.0362787	1	-0.00766687	-0.0245909	-0.0204763	-0.0189274	-0.0270244	-0.0270244	-0.0314077	-0.0189274	-0.0314077	-0.0204763	-0.029284	-0.0204763	-0.0281732	-0.0232918	-0.0270244	-0.0232918	0.131297	-0.111464	0.296526	-0.0567728
	Site-IA*Date/Time-8/14/2013	-0.00943471	-0.0617445	0.11434	-0.03038	0.0775471	-0.0775471	-0.0373181	0.123015	-0.0403242	-0.025797	-0.00539582	-0.00310559	-0.0043988	-0.00539582	-0.008881	-0.008881	-0.008881	-0.00829426	-0.0146953	-0.0109467	-0.00539582	-0.013932	-0.0109467	-0.0122982	-0.011862	-0.0109467	-0.0146953	-0.00766687	1	-0.00996093	-0.00829426	-0.00766687	-0.0109467	-0.0109467	-0.0127222	-0.00766687	-0.0127222	-0.00829426	-0.011862	-0.00829426	-0.011412	-0.00943471	-0.0109467	-0.00943471	-0.0238493	-0.0451502	0.252523	-0.0229967
	Site-IA*Date/Time-8/24/2013	-0.0302611	0.0175789	0.0944237	-0.0974415	0.248726	-0.248726	-0.119695	0.156794	-0.129337	0.151693	-0.0173067	-0.00996093	-0.0141088	-0.0173067	-0.0284851	-0.0284851	-0.0284851	-0.0266032	-0.047134	-0.0351106	-0.0173067	-0.0446856	-0.0351106	-0.0394456	-0.0380463	-0.0351106	-0.047134	-0.0245909	-0.00996093	1	-0.0266032	-0.0245909	-0.0351106	-0.0351106	-0.0408055	-0.0245909	-0.0408055	-0.0266032	-0.0380463	-0.0266032	-0.0366032	-0.0302611	-0.0351106	-0.0302611	0.219999	-0.144816	0.300312	-0.0737602
	Site-IA*Date/Time-8/31/2013	-0.0232918	0.124171	-0.0670535	-0.0750002	0.191443	-0.191443	-0.0921284	0.120683	-0.0995496	0.116757	-0.0133208	-0.00766687	-0.0108595	-0.0133208	-0.0219248	-0.0219248	-0.0219248	-0.0204763	-0.0362787	-0.0270244	-0.0133208	-0.0343943	-0.0270244	-0.030361	-0.029284	-0.0270244	-0.0362787	-0.0189274	-0.00766687	-0.0245909	-0.0204763	1	-0.0270244	-0.0270244	-0.0314077	-0.0189274	-0.0314077	-0.0204763	-0.029284	-0.0204763	-0.0281732	-0.0232918	-0.0270244	-0.0232918	0.321471	-0.111464	-0.030361	-0.0567728
	Site-IA*Date/Time-9/9/2013	-0.0232918	0.124171	-0.0670535	-0.0750002	0.191443	-0.191443	0.056659	-0.0623247	0.0452906	-0.0636858	-0.0133208	-0.00766687	-0.0108595	-0.0133208	-0.0219248	-0.0219248	-0.0219248	-0.0204763	-0.0362787	-0.0270244	-0.0133208	-0.0343943	-0.0270244	-0.030361	-0.029284	-0.0270244	-0.0362787	-0.0189274	-0.00766687	-0.0245909	-0.0204763	-0.0189274	-0.0270244	-0.0270244	-0.0314077	1	-0.0314077	-0.0204763	-0.029284	-0.0204763	-0.0281732	-0.0232918	-0.0270244	-0.0232918	0.321471	-0.111464	-0.030361	-0.0567728
	Site-IA*Date/Time-9/3/2013	-0.0302611	0.089452	0.0036533	-0.0974415	0.248726	-0.248726	-0.119695	0.10924	-0.129337	0.19858	-0.0173067	-0.00996093	-0.0141088	-0.0173067	-0.0284851	-0.0284851	-0.0284851	-0.0266032	-0.047134	-0.0351106	-0.0173067	-0.0446856	-0.0351106	-0.0394456	-0.0380463	-0.0351106	-0.047134	-0.0245909	-0.00996093	-0.0319489	-0.0266032	-0.0245909	-0.0351106	-0.0351106	-0.0408055	-0.0245909	-0.0408055	-0.0266032	0.839737	-0.0266032	-0.0366032	-0.0302611	-0.0351106	-0.0302611	0.31883	-0.144816	0.130433	-0.0737602
	Site-SD*Date/Time-7/30/2012	-0.0269803	-0.17657	-0.0776721	0.29233	-0.114524	0.114524	0.0656315	-0.0721944	0.0524628	-0.0737711	-0.0154303	-0.008881	-0.0125792	-0.0154303	-0.0253968	-0.0253968	1	-0.0237189	-0.0420239	-0.031304	-0.0154303	-0.039841	-0.031304	-0.035169	-0.0339215	-0.031304	-0.0420239	-0.0219248	-0.008881	-0.0284851	-0.0237189	-0.0219248	-0.031304	-0.031304	-0.0363815	-0.0219248	-0.0363815	-0.0237189	-0.0339215	-0.0237189	-0.0326348	-0.0269803	-0.031304	-0.0269803	-0.0682014	-0.129115	-0.035169	-0.0657634
	Site-SD*Date/Time-8/6/2012	-0.0386498	-0.0234466	-0.111267	0.147158	-0.164058	0.164058	0.0940185	-0.10342	0.0751541	-0.105679	-0.0221043	-0.0127222	-0.0180199	-0.0221043	-0.0363815	-0.0363815	-0.0363815	-0.0339779	0.865734	-0.0448437	-0.0221043	-0.057073	-0.0448437	-0.0503803	-0.0485932	-0.0448437	-0.0602001	-0.0314077	-0.0127222	-0.0408055	-0.0339779	-0.0314077	-0.0448437	-0.0448437	-0.0521173	-0.0314077	-0.0521173	-0.0339779	-0.0485932	-0.0339779	-0.04675	-0.0386498	-0.0448437	-0.0386498	-0.0977	0.0484076	-0.0503803	-0.0942074
	Site-SD*Date/Time-8/10/2012	-0.0332558	0.0456471	-0.0957384	0.0487186	-0.141162	0.141162	0.0454909	-0.0889866	0.0991324	-0.09093	-0.0190194	-0.0109467	-0.015505	-0.0190194	-0.031304	-0.031304	-0.031304	-0.0292359	-0.0517984	1	-0.0190194	-0.0491078	-0.0385852	-0.0433492	-0.0418114	-0.0385852	-0.0517984	-0.0270244	-0.0109467	-0.0351106	-0.0292359	-0.0270244	-0.0385852	-0.0385852	-0.0448437	-0.0270244	-0.0448437	-0.0292359	-0.0418114	-0.0292359	-0.0402255	-0.0332558	-0.0385852	-0.0332558	-0.0840648	0.108585	-0.0433492	-0.0810597
	Site-SD*Date/Time-8/20/2012	-0.0360364	0.00870664	-0.103743	0.101029	-0.152965	0.152965	0.120547	-0.096427	0.0380591	-0.0985329	-0.0206096	-0.011862	-0.0168015	-0.0206096	-0.0339215	-0.0339215	-0.0339215	-0.0316804	-0.0561295	-0.0418114	-0.0206096	0.851422	-0.0418114	-0.0469737	-0.0453074	-0.0418114	-0.0561295	-0.029284	-0.011862	-0.0380463	-0.0316804	-0.029284	-0.0418114	-0.0418114	-0.0485932	-0.029284	-0.0485932	-0.0316804	-0.0453074	-0.0316804	-0.0435889	-0.0360364	-0.0418114	-0.0360364	-0.0910937	0.0762184	-0.0469737	-0.0878373
	Site-SD*Date/Time-8/27/2012	-0.0332558	0.0456471	-0.0957384	0.0487186	-0.141162	0.141162	0.0454909	-0.0889866	0.0991324	-0.09093	-0.0190194	-0.0109467	-0.015505	-0.0190194	-0.031304	-0.031304	-0.031304	-0.0292359	-0.0517984	-0.0385852	-0.0190194	-0.0491078	1	-0.0433492	-0.0418114	-0.0385852	-0.0517984	-0.0270244	-0.0109467	-0.0351106	-0.0292359	-0.0270244	-0.0385852	-0.0385852	-0.0448437	-0.0270244	-0.0448437	-0.0292359	-0.0418114	-0.0292359	-0.0402255	-0.0332558	-0.0385852	-0.0332558	-0.0840648	0.108585	-0.0433492	-0.0810597
	Site-SD*Date/Time-8/21/2013	-0.0360364	0.00870664	0.127886	-0.116038	-0.152965	0.152965	0.0547755	-0.096427	0.102086	-0.0985329	-0.0206096	-0.011862	-0.0168015	-0.0206096	-0.0339215	-0.0339215	-0.0339215	-0.0316804	-0.0561295	-0.0418114	-0.0206096	-0.0532139	-0.0418114	-0.0469737	1	-0.0418114	-0.0561295	-0.029284	-0.011862	-0.0380463	-0.0316804	-0.029284	-0.0418114	-0.0418114	-0.0485932	-0.029284	-0.0485932	-0.0316804	-0.0453074	-0.0316804	-0.0435889	-0.0360364	-0.0418114	-0.0360364	-0.0910937	0.0762184	-0.0469737	0.170869
	Site-SD*Date/Time-8/28/2013	-0.0332558	0.17729	-0.0957384	-0.107085	-0.141162	0.141162	0.0100847	0.0852114	-0.00426835	-0.09093	-0.0190194	-0.0109467	-0.015505	-0.0190194	-0.031304	-0.031304	-0.031304	-0.0292359	-0.0517984	-0.0385852	-0.0190194	-0.0491078	-0.0385852	-0.0433492	-0.0418114	1	-0.0517984	-0.0270244	-0.0109467	-0.0351106	-0.0292359	-0.0270244	-0.0385852	-0.0385852	-0.0448437	-0.0270244	-0.0448437	-0.0292359	-0.0418114	-0.0292359	-0.0402255	-0.0332558	-0.0385852	-0.0332558	-0.0840648	0.24245	-0.0433492	-0.0810597
	Site-SD*Date/Time-8/29/2013	-0.0302611	-0.0542942	0.185194	-0.0974415	-0.12845	0.12845	-0.00371054	-0.0809733	-0.0164292	0.104806	-0.0173067	-0.00996093	-0.0141088	-0.0173067	-0.0284851	-0.0284851	-0.0284851	-0.0266032	-0.047134	-0.0351106	-0.0173067	-0.0446856	-0.0351106	-0.0394456	-0.0380463	-0.0351106	0.677831	-0.0245909	-0.00996093	-0.0319489	-0.0266032	-0.0245909	-0.0351106	-0.0351106	-0.0408055	-0.0245909	-0.0408055	-0.0266032	-0.0380463	-0.0266032	-0.0366032	-0.0302611	-0.0351106	-0.0302611	-0.0764947	0.00135765	-0.0394456	0.230383
	Site-SD*Date/Time-8/30/2013	-0.0251978	-0.164904	0.305372	-0.0811375	-0.106958	0.106958	-0.0996674	0.102275	-0.107696	0.154199	-0.0144109	-0.00829426	-0.0117481	-0.0144109	-0.0237189	-0.0237189	-0.0237189	-0.0221519	-0.0392475	-0.0292359	-0.0144109	-0.0372088	-0.0292359	-0.0328455	-0.0316804	-0.0292359	-0.0392475	-0.0204763	-0.00829426	-0.0266032	1	-0.0204763	-0.0292359	-0.0292359	-0.0339779	-0.0204763	-0.0339779	-0.0221519	-0.0316804	-0.0221519	-0.0304787	-0.0251978	-0.0292359	-0.0251978	-0.0636956	-0.120585	-0.0328455	0.360671
	Site-SD*Date/Time-9/5/2012	-0.0332558	0.0456471	-0.0957384	0.0487186	-0.141162	0.141162	0.0808971	-0.0889866	0.0646655	-0.09093	-0.0190194	-0.0109467	-0.015505	-0.0190194	-0.031304	-0.031304	-0.031304	-0.0292359	-0.0517984	-0.0385852	-0.0190194	-0.0491078	-0.0385852	-0.0433492	-0.0418114	-0.0385852	-0.0517984	-0.0270244	-0.0109467	-0.0351106	-0.0292359	-0.0270244	1	-0.0385852	-0.0448437	-0.0270244	-0.0448437	-0.0292359	-0.0418114	-0.0292359	-0.0402255	-0.0332558	-0.0385852	-0.0332558	-0.0840648	0.108585	-0.0433492	-0.0810597
	Site-SD*Date/Time-9/11/2012	-0.0332558	0.0456471	-0.0957384	0.0487186	-0.141162	0.141162	0.15171	-0.0889866	-0.00426835	-0.09093	-0.0190194	-0.0109467	-0.015505	-0.0190194	-0.031304	-0.031304	-0.031304	-0.0292359	-0.0517984	-0.0385852	-0.0190194	-0.0491078	-0.0385852	-0.0433492	-0.0418114	-0.0385852	-0.0517984	-0.0270244	-0.0109467	-0.0351106	-0.0292359	-0.0270244	-0.0385852	1	-0.0448437	-0.0270244	-0.0448437	-0.0292359	-0.0418114	-0.0292359	-0.0402255	-0.0332558	-0.0385852	-0.0332558	-0.0840648	0.108585	-0.0433492	-0.0810597
	Site-SD*Date/Time-9/5/2013	-0.0386498	-0.0234466	0.178566	-0.124453	-0.164058	0.164058	0.0940185	-0.10342	0.0751541	-0.105679	-0.0221043	-0.0127222	-0.0180199	-0.0221043	-0.0363815	-0.0363815	-0.0363815	-0.0339779	-0.0602001	-0.0448437	-0.0221043	-0.057073	-0.0448437	-0.0503803	-0.0485932	-0.0448437	-0.0602001	-0.0314077	-0.0127222	-0.0408055	-0.0339779	-0.0314077	-0.0448437	-0.0448437	1	-0.0314077	-0.0521173	-0.0339779	-0.0485932	-0.0339779	-0.04675	-0.0386498	-0.0448437	-0.0386498	-0.0977	0.0484076	-0.0503803	0.229505
	Site-SD*Date/Time-9/13/2013	-0.0386498	-0.0234466	0.178566	-0.124453	-0.164058	0.164058	0.0940185	-0.10342	0.0751541	-0.105679	-0.0221043	-0.0127222	-0.0180199	-0.0221043	-0.0363815	-0.0363815	-0.0363815	-0.0339779	-0.0602001	-0.0448437	-0.0221043	-0.057073	-0.0448437	-0.0503803	-0.0485932	-0.0448437	-0.0602001	-0.0314077	-0.0127222	-0.0408055	-0.0339779	-0.0314077	-0.0448437	-0.0448437	-0.0521173	-0.0314077	1	-0.0339779	-0.0485932	-0.0339779	-0.04675	-0.0386498	-0.0448437	-0.0386498	-0.0977	0.0484076	-0.0503803	0.229505
	Site-SD*Date/Time-9/22/2013	-0.0251978	0.134332	-0.0725406	-0.0811375	-0.106958	0.106958	0.0842901	-0.0674248	0.0266121	-0.0688973	-0.0144109	-0.00829426	-0.0117481	-0.0144109	-0.0237189	-0.0237189	-0.0237189	-0.0221519	-0.0392475	-0.0292359	-0.0144109	-0.0372088	-0.0292359	-0.0328455	-0.0316804	-0.0292359	-0.0392475	-0.0204763	-0.00829426	-0.0266032	-0.0221519	-0.0204763	-0.0292359	-0.0292359	-0.0339779	-0.0204763	-0.0339779	1	-0.0316804	-0.0221519	-0.0304787	-0.0251978	-0.0292359	-0.0251978	-0.0636956	0.183704	-0.0328455	-0.0614186
	Site-SD*Date/Time-9/3/2013	-0.0189579	0.101067	-0.0545771	-0.0610451	-0.0804713	0.0804713	-0.0749864	0.247184	-0.0810267	-0.051836	-0.0108423	-0.00624032	-0.00883888	-0.0108423	-0.0178453	-0.0178453	-0.0178453	-0.0166663	-0.0295285	-0.0219961	-0.0108423	-0.0279946	-0.0219961	-0.0247118	-0.0238352	-0.0219961	-0.0295285	-0.0154057	-0.00624032	-0.0200153	-0.0166663	-0.0154057	-0.0219961	-0.0219961	-0.0255638	-0.0154057	-0.0255638	-0.0166663	0.526078	-0.0166663	-0.0229311	-0.0189579	-0.0219961	-0.0189579	-0.0479224	0.138212	-0.0247118	-0.0462093
	Site-SD*Date/Time-9/8/2013	-0.0251978	0.00608795	0.0894222	-0.0811375	-0.106958	0.106958	-0.0996674	-0.010858	-0.0629265	0.209973	-0.0144109	-0.00829426	-0.0117481	-0.0144109	-0.0237189	-0.0237189	-0.0237189	-0.0221519	-0.0392475	-0.0292359	-0.0144109	-0.0372088	-0.0292359	-0.0328455	-0.0316804	-0.0292359	-0.0392475	-0.0204763	-0.00829426	-0.0266032	-0.0221519	-0.0204763	-0.0292359	-0.0292359	-0.0339779	-0.0204763	-0.0339779	-0.0221519	-0.0316804	1	-0.0304787	-0.0251978	-0.0292359	-0.0251978	-0.0636956	0.0532942	-0.0328455	0.119477
	Site-SD*Date/Time-9/15/2013	-0.0346695	0.0264739	0.10018	-0.111637	-0.147163	0.147163	-0.137132	0.158681	-0.148178	0.194452	-0.0198279	-0.011412	-0.0161642	-0.0198279	-0.0326348	-0.0326348	-0.0326348	-0.0304787	-0.0540004	-0.0402255	-0.0198279	-0.0511954	-0.0402255	-0.045192	-0.0435889	-0.0402255	-0.0540004	-0.0281732	-0.011412	-0.0366032	-0.0304787	-0.0281732	-0.0402255	-0.0402255	-0.04675	-0.0281732	-0.04675	-0.0304787	-0.0435889	-0.0304787	1	-0.0346695	-0.0402255	-0.0346695	-0.0876384	0.0917303	-0.045192	0.13886
	Site-SD*Date/Time-9/20/2013	-0.0286624	0.152802	-0.0825148	-0.0922938	-0.121664	0.121664	-0.113372	0.373717	-0.122504	-0.0783706	-0.0163924	-0.00943471	-0.0133635	-0.0163924	-0.0269803	-0.0269803	-0.0269803	-0.0251978	-0.0446439	-0.0332558	-0.0163924	-0.0423249	-0.0332558	-0.0373617	-0.0360364	-0.0332558	-0.0446439	-0.0232918	-0.00943471	-0.0302611	-0.0251978	-0.0232918	-0.0332558	-0.0332558	-0.0386498	-0.0232918	-0.0386498	-0.0251978	-0.0360364	-0.0251978	-0.0346695	1	-0.0332558	-0.0286624	-0.0724536	0.208963	-0.0373617	-0.0698636
	Site-SD*Date/Time-9/25/2013	-0.0332558	0.0456471	0.070517	-0.107085	-0.141162	0.141162	-0.13154	-0.0889866	-0.142136	0.42434	-0.0190194	-0.0109467	-0.015505	-0.0190194	-0.031304	-0.031304	-0.031304	-0.0292359	-0.0517984	-0.0385852	-0.0190194	-0.0491078	-0.0385852	-0.0433492	-0.0418114	-0.0385852	-0.0517984	-0.0270244	-0.0109467	-0.0351106	-0.0292359	-0.0270244	-0.0385852	-0.0385852	-0.0448437	-0.0270244	-0.0448437	-0.0292359	-0.0418114	-0.0292359	-0.0402255	-0.0332558	1	-0.0332558	-0.0840648	0.108585	-0.0433492	0.10463
	Cultivar-Frontenac*Date/Time-7/12/2012	-0.0189579	-0.124068	-0.0545771	0.205409	0.155822	-0.155822	0.16722	-0.0507281	-0.0810267	-0.051836	-0.0108423	-0.00624032	-0.00883888	-0.0108423	0.70266	-0.0178453	-0.0178453	-0.0166663	-0.0295285	-0.0219961	-0.0108423	-0.0279946	-0.0219961	-0.0247118	-0.0238352	-0.0219961	-0.0295285	-0.0154057	-0.00624032	-0.0200153	-0.0166663	-0.0154057	-0.0219961	-0.0219961	-0.0255638	-0.0154057	-0.0255638	-0.0166663	-0.0238352	-0.0166663	-0.0229311	-0.0189579	-0.0219961	-0.0189579	-0.0479224	-0.090724	-0.0247118	-0.0462093
	Cultivar-Frontenac*Date/Time-7/18/2012	-0.0189579	-0.124068	-0.0545771	0.205409	0.155822	-0.155822	0.16722	-0.0507281	-0.0810267	-0.051836	-0.0108423	-0.00624032	-0.00883888	-0.0108423	-0.0178453	0.70266	-0.0178453	-0.0166663	-0.0295285	-0.0219961	-0.0108423	-0.0279946	-0.0219961	-0.0247118	-0.0238352	-0.0219961	-0.0295285	-0.0154057	-0.00624032	-0.0200153	-0.0166663	-0.0154057	-0.0219961	-0.0219961	-0.0255638	-0.0154057	-0.0255638	-0.0166663	-0.0238352	-0.0166663	-0.0229311	-0.0189579	-0.0219961	-0.0189579	-0.0479224	-0.090724	-0.0247118	-0.0462093
	Cultivar-Frontenac*Date/Time-7/30/2012	-0.0189579	-0.124068	-0.0545771	0.205409	-0.0804713	0.0804713	0.16722	-0.0507281	-0.0810267	-0.051836	-0.0108423	-0.00624032	-0.00883888	-0.0108423	-0.0178453	-0.0178453	0.70266	-0.0166663	-0.0295285	-0.0219961	-0.0108423	-0.0279946	-0.0219961	-0.0247118	-0.0238352	-0.0219961	-0.0295285	-0.0154057	-0.00624032	-0.0200153	-0.0166663	-0.0154057	-0.0219961	-0.0219961	-0.0255638	-0.0154057	-0.0255638	-0.0166663	-0.0238352	-0.0166663	-0.0229311	-0.0189579	-0.0219961	-0.0189579	-0.0479224	-0.090724	-0.0247118	-0.0462093
	Cultivar-Frontenac*Date/Time-7/31/2012	-0.0163924	-0.107278	-0.0471912	0.177611	0.134735	-0.134735	0.14459	-0.0438631	-0.0700615	-0.0448211	-0.009375	-0.00539582	-0.00764272	-0.009375	-0.0154303	-0.0154303	-0.0154303	0.650549	-0.0255324	-0.0190194	-0.009375	-0.0242061	-0.0190194	-0.0213676	-0.0206096	-0.0190194	-0.0255324	-0.0133208	-0.00539582	-0.0173067	-0.0144109	-0.0133208	-0.0190194	-0.0190194	-0.0221043	-0.0133208	-0.0221043	-0.0144109	-0.0206096	-0.0144109	-0.0198279	-0.0163924	-0.0190194	-0.0163924	-0.0414371	-0.0784465	-0.0213676	-0.0399558
	Cultivar-Frontenac*Date/Time-8/6/2012	-0.0302611	-0.0542942	-0.0871171	0.15775	-0.0530149	0.0530149	0.266919	-0.0809733	-0.129337	-0.0827417	-0.0173067	-0.00996093	-0.0141088	-0.0173067	-0.0284851	-0.0284851	-0.0284851	-0.0266032	0.677831	-0.0351106	-0.0173067	-0.0446856	-0.0351106	-0.0394456	-0.0380463	-0.0351106	-0.047134	-0.0245909	-0.00996093	-0.0319489	-0.0266032	-0.0245909	-0.0351106	-0.0351106	-0.0408055	-0.0245909	-0.0408055	-0.0266032	-0.0380463	-0.0266032	-0.0366032	-0.0302611	-0.0351106	-0.0302611	-0.0764947	0.00135765	-0.0394456	-0.0737602
	Cultivar-Frontenac*Date/Time-8/10/2012	-0.0212289	0.0627529	-0.0611149	-0.00868328	-0.090111	0.090111	0.187251	-0.0568048	-0.0907329	-0.0580454	-0.0121411	-0.00698785	-0.00989769	-0.0121411	-0.019983	-0.019983	-0.019983	-0.0186628	-0.0330657	0.638353	-0.0121411	-0.0313481	-0.024631	-0.0276721	-0.0266905	-0.024631	-0.0330657	-0.0172511	-0.00698785	-0.022413	-0.0186628	-0.0172511	-0.024631	-0.024631	-0.0286261	-0.0172511	-0.0286261	-0.0186628	-0.0266905	-0.0186628	-0.0256781	-0.0212289	-0.024631	-0.0212289	-0.053663	0.103497	-0.0276721	-0.0517447
	Cultivar-Frontenac*Date/Time-8/13/2012	-0.0133635	-0.0874558	-0.0384714	0.144793	0.109839	-0.109839	0.117873	-0.0357583	-0.0571158	-0.0365392	-0.00764272	-0.0043988	-0.00623053	-0.00764272	-0.0125792	-0.0125792	-0.0125792	-0.0117481	-0.0208146	-0.015505	0.815224	-0.0197334	-0.015505	-0.0174194	-0.0168015	-0.015505	-0.0208146	-0.0108595	-0.0043988	-0.0141088	-0.0117481	-0.0108595	-0.015505	-0.015505	-0.0180199	-0.0108595	-0.0180199	-0.0117481	-0.0168015	-0.0117481	-0.0161642	-0.0133635	-0.015505	-0.0133635	-0.0337805	-0.0639514	-0.0174194	-0.0325729
	Cultivar-Frontenac*Date/Time-8/20/2012	-0.0302611	-0.0542942	-0.0871171	0.15775	-0.0530149	0.0530149	0.266919	-0.0809733	-0.129337	-0.0827417	-0.0173067	-0.00996093	-0.0141088	-0.0173067	-0.0284851	-0.0284851	-0.0284851	-0.0266032	-0.047134	-0.0351106	-0.0173067	0.71497	-0.0351106	-0.0394456	-0.0380463	-0.0351106	-0.047134	-0.0245909	-0.00996093	-0.0319489	-0.0266032	-0.0245909	-0.0351106	-0.0351106	-0.0408055	-0.0245909	-0.0408055	-0.0266032	-0.0380463	-0.0266032	-0.0366032	-0.0302611	-0.0351106	-0.0302611	-0.0764947	0.00135765	-0.0394456	-0.0737602
	Cultivar-Frontenac*Date/Time-8/27/2012	-0.0212289	0.0627529	-0.0611149	-0.00868328	-0.090111	0.090111	0.187251	-0.0568048	-0.0907329	-0.0580454	-0.0121411	-0.00698785	-0.00989769	-0.0121411	-0.019983	-0.019983	-0.019983	-0.0186628	-0.0330657	-0.024631	-0.0121411	-0.0313481	0.638353	-0.0276721	-0.0266905	-0.024631	-0.0330657	-0.0172511	-0.00698785	-0.022413	-0.0186628	-0.0172511	-0.024631	-0.024631	-0.0286261	-0.0172511	-0.0286261	-0.0186628	-0.0266905	-0.0186628	-0.0256781	-0.0212289	-0.024631	-0.0212289	-0.053663	0.103497	-0.0276721	-0.0517447
	Cultivar-Frontenac*Date/Time-8/13/2013	-0.0163924	0.0873896	-0.0471912	-0.0527839	0.134735	-0.134735	0.14459	-0.0438631	-0.0700615	-0.0448211	-0.009375	-0.00539582	-0.00764272	-0.009375	-0.0154303	-0.0154303	-0.0154303	-0.0144109	-0.0255324	-0.0190194	-0.009375	-0.0242061	-0.0190194	0.438748	-0.0206096	-0.0190194	-0.0255324	-0.0133208	-0.00539582	-0.0173067	-0.0144109	-0.0133208	-0.0190194	-0.0190194	-0.0221043	-0.0133208	-0.0221043	-0.0144109	-0.0206096	-0.0144109	-0.0198279	-0.0163924	-0.0190194	-0.0163924	0.226247	-0.0784465	-0.0213676	-0.0399558
	Cultivar-Frontenac*Date/Time-8/21/2013	-0.0232918	0.0319705	0.0493889	-0.0750002	-0.0988673	0.0988673	0.205446	-0.0623247	-0.0995496	-0.0636858	-0.0133208	-0.00766687	-0.0108595	-0.0133208	-0.0219248	-0.0219248	-0.0219248	-0.0204763	-0.0362787	-0.0270244	-0.0133208	-0.0343943	-0.0270244	-0.030361	0.64634	-0.0270244	-0.0362787	-0.0189274	-0.00766687	-0.0245909	-0.0204763	-0.0189274	-0.0270244	-0.0270244	-0.0314077	-0.0189274	-0.0314077	-0.0204763	-0.029284	-0.0204763	-0.0281732	-0.0232918	-0.0270244	-0.0232918	-0.0588775	0.0760508	-0.030361	0.0732812
	Cultivar-Frontenac*Date/Time-8/28/2013	-0.0189579	0.101067	-0.0545771	-0.0610451	-0.0804713	0.0804713	0.16722	-0.0507281	-0.0810267	-0.051836	-0.0108423	-0.00624032	-0.00883888	-0.0108423	-0.0178453	-0.0178453	-0.0178453	-0.0166663	-0.0295285	-0.0219961	-0.0108423	-0.0279946	-0.0219961	-0.0247118	-0.0238352	0.570065	-0.0295285	-0.0154057	-0.00624032	-0.0200153	-0.0166663	-0.0154057	-0.0219961	-0.0219961	-0.0255638	-0.0154057	-0.0255638	-0.0166663	-0.0238352	-0.0166663	-0.0229311	-0.0189579	-0.0219961	-0.0189579	-0.0479224	0.138212	-0.0247118	-0.0462093
	Cultivar-Frontenac*Date/Time-8/29/2013	-0.0163924	-0.107278	0.19866	-0.0527839	-0.0695812	0.0695812	0.14459	-0.0438631	-0.0700615	-0.0448211	-0.009375	-0.00539582	-0.00764272	-0.009375	-0.0154303	-0.0154303	-0.0154303	-0.0144109	-0.0255324	-0.0190194	-0.009375	-0.0242061	-0.0190194	-0.0213676	-0.0206096	-0.0190194	0.36718	-0.0133208	-0.00539582	-0.0173067	-0.0144109	-0.0133208	-0.0190194	-0.0190194	-0.0221043	-0.0133208	-0.0221043	-0.0144109	-0.0206096	-0.0144109	-0.0198279	-0.0163924	-0.0190194	-0.0163924	-0.0414371	-0.0784465	-0.0213676	0.234634
	Cultivar-Frontenac*Date/Time-9/5/2012	-0.0232918	0.0319705	-0.0670535	0.0341217	-0.0988673	0.0988673	0.205446	-0.0623247	-0.0995496	-0.0636858	-0.0133208	-0.00766687	-0.0108595	-0.0133208	-0.0219248	-0.0219248	-0.0219248	-0.0204763	-0.0362787	-0.0270244	-0.0133208	-0.0343943	-0.0270244	-0.030361	-0.029284	-0.0270244	-0.0362787	-0.0189274	-0.00766687	-0.0245909	-0.0204763	-0.0189274	0.700383	-0.0270244	-0.0314077	-0.0189274	-0.0314077	-0.0204763	-0.029284	-0.0204763	-0.0281732	-0.0232918	-0.0270244	-0.0232918	-0.0588775	0.0760508	-0.030361	-0.0567728
	Cultivar-Frontenac*Date/Time-9/11/2012	-0.0269803	-0.0163674	-0.0776721	0.102726	-0.114524	0.114524	0.237981	-0.0721944	-0.115314	-0.0737711	-0.0154303	-0.008881	-0.0125792	-0.0154303	-0.0253968	-0.0253968	-0.0253968	-0.0237189	-0.0420239	-0.031304	-0.0154303	-0.039841	-0.031304	-0.035169	-0.0339215	-0.031304	-0.0420239	-0.0219248	-0.008881	-0.0284851	-0.0237189	-0.0219248	-0.031304	0.811296	-0.0363815	-0.0219248	-0.0363815	-0.0237189	-0.0339215	-0.0237189	-0.0326348	-0.0269803	-0.031304	-0.0269803	-0.0682014	0.0337919	-0.035169	-0.0657634
	Cultivar-Frontenac*Date/Time-9/5/2013	-0.0269803	-0.0163674	0.124651	-0.0868772	-0.114524	0.114524	0.237981	-0.0721944	-0.115314	-0.0737711	-0.0154303	-0.008881	-0.0125792	-0.0154303	-0.0253968	-0.0253968	-0.0253968	-0.0237189	-0.0420239	-0.031304	-0.0154303	-0.039841	-0.031304	-0.035169	-0.0339215	-0.031304	-0.0420239	-0.0219248	-0.008881	-0.0284851	-0.0237189	-0.0219248	-0.031304	-0.031304	0.69807	-0.0219248	-0.0363815	-0.0237189	-0.0339215	-0.0237189	-0.0326348	-0.0269803	-0.031304	-0.0269803	-0.0682014	0.0337919	-0.035169	0.160211
	Cultivar-Frontenac*Date/Time-9/9/2013	-0.0163924	0.0873896	-0.0471912	-0.0527839	0.134735	-0.134735	0.14459	-0.0438631	-0.0700615	-0.0448211	-0.009375	-0.00539582	-0.00764272	-0.009375	-0.0154303	-0.0154303	-0.0154303	-0.0144109	-0.0255324	-0.0190194	-0.009375	-0.0242061	-0.0190194	-0.0213676	-0.0206096	-0.0190194	-0.0255324	-0.0133208	-0.00539582	-0.0173067	-0.0144109	-0.0133208	-0.0190194	-0.0190194	-0.0221043	0.703784	-0.0221043	-0.0144109	-0.0206096	-0.0144109	-0.0198279	-0.0163924	-0.0190194	-0.0163924	0.226247	-0.0784465	-0.0213676	-0.0399558
	Cultivar-Frontenac*Date/Time-9/13/2013	-0.0269803	-0.0163674	0.124651	-0.0868772	-0.114524	0.114524	0.237981	-0.0721944	-0.115314	-0.0737711	-0.0154303	-0.008881	-0.0125792	-0.0154303	-0.0253968	-0.0253968	-0.0253968	-0.0237189	-0.0420239	-0.031304	-0.0154303	-0.039841	-0.031304	-0.035169	-0.0339215	-0.031304	-0.0420239	-0.0219248	-0.008881	-0.0284851	-0.0237189	-0.0219248	-0.031304	-0.031304	-0.0363815	-0.0219248	0.69807	-0.0237189	-0.0339215	-0.0237189	-0.0326348	-0.0269803	-0.031304	-0.0269803	-0.0682014	0.0337919	-0.035169	0.160211
	Cultivar-Frontenac*Date/Time-9/22/2013	-0.0189579	0.101067	-0.0545771	-0.0610451	-0.0804713	0.0804713	0.16722	-0.0507281	-0.0810267	-0.051836	-0.0108423	-0.00624032	-0.00883888	-0.0108423	-0.0178453	-0.0178453	-0.0178453	-0.0166663	-0.0295285	-0.0219961	-0.0108423	-0.0279946	-0.0219961	-0.0247118	-0.0238352	-0.0219961	-0.0295285	-0.0154057	-0.00624032	-0.0200153	-0.0166663	-0.0154057	-0.0219961	-0.0219961	-0.0255638	-0.0154057	-0.0255638	0.752366	-0.0238352	-0.0166663	-0.0229311	-0.0189579	-0.0219961	-0.0189579	-0.0479224	0.138212	-0.0247118	-0.0462093
	Cultivar-La Crescent*Date/Time-8/13/2013	-0.0163924	0.0873896	-0.0471912	-0.0527839	0.134735	-0.134735	-0.0648385	0.213733	-0.0700615	-0.0448211	-0.009375	-0.00539582	-0.00764272	-0.009375	-0.0154303	-0.0154303	-0.0154303	-0.0144109	-0.0255324	-0.0190194	-0.009375	-0.0242061	-0.0190194	0.438748	-0.0206096	-0.0190194	-0.0255324	-0.0133208	-0.00539582	-0.0173067	-0.0144109	-0.0133208	-0.0190194	-0.0190194	-0.0221043	-0.0133208	-0.0221043	-0.0144109	-0.0206096	-0.0144109	-0.0198279	-0.0163924	-0.0190194	-0.0163924	0.226247	-0.0784465	-0.0213676	-0.0399558
	Cultivar-La Crescent*Date/Time-8/28/2013	-0.0189579	0.101067	-0.0545771	-0.0610451	-0.0804713	0.0804713	-0.0749864	0.247184	-0.0810267	-0.051836	-0.0108423	-0.00624032	-0.00883888	-0.0108423	-0.0178453	-0.0178453	-0.0178453	-0.0166663	-0.0295285	-0.0219961	-0.0108423	-0.0279946	-0.0219961	-0.0247118	-0.0238352	0.570065	-0.0295285	-0.0154057	-0.00624032	-0.0200153	-0.0166663	-0.0154057	-0.0219961	-0.0219961	-0.0255638	-0.0154057	-0.0255638	-0.0166663	-0.0238352	-0.0166663	-0.0229311	-0.0189579	-0.0219961	-0.0189579	-0.0479224	0.138212	-0.0247118	-0.0462093
	Cultivar-La Crescent*Date/Time-8/29/2013	-0.0232918	-0.0141298	0.10761	-0.0750002	0.191443	-0.191443	-0.0921284	0.303691	-0.0995496	-0.0636858	-0.0133208	-0.00766687	-0.0108595	-0.0133208	-0.0219248	-0.0219248	-0.0219248	-0.0204763	-0.0362787	-0.0270244	-0.0133208	-0.0343943	-0.0270244	-0.030361	-0.029284	-0.0270244	0.521723	-0.0189274	-0.00766687	-0.0245909	-0.0204763	-0.0189274	-0.0270244	-0.0270244	-0.0314077	-0.0189274	-0.0314077	-0.0204763	-0.029284	-0.0204763	-0.0281732	-0.0232918	-0.0270244	-0.0232918	0.131297	-0.111464	0.296526	-0.0567728
	Cultivar-La Crescent*Date/Time-8/10/2013	-0.0232918	-0.0141298	0.10761	-0.0750002	0.191443	-0.191443	-0.0921284	0.303691	-0.0995496	-0.0636858	-0.0133208	-0.00766687	-0.0108595	-0.0133208	-0.0219248	-0.0219248	-0.0219248	-0.0204763	-0.0362787	-0.0270244	-0.0133208	-0.0343943	-0.0270244	-0.030361	-0.029284	-0.0270244	-0.0362787	1	-0.00766687	-0.0245909	-0.0204763	-0.0189274	-0.0270244	-0.0270244	-0.0314077	-0.0189274	-0.0314077	-0.0204763	-0.029284	-0.0204763	-0.0281732	-0.0232918	-0.0270244	-0.0232918	0.131297	-0.111464	0.296526	-0.0567728
	Cultivar-La Crescent*Date/Time-8/14/2013	-0.00943471	-0.0617445	0.11434	-0.03038	0.0775471	-0.0775471	-0.0373181	0.123015	-0.0403242	-0.025797	-0.00539582	-0.00310559	-0.0043988	-0.00539582	-0.008881	-0.008881	-0.008881	-0.00829426	-0.0146953	-0.0109467	-0.00539582	-0.013932	-0.0109467	-0.0122982	-0.011862	-0.0109467	-0.0146953	-0.00766687	1	-0.00996093	-0.00829426	-0.00766687	-0.0109467	-0.0109467	-0.0127222	-0.00766687	-0.0127222	-0.00829426	-0.011862	-0.00829426	-0.011412	-0.00943471	-0.0109467	-0.00943471	-0.0238493	-0.0451502	0.252523	-0.0229967
	Cultivar-La Crescent*Date/Time-8/24/2013	-0.0212289	0.012332	0.0662407	-0.0683577	0.174488	-0.174488	-0.083969	0.276795	-0.0907329	-0.0580454	-0.0121411	-0.00698785	-0.00989769	-0.0121411	-0.019983	-0.019983	-0.019983	-0.0186628	-0.0330657	-0.024631	-0.0121411	-0.0313481	-0.024631	-0.0276721	-0.0266905	-0.024631	-0.0330657	-0.0172511	-0.00698785	0.701526	-0.0186628	-0.0172511	-0.024631	-0.024631	-0.0286261	-0.0172511	-0.0286261	-0.0186628	-0.0266905	-0.0186628	-0.0256781	-0.0212289	-0.024631	-0.0212289	0.154335	-0.101592	0.210677	-0.0517447
	Cultivar-La Crescent*Date/Time-8/30/2013	-0.0163924	-0.107278	0.19866	-0.0527839	-0.0695812	0.0695812	-0.0648385	0.213733	-0.0700615	-0.0448211	-0.009375	-0.00539582	-0.00764272	-0.009375	-0.0154303	-0.0154303	-0.0154303	-0.0144109	-0.0255324	-0.0190194	-0.009375	-0.0242061	-0.0190194	-0.0213676	-0.0206096	-0.0190194	-0.0255324	-0.0133208	-0.00539582	-0.0173067	0.650549	-0.0133208	-0.0190194	-0.0190194	-0.0221043	-0.0133208	-0.0221043	-0.0144109	-0.0206096	-0.0144109	-0.0198279	-0.0163924	-0.0190194	-0.0163924	-0.0414371	-0.0784465	-0.0213676	0.234634
	Cultivar-La Crescent*Date/Time-8/31/2013	-0.0163924	0.0873896	-0.0471912	-0.0527839	0.134735	-0.134735	-0.0648385	0.213733	-0.0700615	-0.0448211	-0.009375	-0.00539582	-0.00764272	-0.009375	-0.0154303	-0.0154303	-0.0154303	-0.0144109	-0.0255324	-0.0190194	-0.009375	-0.0242061	-0.0190194	-0.0213676	-0.0206096	-0.0190194	-0.0255324	-0.0133208	-0.00539582	-0.0173067	-0.0144109	0.703784	-0.0190194	-0.0190194	-0.0221043	-0.0133208	-0.0221043	-0.0144109	-0.0206096	-0.0144109	-0.0198279	-0.0163924	-0.0190194	-0.0163924	0.226247	-0.0784465	-0.0213676	-0.0399558
	Cultivar-La Crescent*Date/Time-9/3/2013	-0.0269803	0.143835	-0.0776721	-0.0868772	0.053618	-0.053618	-0.106718	0.351784	-0.115314	-0.0737711	-0.0154303	-0.008881	-0.0125792	-0.0154303	-0.0253968	-0.0253968	-0.0253968	-0.0237189	-0.0420239	-0.031304	-0.0154303	-0.039841	-0.031304	-0.035169	-0.0339215	-0.031304	-0.0420239	-0.0219248	-0.008881	-0.0284851	-0.0237189	-0.0219248	-0.031304	-0.031304	-0.0363815	-0.0219248	-0.0363815	-0.0237189	0.748695	-0.0237189	-0.0326348	-0.0269803	-0.031304	-0.0269803	0.152089	0.0337919	-0.035169	-0.0657634
	Cultivar-La Crescent*Date/Time-9/8/2013	-0.00943471	-0.0617445	0.11434	-0.03038	-0.0400478	0.0400478	-0.0373181	0.123015	-0.0403242	-0.025797	-0.00539582	-0.00310559	-0.0043988	-0.00539582	-0.008881	-0.008881	-0.008881	-0.00829426	-0.0146953	-0.0109467	-0.00539582	-0.013932	-0.0109467	-0.0122982	-0.011862	-0.0109467	-0.0146953	-0.00766687	-0.00310559	-0.00996093	-0.00829426	-0.00766687	-0.0109467	-0.0109467	-0.0127222	-0.00766687	-0.0127222	-0.00829426	-0.011862	0.374427	-0.011412	-0.00943471	-0.0109467	-0.00943471	-0.0238493	-0.0451502	-0.0122982	0.135045
	Cultivar-La Crescent*Date/Time-9/15/2013	-0.0232918	0.0319705	0.0493889	-0.0750002	-0.0988673	0.0988673	-0.0921284	0.303691	-0.0995496	-0.0636858	-0.0133208	-0.00766687	-0.0108595	-0.0133208	-0.0219248	-0.0219248	-0.0219248	-0.0204763	-0.0362787	-0.0270244	-0.0133208	-0.0343943	-0.0270244	-0.030361	-0.029284	-0.0270244	-0.0362787	-0.0189274	-0.00766687	-0.0245909	-0.0204763	-0.0189274	-0.0270244	-0.0270244	-0.0314077	-0.0189274	-0.0314077	-0.0204763	-0.029284	-0.0204763	0.671823	-0.0232918	-0.0270244	-0.0232918	-0.0588775	0.0760508	-0.030361	0.0732812
	Cultivar-La Crescent*Date/Time-9/20/2013	-0.0286624	0.152802	-0.0825148	-0.0922938	-0.121664	0.121664	-0.113372	0.373717	-0.122504	-0.0783706	-0.0163924	-0.00943471	-0.0133635	-0.0163924	-0.0269803	-0.0269803	-0.0269803	-0.0251978	-0.0446439	-0.0332558	-0.0163924	-0.0423249	-0.0332558	-0.0373617	-0.0360364	-0.0332558	-0.0446439	-0.0232918	-0.00943471	-0.0302611	-0.0251978	-0.0232918	-0.0332558	-0.0332558	-0.0386498	-0.0232918	-0.0386498	-0.0251978	-0.0360364	-0.0251978	-0.0346695	1	-0.0332558	-0.0286624	-0.0724536	0.208963	-0.0373617	-0.0698636
	Cultivar-Marquette*Date/Time-4.16666666666667E-02	0.571912	-0.107278	-0.0471912	-0.0527839	0.134735	-0.134735	-0.0648385	-0.0438631	0.133811	-0.0448211	1	-0.00539582	-0.00764272	-0.009375	-0.0154303	-0.0154303	-0.0154303	-0.0144109	-0.0255324	-0.0190194	-0.009375	-0.0242061	-0.0190194	-0.0213676	-0.0206096	-0.0190194	-0.0255324	-0.0133208	-0.00539582	-0.0173067	-0.0144109	-0.0133208	-0.0190194	-0.0190194	-0.0221043	-0.0133208	-0.0221043	-0.0144109	-0.0206096	-0.0144109	-0.0198279	-0.0163924	-0.0190194	0.571912	-0.0414371	-0.0784465	-0.0213676	-0.0399558
	Cultivar-Marquette*Date/Time-0.3125	0.329167	-0.0617445	-0.0271611	-0.03038	0.0775471	-0.0775471	-0.0373181	-0.0252456	0.0770156	-0.025797	-0.00539582	1	-0.0043988	-0.00539582	-0.008881	-0.008881	-0.008881	-0.00829426	-0.0146953	-0.0109467	-0.00539582	-0.013932	-0.0109467	-0.0122982	-0.011862	-0.0109467	-0.0146953	-0.00766687	-0.00310559	-0.00996093	-0.00829426	-0.00766687	-0.0109467	-0.0109467	-0.0127222	-0.00766687	-0.0127222	-0.00829426	-0.011862	-0.00829426	-0.011412	-0.00943471	-0.0109467	0.329167	-0.0238493	-0.0451502	-0.0122982	-0.0229967
	Cultivar-Marquette*Date/Time-0.5625	0.466236	-0.0874558	-0.0384714	-0.0430307	0.109839	-0.109839	-0.0528579	-0.0357583	0.109086	-0.0365392	-0.00764272	-0.0043988	1	-0.00764272	-0.0125792	-0.0125792	-0.0125792	-0.0117481	-0.0208146	-0.015505	-0.00764272	-0.0197334	-0.015505	-0.0174194	-0.0168015	-0.015505	-0.0208146	-0.0108595	-0.0043988	-0.0141088	-0.0117481	-0.0108595	-0.015505	-0.015505	-0.0180199	-0.0108595	-0.0180199	-0.0117481	-0.0168015	-0.0117481	-0.0161642	-0.0133635	-0.015505	0.466236	-0.0337805	-0.0639514	-0.0174194	-0.0325729
	Cultivar-Marquette*Date/Time-0.770833333333333	0.571912	-0.107278	-0.0471912	-0.0527839	0.134735	-0.134735	-0.0648385	-0.0438631	0.133811	-0.0448211	-0.009375	-0.00539582	-0.00764272	1	-0.0154303	-0.0154303	-0.0154303	-0.0144109	-0.0255324	-0.0190194	-0.009375	-0.0242061	-0.0190194	-0.0213676	-0.0206096	-0.0190194	-0.0255324	-0.0133208	-0.00539582	-0.0173067	-0.0144109	-0.0133208	-0.0190194	-0.0190194	-0.0221043	-0.0133208	-0.0221043	-0.0144109	-0.0206096	-0.0144109	-0.0198279	-0.0163924	-0.0190194	0.571912	-0.0414371	-0.0784465	-0.0213676	-0.0399558
	Cultivar-Marquette*Date/Time-7/12/2012	-0.0189579	-0.124068	-0.0545771	0.205409	0.155822	-0.155822	-0.0749864	-0.0507281	0.154754	-0.051836	-0.0108423	-0.00624032	-0.00883888	-0.0108423	0.70266	-0.0178453	-0.0178453	-0.0166663	-0.0295285	-0.0219961	-0.0108423	-0.0279946	-0.0219961	-0.0247118	-0.0238352	-0.0219961	-0.0295285	-0.0154057	-0.00624032	-0.0200153	-0.0166663	-0.0154057	-0.0219961	-0.0219961	-0.0255638	-0.0154057	-0.0255638	-0.0166663	-0.0238352	-0.0166663	-0.0229311	-0.0189579	-0.0219961	-0.0189579	-0.0479224	-0.090724	-0.0247118	-0.0462093
	Cultivar-Marquette*Date/Time-7/18/2012	-0.0189579	-0.124068	-0.0545771	0.205409	0.155822	-0.155822	-0.0749864	-0.0507281	0.154754	-0.051836	-0.0108423	-0.00624032	-0.00883888	-0.0108423	-0.0178453	0.70266	-0.0178453	-0.0166663	-0.0295285	-0.0219961	-0.0108423	-0.0279946	-0.0219961	-0.0247118	-0.0238352	-0.0219961	-0.0295285	-0.0154057	-0.00624032	-0.0200153	-0.0166663	-0.0154057	-0.0219961	-0.0219961	-0.0255638	-0.0154057	-0.0255638	-0.0166663	-0.0238352	-0.0166663	-0.0229311	-0.0189579	-0.0219961	-0.0189579	-0.0479224	-0.090724	-0.0247118	-0.0462093
	Cultivar-Marquette*Date/Time-7/30/2012	-0.0189579	-0.124068	-0.0545771	0.205409	-0.0804713	0.0804713	-0.0749864	-0.0507281	0.154754	-0.051836	-0.0108423	-0.00624032	-0.00883888	-0.0108423	-0.0178453	-0.0178453	0.70266	-0.0166663	-0.0295285	-0.0219961	-0.0108423	-0.0279946	-0.0219961	-0.0247118	-0.0238352	-0.0219961	-0.0295285	-0.0154057	-0.00624032	-0.0200153	-0.0166663	-0.0154057	-0.0219961	-0.0219961	-0.0255638	-0.0154057	-0.0255638	-0.0166663	-0.0238352	-0.0166663	-0.0229311	-0.0189579	-0.0219961	-0.0189579	-0.0479224	-0.090724	-0.0247118	-0.0462093
	Cultivar-Marquette*Date/Time-7/31/2012	-0.0189579	-0.124068	-0.0545771	0.205409	0.155822	-0.155822	-0.0749864	-0.0507281	0.154754	-0.051836	-0.0108423	-0.00624032	-0.00883888	-0.0108423	-0.0178453	-0.0178453	-0.0178453	0.752366	-0.0295285	-0.0219961	-0.0108423	-0.0279946	-0.0219961	-0.0247118	-0.0238352	-0.0219961	-0.0295285	-0.0154057	-0.00624032	-0.0200153	-0.0166663	-0.0154057	-0.0219961	-0.0219961	-0.0255638	-0.0154057	-0.0255638	-0.0166663	-0.0238352	-0.0166663	-0.0229311	-0.0189579	-0.0219961	-0.0189579	-0.0479224	-0.090724	-0.0247118	-0.0462093
	Cultivar-Marquette*Date/Time-8/6/2012	-0.0317889	-0.0707631	-0.0915155	0.181961	-0.0268755	0.0268755	-0.125738	-0.0850615	0.259493	-0.0869192	-0.0181805	-0.0104638	-0.0148211	-0.0181805	-0.0299233	-0.0299233	-0.0299233	-0.0279463	0.712054	-0.0368833	-0.0181805	-0.0469417	-0.0368833	-0.0414371	-0.0399672	-0.0368833	-0.0495137	-0.0258324	-0.0104638	-0.0335619	-0.0279463	-0.0258324	-0.0368833	-0.0368833	-0.0428657	-0.0258324	-0.0428657	-0.0279463	-0.0399672	-0.0279463	-0.0384512	-0.0317889	-0.0368833	-0.0317889	-0.0803568	-0.0125332	-0.0414371	-0.0774842
	Cultivar-Marquette*Date/Time-8/10/2012	-0.0251978	0.00608795	-0.0725406	0.0706429	-0.106958	0.106958	-0.0996674	-0.0674248	0.205689	-0.0688973	-0.0144109	-0.00829426	-0.0117481	-0.0144109	-0.0237189	-0.0237189	-0.0237189	-0.0221519	-0.0392475	0.757696	-0.0144109	-0.0372088	-0.0292359	-0.0328455	-0.0316804	-0.0292359	-0.0392475	-0.0204763	-0.00829426	-0.0266032	-0.0221519	-0.0204763	-0.0292359	-0.0292359	-0.0339779	-0.0204763	-0.0339779	-0.0221519	-0.0316804	-0.0221519	-0.0304787	-0.0251978	-0.0292359	-0.0251978	-0.0636956	0.0532942	-0.0328455	-0.0614186
	Cultivar-Marquette*Date/Time-8/13/2012	-0.00943471	-0.0617445	-0.0271611	0.102225	0.0775471	-0.0775471	-0.0373181	-0.0252456	0.0770156	-0.025797	-0.00539582	-0.00310559	-0.0043988	-0.00539582	-0.008881	-0.008881	-0.008881	-0.00829426	-0.0146953	-0.0109467	0.575554	-0.013932	-0.0109467	-0.0122982	-0.011862	-0.0109467	-0.0146953	-0.00766687	-0.00310559	-0.00996093	-0.00829426	-0.00766687	-0.0109467	-0.0109467	-0.0127222	-0.00766687	-0.0127222	-0.00829426	-0.011862	-0.00829426	-0.011412	-0.00943471	-0.0109467	-0.00943471	-0.0238493	-0.0451502	-0.0122982	-0.0229967
	Cultivar-Marquette*Date/Time-8/20/2012	-0.0286624	-0.0362979	-0.0825148	0.131512	-0.00258076	0.00258076	-0.113372	-0.0766956	0.233971	-0.0783706	-0.0163924	-0.00943471	-0.0133635	-0.0163924	-0.0269803	-0.0269803	-0.0269803	-0.0251978	-0.0446439	-0.0332558	-0.0163924	0.677199	-0.0332558	-0.0373617	-0.0360364	-0.0332558	-0.0446439	-0.0232918	-0.00943471	-0.0302611	-0.0251978	-0.0232918	-0.0332558	-0.0332558	-0.0386498	-0.0232918	-0.0386498	-0.0251978	-0.0360364	-0.0251978	-0.0346695	-0.0286624	-0.0332558	-0.0286624	-0.0724536	0.0166694	-0.0373617	-0.0698636
	Cultivar-Marquette*Date/Time-8/27/2012	-0.0251978	0.00608795	-0.0725406	0.0706429	-0.106958	0.106958	-0.0996674	-0.0674248	0.205689	-0.0688973	-0.0144109	-0.00829426	-0.0117481	-0.0144109	-0.0237189	-0.0237189	-0.0237189	-0.0221519	-0.0392475	-0.0292359	-0.0144109	-0.0372088	0.757696	-0.0328455	-0.0316804	-0.0292359	-0.0392475	-0.0204763	-0.00829426	-0.0266032	-0.0221519	-0.0204763	-0.0292359	-0.0292359	-0.0339779	-0.0204763	-0.0339779	-0.0221519	-0.0316804	-0.0221519	-0.0304787	-0.0251978	-0.0292359	-0.0251978	-0.0636956	0.0532942	-0.0328455	-0.0614186
	Cultivar-Marquette*Date/Time-8/13/2013	-0.0163924	0.0873896	-0.0471912	-0.0527839	0.134735	-0.134735	-0.0648385	-0.0438631	0.133811	-0.0448211	-0.009375	-0.00539582	-0.00764272	-0.009375	-0.0154303	-0.0154303	-0.0154303	-0.0144109	-0.0255324	-0.0190194	-0.009375	-0.0242061	-0.0190194	0.438748	-0.0206096	-0.0190194	-0.0255324	-0.0133208	-0.00539582	-0.0173067	-0.0144109	-0.0133208	-0.0190194	-0.0190194	-0.0221043	-0.0133208	-0.0221043	-0.0144109	-0.0206096	-0.0144109	-0.0198279	-0.0163924	-0.0190194	-0.0163924	0.226247	-0.0784465	-0.0213676	-0.0399558
	Cultivar-Marquette*Date/Time-8/21/2013	-0.0269803	-0.0163674	0.124651	-0.0868772	-0.114524	0.114524	-0.106718	-0.0721944	0.22024	-0.0737711	-0.0154303	-0.008881	-0.0125792	-0.0154303	-0.0253968	-0.0253968	-0.0253968	-0.0237189	-0.0420239	-0.031304	-0.0154303	-0.039841	-0.031304	-0.035169	0.748695	-0.031304	-0.0420239	-0.0219248	-0.008881	-0.0284851	-0.0237189	-0.0219248	-0.031304	-0.031304	-0.0363815	-0.0219248	-0.0363815	-0.0237189	-0.0339215	-0.0237189	-0.0326348	-0.0269803	-0.031304	-0.0269803	-0.0682014	0.0337919	-0.035169	0.160211
	Cultivar-Marquette*Date/Time-8/28/2013	-0.0189579	0.101067	-0.0545771	-0.0610451	-0.0804713	0.0804713	-0.0749864	-0.0507281	0.154754	-0.051836	-0.0108423	-0.00624032	-0.00883888	-0.0108423	-0.0178453	-0.0178453	-0.0178453	-0.0166663	-0.0295285	-0.0219961	-0.0108423	-0.0279946	-0.0219961	-0.0247118	-0.0238352	0.570065	-0.0295285	-0.0154057	-0.00624032	-0.0200153	-0.0166663	-0.0154057	-0.0219961	-0.0219961	-0.0255638	-0.0154057	-0.0255638	-0.0166663	-0.0238352	-0.0166663	-0.0229311	-0.0189579	-0.0219961	-0.0189579	-0.0479224	0.138212	-0.0247118	-0.0462093
	Cultivar-Marquette*Date/Time-8/29/2013	-0.0163924	-0.107278	0.19866	-0.0527839	-0.0695812	0.0695812	-0.0648385	-0.0438631	0.133811	-0.0448211	-0.009375	-0.00539582	-0.00764272	-0.009375	-0.0154303	-0.0154303	-0.0154303	-0.0144109	-0.0255324	-0.0190194	-0.009375	-0.0242061	-0.0190194	-0.0213676	-0.0206096	-0.0190194	0.36718	-0.0133208	-0.00539582	-0.0173067	-0.0144109	-0.0133208	-0.0190194	-0.0190194	-0.0221043	-0.0133208	-0.0221043	-0.0144109	-0.0206096	-0.0144109	-0.0198279	-0.0163924	-0.0190194	-0.0163924	-0.0414371	-0.0784465	-0.0213676	0.234634
	Cultivar-Marquette*Date/Time-9/5/2012	-0.0232918	0.0319705	-0.0670535	0.0341217	-0.0988673	0.0988673	-0.0921284	-0.0623247	0.190131	-0.0636858	-0.0133208	-0.00766687	-0.0108595	-0.0133208	-0.0219248	-0.0219248	-0.0219248	-0.0204763	-0.0362787	-0.0270244	-0.0133208	-0.0343943	-0.0270244	-0.030361	-0.029284	-0.0270244	-0.0362787	-0.0189274	-0.00766687	-0.0245909	-0.0204763	-0.0189274	0.700383	-0.0270244	-0.0314077	-0.0189274	-0.0314077	-0.0204763	-0.029284	-0.0204763	-0.0281732	-0.0232918	-0.0270244	-0.0232918	-0.0588775	0.0760508	-0.030361	-0.0567728
	Cultivar-Marquette*Date/Time-9/11/2012	-0.0189579	0.101067	-0.0545771	-0.0610451	-0.0804713	0.0804713	-0.0749864	-0.0507281	0.154754	-0.051836	-0.0108423	-0.00624032	-0.00883888	-0.0108423	-0.0178453	-0.0178453	-0.0178453	-0.0166663	-0.0295285	-0.0219961	-0.0108423	-0.0279946	-0.0219961	-0.0247118	-0.0238352	-0.0219961	-0.0295285	-0.0154057	-0.00624032	-0.0200153	-0.0166663	-0.0154057	-0.0219961	0.570065	-0.0255638	-0.0154057	-0.0255638	-0.0166663	-0.0238352	-0.0166663	-0.0229311	-0.0189579	-0.0219961	-0.0189579	-0.0479224	0.138212	-0.0247118	-0.0462093
	Cultivar-Marquette*Date/Time-9/5/2013	-0.0269803	-0.0163674	0.124651	-0.0868772	-0.114524	0.114524	-0.106718	-0.0721944	0.22024	-0.0737711	-0.0154303	-0.008881	-0.0125792	-0.0154303	-0.0253968	-0.0253968	-0.0253968	-0.0237189	-0.0420239	-0.031304	-0.0154303	-0.039841	-0.031304	-0.035169	-0.0339215	-0.031304	-0.0420239	-0.0219248	-0.008881	-0.0284851	-0.0237189	-0.0219248	-0.031304	-0.031304	0.69807	-0.0219248	-0.0363815	-0.0237189	-0.0339215	-0.0237189	-0.0326348	-0.0269803	-0.031304	-0.0269803	-0.0682014	0.0337919	-0.035169	0.160211
	Cultivar-Marquette*Date/Time-9/9/2013	-0.0163924	0.0873896	-0.0471912	-0.0527839	0.134735	-0.134735	-0.0648385	-0.0438631	0.133811	-0.0448211	-0.009375	-0.00539582	-0.00764272	-0.009375	-0.0154303	-0.0154303	-0.0154303	-0.0144109	-0.0255324	-0.0190194	-0.009375	-0.0242061	-0.0190194	-0.0213676	-0.0206096	-0.0190194	-0.0255324	-0.0133208	-0.00539582	-0.0173067	-0.0144109	-0.0133208	-0.0190194	-0.0190194	-0.0221043	0.703784	-0.0221043	-0.0144109	-0.0206096	-0.0144109	-0.0198279	-0.0163924	-0.0190194	-0.0163924	0.226247	-0.0784465	-0.0213676	-0.0399558
	Cultivar-Marquette*Date/Time-9/13/2013	-0.0269803	-0.0163674	0.124651	-0.0868772	-0.114524	0.114524	-0.106718	-0.0721944	0.22024	-0.0737711	-0.0154303	-0.008881	-0.0125792	-0.0154303	-0.0253968	-0.0253968	-0.0253968	-0.0237189	-0.0420239	-0.031304	-0.0154303	-0.039841	-0.031304	-0.035169	-0.0339215	-0.031304	-0.0420239	-0.0219248	-0.008881	-0.0284851	-0.0237189	-0.0219248	-0.031304	-0.031304	-0.0363815	-0.0219248	0.69807	-0.0237189	-0.0339215	-0.0237189	-0.0326348	-0.0269803	-0.031304	-0.0269803	-0.0682014	0.0337919	-0.035169	0.160211
	Cultivar-Marquette*Date/Time-9/22/2013	-0.0163924	0.0873896	-0.0471912	-0.0527839	-0.0695812	0.0695812	-0.0648385	-0.0438631	0.133811	-0.0448211	-0.009375	-0.00539582	-0.00764272	-0.009375	-0.0154303	-0.0154303	-0.0154303	-0.0144109	-0.0255324	-0.0190194	-0.009375	-0.0242061	-0.0190194	-0.0213676	-0.0206096	-0.0190194	-0.0255324	-0.0133208	-0.00539582	-0.0173067	-0.0144109	-0.0133208	-0.0190194	-0.0190194	-0.0221043	-0.0133208	-0.0221043	0.650549	-0.0206096	-0.0144109	-0.0198279	-0.0163924	-0.0190194	-0.0163924	-0.0414371	0.119508	-0.0213676	-0.0399558
	Cultivar-Marquette*Date/Time-9/8/2013	-0.00943471	-0.0617445	0.11434	-0.03038	-0.0400478	0.0400478	-0.0373181	-0.0252456	0.0770156	-0.025797	-0.00539582	-0.00310559	-0.0043988	-0.00539582	-0.008881	-0.008881	-0.008881	-0.00829426	-0.0146953	-0.0109467	-0.00539582	-0.013932	-0.0109467	-0.0122982	-0.011862	-0.0109467	-0.0146953	-0.00766687	-0.00310559	-0.00996093	-0.00829426	-0.00766687	-0.0109467	-0.0109467	-0.0127222	-0.00766687	-0.0127222	-0.00829426	-0.011862	0.374427	-0.011412	-0.00943471	-0.0109467	-0.00943471	-0.0238493	-0.0451502	-0.0122982	0.135045
	Cultivar-St. Croix*Date/Time-8/13/2013	-0.0232918	0.124171	-0.0670535	-0.0750002	0.191443	-0.191443	-0.0921284	-0.0623247	-0.0995496	0.2972	-0.0133208	-0.00766687	-0.0108595	-0.0133208	-0.0219248	-0.0219248	-0.0219248	-0.0204763	-0.0362787	-0.0270244	-0.0133208	-0.0343943	-0.0270244	0.623413	-0.029284	-0.0270244	-0.0362787	-0.0189274	-0.00766687	-0.0245909	-0.0204763	-0.0189274	-0.0270244	-0.0270244	-0.0314077	-0.0189274	-0.0314077	-0.0204763	-0.029284	-0.0204763	-0.0281732	-0.0232918	-0.0270244	-0.0232918	0.321471	-0.111464	-0.030361	-0.0567728
	Cultivar-St. Croix*Date/Time-8/29/2013	-0.0286624	0.0771623	0.0130131	-0.0922938	0.0768082	-0.0768082	-0.113372	-0.0766956	-0.122504	0.365729	-0.0163924	-0.00943471	-0.0133635	-0.0163924	-0.0269803	-0.0269803	-0.0269803	-0.0251978	-0.0446439	-0.0332558	-0.0163924	-0.0423249	-0.0332558	-0.0373617	-0.0360364	-0.0332558	0.642023	-0.0232918	-0.00943471	-0.0302611	-0.0251978	-0.0232918	-0.0332558	-0.0332558	-0.0386498	-0.0232918	-0.0386498	-0.0251978	-0.0360364	-0.0251978	-0.0346695	-0.0286624	-0.0332558	-0.0286624	0.0835632	0.0166694	0.141421	-0.0698636
	Cultivar-St. Croix*Date/Time-8/24/2013	-0.0212289	0.012332	0.0662407	-0.0683577	0.174488	-0.174488	-0.083969	-0.0568048	-0.0907329	0.270879	-0.0121411	-0.00698785	-0.00989769	-0.0121411	-0.019983	-0.019983	-0.019983	-0.0186628	-0.0330657	-0.024631	-0.0121411	-0.0313481	-0.024631	-0.0276721	-0.0266905	-0.024631	-0.0330657	-0.0172511	-0.00698785	0.701526	-0.0186628	-0.0172511	-0.024631	-0.024631	-0.0286261	-0.0172511	-0.0286261	-0.0186628	-0.0266905	-0.0186628	-0.0256781	-0.0212289	-0.024631	-0.0212289	0.154335	-0.101592	0.210677	-0.0517447
	Cultivar-St. Croix*Date/Time-8/30/2013	-0.0189579	-0.124068	0.229752	-0.0610451	-0.0804713	0.0804713	-0.0749864	-0.0507281	-0.0810267	0.241901	-0.0108423	-0.00624032	-0.00883888	-0.0108423	-0.0178453	-0.0178453	-0.0178453	-0.0166663	-0.0295285	-0.0219961	-0.0108423	-0.0279946	-0.0219961	-0.0247118	-0.0238352	-0.0219961	-0.0295285	-0.0154057	-0.00624032	-0.0200153	0.752366	-0.0154057	-0.0219961	-0.0219961	-0.0255638	-0.0154057	-0.0255638	-0.0166663	-0.0238352	-0.0166663	-0.0229311	-0.0189579	-0.0219961	-0.0189579	-0.0479224	-0.090724	-0.0247118	0.271357
	Cultivar-St. Croix*Date/Time-8/31/2013	-0.0163924	0.0873896	-0.0471912	-0.0527839	0.134735	-0.134735	-0.0648385	-0.0438631	-0.0700615	0.209165	-0.009375	-0.00539582	-0.00764272	-0.009375	-0.0154303	-0.0154303	-0.0154303	-0.0144109	-0.0255324	-0.0190194	-0.009375	-0.0242061	-0.0190194	-0.0213676	-0.0206096	-0.0190194	-0.0255324	-0.0133208	-0.00539582	-0.0173067	-0.0144109	0.703784	-0.0190194	-0.0190194	-0.0221043	-0.0133208	-0.0221043	-0.0144109	-0.0206096	-0.0144109	-0.0198279	-0.0163924	-0.0190194	-0.0163924	0.226247	-0.0784465	-0.0213676	-0.0399558
	Cultivar-St. Croix*Date/Time-9/3/2013	-0.0232918	0.0319705	0.0493889	-0.0750002	0.191443	-0.191443	-0.0921284	-0.0623247	-0.0995496	0.2972	-0.0133208	-0.00766687	-0.0108595	-0.0133208	-0.0219248	-0.0219248	-0.0219248	-0.0204763	-0.0362787	-0.0270244	-0.0133208	-0.0343943	-0.0270244	-0.030361	-0.029284	-0.0270244	-0.0362787	-0.0189274	-0.00766687	-0.0245909	-0.0204763	-0.0189274	-0.0270244	-0.0270244	-0.0314077	-0.0189274	-0.0314077	-0.0204763	0.64634	-0.0204763	-0.0281732	-0.0232918	-0.0270244	-0.0232918	0.194688	-0.111464	0.187564	-0.0567728
	Cultivar-St. Croix*Date/Time-9/8/2013	-0.0212289	0.0627529	0.00256288	-0.0683577	-0.090111	0.090111	-0.083969	-0.0568048	-0.0907329	0.270879	-0.0121411	-0.00698785	-0.00989769	-0.0121411	-0.019983	-0.019983	-0.019983	-0.0186628	-0.0330657	-0.024631	-0.0121411	-0.0313481	-0.024631	-0.0276721	-0.0266905	-0.024631	-0.0330657	-0.0172511	-0.00698785	-0.022413	-0.0186628	-0.0172511	-0.024631	-0.024631	-0.0286261	-0.0172511	-0.0286261	-0.0186628	-0.0266905	0.842492	-0.0256781	-0.0212289	-0.024631	-0.0212289	-0.053663	0.103497	-0.0276721	0.0193767
	Cultivar-St. Croix*Date/Time-9/15/2013	-0.0251978	0.00608795	0.0894222	-0.0811375	-0.106958	0.106958	-0.0996674	-0.0674248	-0.107696	0.321521	-0.0144109	-0.00829426	-0.0117481	-0.0144109	-0.0237189	-0.0237189	-0.0237189	-0.0221519	-0.0392475	-0.0292359	-0.0144109	-0.0372088	-0.0292359	-0.0328455	-0.0316804	-0.0292359	-0.0392475	-0.0204763	-0.00829426	-0.0266032	-0.0221519	-0.0204763	-0.0292359	-0.0292359	-0.0339779	-0.0204763	-0.0339779	-0.0221519	-0.0316804	-0.0221519	0.7268	-0.0251978	-0.0292359	-0.0251978	-0.0636956	0.0532942	-0.0328455	0.119477
	Cultivar-St. Croix*Date/Time-9/25/2013	-0.0332558	0.0456471	0.070517	-0.107085	-0.141162	0.141162	-0.13154	-0.0889866	-0.142136	0.42434	-0.0190194	-0.0109467	-0.015505	-0.0190194	-0.031304	-0.031304	-0.031304	-0.0292359	-0.0517984	-0.0385852	-0.0190194	-0.0491078	-0.0385852	-0.0433492	-0.0418114	-0.0385852	-0.0517984	-0.0270244	-0.0109467	-0.0351106	-0.0292359	-0.0270244	-0.0385852	-0.0385852	-0.0448437	-0.0270244	-0.0448437	-0.0292359	-0.0418114	-0.0292359	-0.0402255	-0.0332558	1	-0.0332558	-0.0840648	0.108585	-0.0433492	0.10463
	Method-*PVF*Site-IA*Cultivar-Marquette	1	-0.187578	-0.0825148	-0.0922938	0.235586	-0.235586	-0.113372	-0.0766956	0.233971	-0.0783706	0.571912	0.329167	0.466236	0.571912	-0.0269803	-0.0269803	-0.0269803	-0.0251978	-0.0446439	-0.0332558	-0.0163924	-0.0423249	-0.0332558	-0.0373617	-0.0360364	-0.0332558	-0.0446439	-0.0232918	-0.00943471	-0.0302611	-0.0251978	-0.0232918	-0.0332558	-0.0332558	-0.0386498	-0.0232918	-0.0386498	-0.0251978	-0.0360364	-0.0251978	-0.0346695	-0.0286624	-0.0332558	1	-0.0724536	-0.137165	-0.0373617	-0.0698636
	Method-CB*Site-IA*Cultivar-Frontenac	-0.0232918	0.124171	-0.0670535	-0.0750002	0.191443	-0.191443	0.205446	-0.0623247	-0.0995496	-0.0636858	-0.0133208	-0.00766687	-0.0108595	-0.0133208	-0.0219248	-0.0219248	-0.0219248	-0.0204763	-0.0362787	-0.0270244	-0.0133208	-0.0343943	-0.0270244	0.296526	-0.029284	-0.0270244	-0.0362787	-0.0189274	-0.00766687	-0.0245909	-0.0204763	-0.0189274	-0.0270244	-0.0270244	-0.0314077	0.490536	-0.0314077	-0.0204763	-0.029284	-0.0204763	-0.0281732	-0.0232918	-0.0270244	-0.0232918	0.321471	-0.111464	-0.030361	-0.0567728
	Method-CB*Site-IA*Cultivar-La Crescent	-0.0423249	0.225639	-0.121847	-0.136288	0.347883	-0.347883	-0.167412	0.551856	-0.180898	-0.115728	-0.0242061	-0.013932	-0.0197334	-0.0242061	-0.039841	-0.039841	-0.039841	-0.0372088	-0.0659244	-0.0491078	-0.0242061	-0.0625	-0.0491078	0.13241	-0.0532139	-0.0491078	0.0941777	0.257957	-0.013932	0.183211	-0.0372088	0.257957	-0.0491078	-0.0491078	-0.057073	-0.0343943	-0.057073	-0.0372088	0.205253	-0.0372088	-0.0511954	-0.0423249	-0.0491078	-0.0423249	0.584166	-0.202548	-0.0551709	-0.103165
	Method-CB*Site-IA*Cultivar-Marquette	-0.0232918	0.124171	-0.0670535	-0.0750002	0.191443	-0.191443	-0.0921284	-0.0623247	0.190131	-0.0636858	-0.0133208	-0.00766687	-0.0108595	-0.0133208	-0.0219248	-0.0219248	-0.0219248	-0.0204763	-0.0362787	-0.0270244	-0.0133208	-0.0343943	-0.0270244	0.296526	-0.029284	-0.0270244	-0.0362787	-0.0189274	-0.00766687	-0.0245909	-0.0204763	-0.0189274	-0.0270244	-0.0270244	-0.0314077	0.490536	-0.0314077	-0.0204763	-0.029284	-0.0204763	-0.0281732	-0.0232918	-0.0270244	-0.0232918	0.321471	-0.111464	-0.030361	-0.0567728
	Method-CB*Site-IA*Cultivar-St. Croix	-0.0423249	0.225639	-0.121847	-0.136288	0.347883	-0.347883	-0.167412	-0.113254	-0.180898	0.540062	-0.0242061	-0.013932	-0.0197334	-0.0242061	-0.039841	-0.039841	-0.039841	-0.0372088	-0.0659244	-0.0491078	-0.0242061	-0.0625	-0.0491078	0.319991	-0.0532139	-0.0491078	0.0941777	-0.0343943	-0.013932	0.183211	-0.0372088	0.257957	-0.0491078	-0.0491078	-0.057073	-0.0343943	-0.057073	-0.0372088	0.205253	-0.0372088	-0.0511954	-0.0423249	-0.0491078	-0.0423249	0.584166	-0.202548	-0.0551709	-0.103165
	Method-CB*Site-SD*Cultivar-Frontenac	-0.0672327	0.358425	-0.193553	-0.216491	-0.285385	0.285385	0.59303	-0.179903	-0.287354	-0.183832	-0.0384512	-0.0221308	-0.0313463	-0.0384512	-0.0632869	-0.0632869	-0.0632869	-0.0591057	0.0417067	0.112874	-0.0384512	0.054153	0.112874	-0.0876384	0.092763	0.112874	-0.10472	-0.0546349	-0.0221308	-0.0709826	-0.0591057	-0.0546349	0.112874	0.112874	0.0757216	-0.0546349	0.0757216	0.188831	-0.0845296	-0.0591057	-0.0813233	-0.0672327	-0.0780072	-0.0672327	-0.169953	0.490159	-0.0876384	-0.163877
	Method-CB*Site-SD*Cultivar-La Crescent	-0.0446439	0.238002	-0.128523	-0.143755	-0.189502	0.189502	-0.176585	0.582093	-0.190809	-0.122068	-0.0255324	-0.0146953	-0.0208146	-0.0255324	-0.0420239	-0.0420239	-0.0420239	-0.0392475	-0.0695364	-0.0517984	-0.0255324	-0.0659244	-0.0517984	-0.0581938	-0.0561295	0.213771	-0.0695364	-0.0362787	-0.0146953	-0.047134	-0.0392475	-0.0362787	-0.0517984	-0.0517984	-0.0602001	-0.0362787	-0.0602001	-0.0392475	0.190535	-0.0392475	0.201562	0.642023	-0.0517984	-0.0446439	-0.112852	0.325476	-0.0581938	-0.108818
	Method-CB*Site-SD*Cultivar-Marquette	-0.0663455	0.353695	-0.190999	-0.213635	-0.281619	0.281619	-0.262424	-0.177529	0.541579	-0.181406	-0.0379438	-0.0218387	-0.0309327	-0.0379438	-0.0624518	-0.0624518	-0.0624518	-0.0583258	0.0445167	0.115765	-0.0379438	0.0569596	0.115765	-0.086482	0.0956076	0.115765	-0.103338	-0.053914	-0.0218387	-0.070046	-0.0583258	-0.053914	0.115765	0.115765	0.0785407	-0.053914	0.0785407	0.129441	-0.0834142	-0.0583258	-0.0802502	-0.0663455	-0.0769778	-0.0663455	-0.16771	0.48369	-0.086482	-0.161715
	Method-CB*Site-SD*Cultivar-St. Croix	-0.0434961	0.231882	-0.125219	-0.140059	-0.184629	0.184629	-0.172045	-0.116388	-0.185903	0.555005	-0.0248759	-0.0143175	-0.0202794	-0.0248759	-0.0409434	-0.0409434	-0.0409434	-0.0382384	-0.0677485	-0.0504666	-0.0248759	-0.0642294	-0.0504666	-0.0566975	-0.0546863	-0.0504666	0.140659	-0.035346	-0.0143175	-0.0459221	-0.0382384	-0.035346	-0.0504666	-0.0504666	-0.0586522	-0.035346	-0.0586522	-0.0382384	-0.0546863	0.314647	0.208829	-0.0434961	0.492891	-0.0434961	-0.109951	0.317107	-0.0566975	-0.10602
	Method-GV*Site-IA*Cultivar-La Crescent	-0.0286624	-0.187578	0.347361	-0.0922938	0.235586	-0.235586	-0.113372	0.373717	-0.122504	-0.0783706	-0.0163924	-0.00943471	-0.0133635	-0.0163924	-0.0269803	-0.0269803	-0.0269803	-0.0251978	-0.0446439	-0.0332558	-0.0163924	-0.0423249	-0.0332558	-0.0373617	-0.0360364	-0.0332558	0.184245	0.394666	0.329167	0.186946	-0.0251978	-0.0232918	-0.0332558	-0.0332558	-0.0386498	-0.0232918	-0.0386498	-0.0251978	-0.0360364	-0.0251978	-0.0346695	-0.0286624	-0.0332558	-0.0286624	-0.0724536	-0.137165	0.76716	-0.0698636
	Method-GV*Site-IA*Cultivar-St. Croix	-0.0232918	-0.152431	0.282274	-0.0750002	0.191443	-0.191443	-0.0921284	-0.0623247	-0.0995496	0.2972	-0.0133208	-0.00766687	-0.0108595	-0.0133208	-0.0219248	-0.0219248	-0.0219248	-0.0204763	-0.0362787	-0.0270244	-0.0133208	-0.0343943	-0.0270244	-0.030361	-0.029284	-0.0270244	0.149722	-0.0189274	-0.00766687	0.240171	-0.0204763	-0.0189274	-0.0270244	-0.0270244	-0.0314077	-0.0189274	-0.0314077	-0.0204763	0.195924	-0.0204763	-0.0281732	-0.0232918	-0.0270244	-0.0232918	-0.0588775	-0.111464	0.623413	-0.0567728
	Method-GV*Site-SD*Cultivar-Frontenac	-0.0346695	-0.226891	0.420161	-0.111637	-0.147163	0.147163	0.305804	-0.0927694	-0.148178	-0.0947954	-0.0198279	-0.011412	-0.0161642	-0.0198279	-0.0326348	-0.0326348	-0.0326348	-0.0304787	-0.0540004	-0.0402255	-0.0198279	-0.0511954	-0.0402255	-0.045192	0.111128	-0.0402255	0.137671	-0.0281732	-0.011412	-0.0366032	-0.0304787	-0.0281732	-0.0402255	-0.0402255	0.243639	-0.0281732	0.243639	-0.0304787	-0.0435889	-0.0304787	-0.0419355	-0.0346695	-0.0402255	-0.0346695	-0.0876384	-0.165912	-0.045192	0.496245
	Method-GV*Site-SD*Cultivar-La Crescent	-0.0232918	-0.152431	0.282274	-0.0750002	-0.0988673	0.0988673	-0.0921284	0.303691	-0.0995496	-0.0636858	-0.0133208	-0.00766687	-0.0108595	-0.0133208	-0.0219248	-0.0219248	-0.0219248	-0.0204763	-0.0362787	-0.0270244	-0.0133208	-0.0343943	-0.0270244	-0.030361	-0.029284	-0.0270244	-0.0362787	-0.0189274	-0.00766687	-0.0245909	0.451941	-0.0189274	-0.0270244	-0.0270244	-0.0314077	-0.0189274	-0.0314077	-0.0204763	-0.029284	0.136996	0.205159	-0.0232918	-0.0270244	-0.0232918	-0.0588775	-0.111464	-0.030361	0.333389
	Method-GV*Site-SD*Cultivar-Marquette	-0.0386498	-0.25294	0.468398	-0.124453	-0.164058	0.164058	-0.152876	-0.10342	0.315498	-0.105679	-0.0221043	-0.0127222	-0.0180199	-0.0221043	-0.0363815	-0.0363815	-0.0363815	-0.0339779	-0.0602001	-0.0448437	-0.0221043	-0.057073	-0.0448437	-0.0503803	0.231685	-0.0448437	0.113413	-0.0314077	-0.0127222	-0.0408055	-0.0339779	-0.0314077	-0.0448437	-0.0448437	0.210912	-0.0314077	0.210912	-0.0339779	-0.0485932	0.0640119	-0.04675	-0.0386498	-0.0448437	-0.0386498	-0.0977	-0.18496	-0.0503803	0.553218
	Method-GV*Site-SD*Cultivar-St. Croix	-0.0332558	-0.217639	0.403028	-0.107085	-0.141162	0.141162	-0.13154	-0.0889866	-0.142136	0.42434	-0.0190194	-0.0109467	-0.015505	-0.0190194	-0.031304	-0.031304	-0.031304	-0.0292359	-0.0517984	-0.0385852	-0.0190194	-0.0491078	-0.0385852	-0.0433492	-0.0418114	-0.0385852	-0.0517984	-0.0270244	-0.0109467	-0.0351106	0.42044	-0.0270244	-0.0385852	-0.0385852	-0.0448437	-0.0270244	-0.0448437	-0.0292359	-0.0418114	0.083183	0.209637	-0.0332558	0.30761	-0.0332558	-0.0840648	-0.159147	-0.0433492	0.47601
	Method-PVF*Site-IA*Cultivar-Frontenac	-0.0399043	-0.26115	-0.114879	0.432362	0.327987	-0.327987	0.351979	-0.106777	-0.170552	-0.109109	-0.0228218	-0.0131352	-0.0186049	-0.0228218	0.31928	0.31928	-0.0375624	0.250577	0.0503152	-0.0462993	0.266254	0.0589256	-0.0462993	-0.0520156	-0.0501705	-0.0462993	-0.0621541	-0.0324272	-0.0131352	-0.04213	-0.0350808	-0.0324272	-0.0462993	-0.0462993	-0.053809	-0.0324272	-0.053809	-0.0350808	-0.0501705	-0.0350808	-0.0482675	-0.0399043	-0.0462993	-0.0399043	-0.100871	-0.190964	-0.0520156	-0.0972653
	Method-PVF*Site-IA*Cultivar-Marquette	-0.0423249	-0.276991	-0.121847	0.458589	0.347883	-0.347883	-0.167412	-0.113254	0.345499	-0.115728	-0.0242061	-0.013932	-0.0197334	-0.0242061	0.298807	0.298807	-0.039841	0.324248	0.0941777	-0.0491078	0.112962	0.105263	-0.0491078	-0.0551709	-0.0532139	-0.0491078	-0.0659244	-0.0343943	-0.013932	-0.0446856	-0.0372088	-0.0343943	-0.0491078	-0.0491078	-0.057073	-0.0343943	-0.057073	-0.0372088	-0.0532139	-0.0372088	-0.0511954	-0.0423249	-0.0491078	-0.0423249	-0.10699	-0.202548	-0.0551709	-0.103165
	Method-PVF*Site-SD*Cultivar-Frontenac	-0.0434961	-0.284656	-0.125219	0.471278	-0.184629	0.184629	0.38366	-0.116388	-0.185903	-0.11893	-0.0248759	-0.0143175	-0.0202794	-0.0248759	-0.0409434	-0.0409434	0.289674	-0.0382384	0.140659	0.017453	-0.0248759	0.15415	0.017453	-0.0566975	-0.0546863	-0.0504666	-0.0677485	-0.035346	-0.0143175	-0.0459221	-0.0382384	-0.035346	0.0853727	0.221212	-0.0586522	-0.035346	-0.0586522	-0.0382384	-0.0546863	-0.0382384	-0.052612	-0.0434961	-0.0504666	-0.0434961	-0.109951	-0.208152	-0.0566975	-0.10602
	Method-PVF*Site-SD*Cultivar-Marquette	-0.0411285	-0.269161	-0.118403	0.445626	-0.174579	0.174579	-0.16268	-0.110053	0.335732	-0.112456	-0.0235219	-0.0135381	-0.0191756	-0.0235219	-0.0387147	-0.0387147	0.308642	-0.036157	0.154898	0.166356	-0.0235219	0.0539851	0.166356	-0.0536113	-0.0517096	-0.0477196	-0.0640608	-0.033422	-0.0135381	-0.0434224	-0.036157	-0.033422	0.0949973	-0.0477196	-0.0554597	-0.033422	-0.0554597	-0.036157	-0.0517096	-0.036157	-0.0497482	-0.0411285	-0.0477196	-0.0411285	-0.103966	-0.196822	-0.0536113	-0.100249
	Method-*PVF*Site-IA*Date/Time-4.16666666666667E-02	0.571912	-0.107278	-0.0471912	-0.0527839	0.134735	-0.134735	-0.0648385	-0.0438631	0.133811	-0.0448211	1	-0.00539582	-0.00764272	-0.009375	-0.0154303	-0.0154303	-0.0154303	-0.0144109	-0.0255324	-0.0190194	-0.009375	-0.0242061	-0.0190194	-0.0213676	-0.0206096	-0.0190194	-0.0255324	-0.0133208	-0.00539582	-0.0173067	-0.0144109	-0.0133208	-0.0190194	-0.0190194	-0.0221043	-0.0133208	-0.0221043	-0.0144109	-0.0206096	-0.0144109	-0.0198279	-0.0163924	-0.0190194	0.571912	-0.0414371	-0.0784465	-0.0213676	-0.0399558
	Method-*PVF*Site-IA*Date/Time-0.3125	0.329167	-0.0617445	-0.0271611	-0.03038	0.0775471	-0.0775471	-0.0373181	-0.0252456	0.0770156	-0.025797	-0.00539582	1	-0.0043988	-0.00539582	-0.008881	-0.008881	-0.008881	-0.00829426	-0.0146953	-0.0109467	-0.00539582	-0.013932	-0.0109467	-0.0122982	-0.011862	-0.0109467	-0.0146953	-0.00766687	-0.00310559	-0.00996093	-0.00829426	-0.00766687	-0.0109467	-0.0109467	-0.0127222	-0.00766687	-0.0127222	-0.00829426	-0.011862	-0.00829426	-0.011412	-0.00943471	-0.0109467	0.329167	-0.0238493	-0.0451502	-0.0122982	-0.0229967
	Method-*PVF*Site-IA*Date/Time-0.5625	0.466236	-0.0874558	-0.0384714	-0.0430307	0.109839	-0.109839	-0.0528579	-0.0357583	0.109086	-0.0365392	-0.00764272	-0.0043988	1	-0.00764272	-0.0125792	-0.0125792	-0.0125792	-0.0117481	-0.0208146	-0.015505	-0.00764272	-0.0197334	-0.015505	-0.0174194	-0.0168015	-0.015505	-0.0208146	-0.0108595	-0.0043988	-0.0141088	-0.0117481	-0.0108595	-0.015505	-0.015505	-0.0180199	-0.0108595	-0.0180199	-0.0117481	-0.0168015	-0.0117481	-0.0161642	-0.0133635	-0.015505	0.466236	-0.0337805	-0.0639514	-0.0174194	-0.0325729
	Method-*PVF*Site-IA*Date/Time-0.770833333333333	0.571912	-0.107278	-0.0471912	-0.0527839	0.134735	-0.134735	-0.0648385	-0.0438631	0.133811	-0.0448211	-0.009375	-0.00539582	-0.00764272	1	-0.0154303	-0.0154303	-0.0154303	-0.0144109	-0.0255324	-0.0190194	-0.009375	-0.0242061	-0.0190194	-0.0213676	-0.0206096	-0.0190194	-0.0255324	-0.0133208	-0.00539582	-0.0173067	-0.0144109	-0.0133208	-0.0190194	-0.0190194	-0.0221043	-0.0133208	-0.0221043	-0.0144109	-0.0206096	-0.0144109	-0.0198279	-0.0163924	-0.0190194	0.571912	-0.0414371	-0.0784465	-0.0213676	-0.0399558
	Method-CB*Site-IA*Date/Time-8/13/2013	-0.0373617	0.199179	-0.107559	-0.120306	0.307089	-0.307089	-0.0523144	0.0174499	-0.0667512	0.129398	-0.0213676	-0.0122982	-0.0174194	-0.0213676	-0.035169	-0.035169	-0.035169	-0.0328455	-0.0581938	-0.0433492	-0.0213676	-0.0551709	-0.0433492	1	-0.0469737	-0.0433492	-0.0581938	-0.030361	-0.0122982	-0.0394456	-0.0328455	-0.030361	-0.0433492	-0.0433492	-0.0503803	-0.030361	-0.0503803	-0.0328455	-0.0469737	-0.0328455	-0.045192	-0.0373617	-0.0433492	-0.0373617	0.515664	-0.178796	-0.0487013	-0.0910678
	Method-CB*Site-IA*Date/Time-8/29/2013	-0.0232918	0.124171	-0.0670535	-0.0750002	0.191443	-0.191443	-0.0921284	0.120683	-0.0995496	0.116757	-0.0133208	-0.00766687	-0.0108595	-0.0133208	-0.0219248	-0.0219248	-0.0219248	-0.0204763	-0.0362787	-0.0270244	-0.0133208	-0.0343943	-0.0270244	-0.030361	-0.029284	-0.0270244	0.521723	-0.0189274	-0.00766687	-0.0245909	-0.0204763	-0.0189274	-0.0270244	-0.0270244	-0.0314077	-0.0189274	-0.0314077	-0.0204763	-0.029284	-0.0204763	-0.0281732	-0.0232918	-0.0270244	-0.0232918	0.321471	-0.111464	-0.030361	-0.0567728
	Method-CB*Site-IA*Date/Time-8/10/2013	-0.0163924	0.0873896	-0.0471912	-0.0527839	0.134735	-0.134735	-0.0648385	0.213733	-0.0700615	-0.0448211	-0.009375	-0.00539582	-0.00764272	-0.009375	-0.0154303	-0.0154303	-0.0154303	-0.0144109	-0.0255324	-0.0190194	-0.009375	-0.0242061	-0.0190194	-0.0213676	-0.0206096	-0.0190194	-0.0255324	0.703784	-0.00539582	-0.0173067	-0.0144109	-0.0133208	-0.0190194	-0.0190194	-0.0221043	-0.0133208	-0.0221043	-0.0144109	-0.0206096	-0.0144109	-0.0198279	-0.0163924	-0.0190194	-0.0163924	0.226247	-0.0784465	-0.0213676	-0.0399558
	Method-CB*Site-IA*Date/Time-8/24/2013	-0.0232918	0.124171	-0.0670535	-0.0750002	0.191443	-0.191443	-0.0921284	0.120683	-0.0995496	0.116757	-0.0133208	-0.00766687	-0.0108595	-0.0133208	-0.0219248	-0.0219248	-0.0219248	-0.0204763	-0.0362787	-0.0270244	-0.0133208	-0.0343943	-0.0270244	-0.030361	-0.029284	-0.0270244	-0.0362787	-0.0189274	-0.00766687	0.769694	-0.0204763	-0.0189274	-0.0270244	-0.0270244	-0.0314077	-0.0189274	-0.0314077	-0.0204763	-0.029284	-0.0204763	-0.0281732	-0.0232918	-0.0270244	-0.0232918	0.321471	-0.111464	-0.030361	-0.0567728
	Method-CB*Site-IA*Date/Time-8/31/2013	-0.0232918	0.124171	-0.0670535	-0.0750002	0.191443	-0.191443	-0.0921284	0.120683	-0.0995496	0.116757	-0.0133208	-0.00766687	-0.0108595	-0.0133208	-0.0219248	-0.0219248	-0.0219248	-0.0204763	-0.0362787	-0.0270244	-0.0133208	-0.0343943	-0.0270244	-0.030361	-0.029284	-0.0270244	-0.0362787	-0.0189274	-0.00766687	-0.0245909	-0.0204763	1	-0.0270244	-0.0270244	-0.0314077	-0.0189274	-0.0314077	-0.0204763	-0.029284	-0.0204763	-0.0281732	-0.0232918	-0.0270244	-0.0232918	0.321471	-0.111464	-0.030361	-0.0567728
	Method-CB*Site-IA*Date/Time-9/9/2013	-0.0232918	0.124171	-0.0670535	-0.0750002	0.191443	-0.191443	0.056659	-0.0623247	0.0452906	-0.0636858	-0.0133208	-0.00766687	-0.0108595	-0.0133208	-0.0219248	-0.0219248	-0.0219248	-0.0204763	-0.0362787	-0.0270244	-0.0133208	-0.0343943	-0.0270244	-0.030361	-0.029284	-0.0270244	-0.0362787	-0.0189274	-0.00766687	-0.0245909	-0.0204763	-0.0189274	-0.0270244	-0.0270244	-0.0314077	1	-0.0314077	-0.0204763	-0.029284	-0.0204763	-0.0281732	-0.0232918	-0.0270244	-0.0232918	0.321471	-0.111464	-0.030361	-0.0567728
	Method-CB*Site-IA*Date/Time-9/3/2013	-0.0269803	0.143835	-0.0776721	-0.0868772	0.22176	-0.22176	-0.106718	0.139795	-0.115314	0.135247	-0.0154303	-0.008881	-0.0125792	-0.0154303	-0.0253968	-0.0253968	-0.0253968	-0.0237189	-0.0420239	-0.031304	-0.0154303	-0.039841	-0.031304	-0.035169	-0.0339215	-0.031304	-0.0420239	-0.0219248	-0.008881	-0.0284851	-0.0237189	-0.0219248	-0.031304	-0.031304	-0.0363815	-0.0219248	-0.0363815	-0.0237189	0.748695	-0.0237189	-0.0326348	-0.0269803	-0.031304	-0.0269803	0.37238	-0.129115	-0.035169	-0.0657634
	Method-CB*Site-SD*Date/Time-8/6/2012	-0.0269803	0.143835	-0.0776721	-0.0868772	-0.114524	0.114524	0.0656315	-0.0721944	0.0524628	-0.0737711	-0.0154303	-0.008881	-0.0125792	-0.0154303	-0.0253968	-0.0253968	-0.0253968	-0.0237189	0.604343	-0.031304	-0.0154303	-0.039841	-0.031304	-0.035169	-0.0339215	-0.031304	-0.0420239	-0.0219248	-0.008881	-0.0284851	-0.0237189	-0.0219248	-0.031304	-0.031304	-0.0363815	-0.0219248	-0.0363815	-0.0237189	-0.0339215	-0.0237189	-0.0326348	-0.0269803	-0.031304	-0.0269803	-0.0682014	0.196699	-0.035169	-0.0657634
	Method-CB*Site-SD*Date/Time-8/10/2012	-0.0269803	0.143835	-0.0776721	-0.0868772	-0.114524	0.114524	0.0656315	-0.0721944	0.0524628	-0.0737711	-0.0154303	-0.008881	-0.0125792	-0.0154303	-0.0253968	-0.0253968	-0.0253968	-0.0237189	-0.0420239	0.811296	-0.0154303	-0.039841	-0.031304	-0.035169	-0.0339215	-0.031304	-0.0420239	-0.0219248	-0.008881	-0.0284851	-0.0237189	-0.0219248	-0.031304	-0.031304	-0.0363815	-0.0219248	-0.0363815	-0.0237189	-0.0339215	-0.0237189	-0.0326348	-0.0269803	-0.031304	-0.0269803	-0.0682014	0.196699	-0.035169	-0.0657634
	Method-CB*Site-SD*Date/Time-8/20/2012	-0.0269803	0.143835	-0.0776721	-0.0868772	-0.114524	0.114524	0.0656315	-0.0721944	0.0524628	-0.0737711	-0.0154303	-0.008881	-0.0125792	-0.0154303	-0.0253968	-0.0253968	-0.0253968	-0.0237189	-0.0420239	-0.031304	-0.0154303	0.637455	-0.031304	-0.035169	-0.0339215	-0.031304	-0.0420239	-0.0219248	-0.008881	-0.0284851	-0.0237189	-0.0219248	-0.031304	-0.031304	-0.0363815	-0.0219248	-0.0363815	-0.0237189	-0.0339215	-0.0237189	-0.0326348	-0.0269803	-0.031304	-0.0269803	-0.0682014	0.196699	-0.035169	-0.0657634
	Method-CB*Site-SD*Date/Time-8/27/2012	-0.0269803	0.143835	-0.0776721	-0.0868772	-0.114524	0.114524	0.0656315	-0.0721944	0.0524628	-0.0737711	-0.0154303	-0.008881	-0.0125792	-0.0154303	-0.0253968	-0.0253968	-0.0253968	-0.0237189	-0.0420239	-0.031304	-0.0154303	-0.039841	0.811296	-0.035169	-0.0339215	-0.031304	-0.0420239	-0.0219248	-0.008881	-0.0284851	-0.0237189	-0.0219248	-0.031304	-0.031304	-0.0363815	-0.0219248	-0.0363815	-0.0237189	-0.0339215	-0.0237189	-0.0326348	-0.0269803	-0.031304	-0.0269803	-0.0682014	0.196699	-0.035169	-0.0657634
	Method-CB*Site-SD*Date/Time-8/21/2013	-0.0269803	0.143835	-0.0776721	-0.0868772	-0.114524	0.114524	0.0656315	-0.0721944	0.0524628	-0.0737711	-0.0154303	-0.008881	-0.0125792	-0.0154303	-0.0253968	-0.0253968	-0.0253968	-0.0237189	-0.0420239	-0.031304	-0.0154303	-0.039841	-0.031304	-0.035169	0.748695	-0.031304	-0.0420239	-0.0219248	-0.008881	-0.0284851	-0.0237189	-0.0219248	-0.031304	-0.031304	-0.0363815	-0.0219248	-0.0363815	-0.0237189	-0.0339215	-0.0237189	-0.0326348	-0.0269803	-0.031304	-0.0269803	-0.0682014	0.196699	-0.035169	-0.0657634
	Method-CB*Site-SD*Date/Time-8/28/2013	-0.0332558	0.17729	-0.0957384	-0.107085	-0.141162	0.141162	0.0100847	0.0852114	-0.00426835	-0.09093	-0.0190194	-0.0109467	-0.015505	-0.0190194	-0.031304	-0.031304	-0.031304	-0.0292359	-0.0517984	-0.0385852	-0.0190194	-0.0491078	-0.0385852	-0.0433492	-0.0418114	1	-0.0517984	-0.0270244	-0.0109467	-0.0351106	-0.0292359	-0.0270244	-0.0385852	-0.0385852	-0.0448437	-0.0270244	-0.0448437	-0.0292359	-0.0418114	-0.0292359	-0.0402255	-0.0332558	-0.0385852	-0.0332558	-0.0840648	0.24245	-0.0433492	-0.0810597
	Method-CB*Site-SD*Date/Time-8/29/2013	-0.0189579	0.101067	-0.0545771	-0.0610451	-0.0804713	0.0804713	-0.0749864	-0.0507281	-0.0810267	0.241901	-0.0108423	-0.00624032	-0.00883888	-0.0108423	-0.0178453	-0.0178453	-0.0178453	-0.0166663	-0.0295285	-0.0219961	-0.0108423	-0.0279946	-0.0219961	-0.0247118	-0.0238352	-0.0219961	0.424647	-0.0154057	-0.00624032	-0.0200153	-0.0166663	-0.0154057	-0.0219961	-0.0219961	-0.0255638	-0.0154057	-0.0255638	-0.0166663	-0.0238352	-0.0166663	-0.0229311	-0.0189579	-0.0219961	-0.0189579	-0.0479224	0.138212	-0.0247118	-0.0462093
	Method-CB*Site-SD*Date/Time-9/5/2012	-0.0269803	0.143835	-0.0776721	-0.0868772	-0.114524	0.114524	0.0656315	-0.0721944	0.0524628	-0.0737711	-0.0154303	-0.008881	-0.0125792	-0.0154303	-0.0253968	-0.0253968	-0.0253968	-0.0237189	-0.0420239	-0.031304	-0.0154303	-0.039841	-0.031304	-0.035169	-0.0339215	-0.031304	-0.0420239	-0.0219248	-0.008881	-0.0284851	-0.0237189	-0.0219248	0.811296	-0.031304	-0.0363815	-0.0219248	-0.0363815	-0.0237189	-0.0339215	-0.0237189	-0.0326348	-0.0269803	-0.031304	-0.0269803	-0.0682014	0.196699	-0.035169	-0.0657634
	Method-CB*Site-SD*Date/Time-9/11/2012	-0.0269803	0.143835	-0.0776721	-0.0868772	-0.114524	0.114524	0.0656315	-0.0721944	0.0524628	-0.0737711	-0.0154303	-0.008881	-0.0125792	-0.0154303	-0.0253968	-0.0253968	-0.0253968	-0.0237189	-0.0420239	-0.031304	-0.0154303	-0.039841	-0.031304	-0.035169	-0.0339215	-0.031304	-0.0420239	-0.0219248	-0.008881	-0.0284851	-0.0237189	-0.0219248	-0.031304	0.811296	-0.0363815	-0.0219248	-0.0363815	-0.0237189	-0.0339215	-0.0237189	-0.0326348	-0.0269803	-0.031304	-0.0269803	-0.0682014	0.196699	-0.035169	-0.0657634
	Method-CB*Site-SD*Date/Time-9/5/2013	-0.0269803	0.143835	-0.0776721	-0.0868772	-0.114524	0.114524	0.0656315	-0.0721944	0.0524628	-0.0737711	-0.0154303	-0.008881	-0.0125792	-0.0154303	-0.0253968	-0.0253968	-0.0253968	-0.0237189	-0.0420239	-0.031304	-0.0154303	-0.039841	-0.031304	-0.035169	-0.0339215	-0.031304	-0.0420239	-0.0219248	-0.008881	-0.0284851	-0.0237189	-0.0219248	-0.031304	-0.031304	0.69807	-0.0219248	-0.0363815	-0.0237189	-0.0339215	-0.0237189	-0.0326348	-0.0269803	-0.031304	-0.0269803	-0.0682014	0.196699	-0.035169	-0.0657634
	Method-CB*Site-SD*Date/Time-9/13/2013	-0.0269803	0.143835	-0.0776721	-0.0868772	-0.114524	0.114524	0.0656315	-0.0721944	0.0524628	-0.0737711	-0.0154303	-0.008881	-0.0125792	-0.0154303	-0.0253968	-0.0253968	-0.0253968	-0.0237189	-0.0420239	-0.031304	-0.0154303	-0.039841	-0.031304	-0.035169	-0.0339215	-0.031304	-0.0420239	-0.0219248	-0.008881	-0.0284851	-0.0237189	-0.0219248	-0.031304	-0.031304	-0.0363815	-0.0219248	0.69807	-0.0237189	-0.0339215	-0.0237189	-0.0326348	-0.0269803	-0.031304	-0.0269803	-0.0682014	0.196699	-0.035169	-0.0657634
	Method-CB*Site-SD*Date/Time-9/22/2013	-0.0251978	0.134332	-0.0725406	-0.0811375	-0.106958	0.106958	0.0842901	-0.0674248	0.0266121	-0.0688973	-0.0144109	-0.00829426	-0.0117481	-0.0144109	-0.0237189	-0.0237189	-0.0237189	-0.0221519	-0.0392475	-0.0292359	-0.0144109	-0.0372088	-0.0292359	-0.0328455	-0.0316804	-0.0292359	-0.0392475	-0.0204763	-0.00829426	-0.0266032	-0.0221519	-0.0204763	-0.0292359	-0.0292359	-0.0339779	-0.0204763	-0.0339779	1	-0.0316804	-0.0221519	-0.0304787	-0.0251978	-0.0292359	-0.0251978	-0.0636956	0.183704	-0.0328455	-0.0614186
	Method-CB*Site-SD*Date/Time-9/3/2013	-0.0189579	0.101067	-0.0545771	-0.0610451	-0.0804713	0.0804713	-0.0749864	0.247184	-0.0810267	-0.051836	-0.0108423	-0.00624032	-0.00883888	-0.0108423	-0.0178453	-0.0178453	-0.0178453	-0.0166663	-0.0295285	-0.0219961	-0.0108423	-0.0279946	-0.0219961	-0.0247118	-0.0238352	-0.0219961	-0.0295285	-0.0154057	-0.00624032	-0.0200153	-0.0166663	-0.0154057	-0.0219961	-0.0219961	-0.0255638	-0.0154057	-0.0255638	-0.0166663	0.526078	-0.0166663	-0.0229311	-0.0189579	-0.0219961	-0.0189579	-0.0479224	0.138212	-0.0247118	-0.0462093
	Method-CB*Site-SD*Date/Time-9/8/2013	-0.0189579	0.101067	-0.0545771	-0.0610451	-0.0804713	0.0804713	-0.0749864	-0.0507281	-0.0810267	0.241901	-0.0108423	-0.00624032	-0.00883888	-0.0108423	-0.0178453	-0.0178453	-0.0178453	-0.0166663	-0.0295285	-0.0219961	-0.0108423	-0.0279946	-0.0219961	-0.0247118	-0.0238352	-0.0219961	-0.0295285	-0.0154057	-0.00624032	-0.0200153	-0.0166663	-0.0154057	-0.0219961	-0.0219961	-0.0255638	-0.0154057	-0.0255638	-0.0166663	-0.0238352	0.752366	-0.0229311	-0.0189579	-0.0219961	-0.0189579	-0.0479224	0.138212	-0.0247118	-0.0462093
	Method-CB*Site-SD*Date/Time-9/15/2013	-0.0269803	0.143835	-0.0776721	-0.0868772	-0.114524	0.114524	-0.106718	0.139795	-0.115314	0.135247	-0.0154303	-0.008881	-0.0125792	-0.0154303	-0.0253968	-0.0253968	-0.0253968	-0.0237189	-0.0420239	-0.031304	-0.0154303	-0.039841	-0.031304	-0.035169	-0.0339215	-0.031304	-0.0420239	-0.0219248	-0.008881	-0.0284851	-0.0237189	-0.0219248	-0.031304	-0.031304	-0.0363815	-0.0219248	-0.0363815	-0.0237189	-0.0339215	-0.0237189	0.778214	-0.0269803	-0.031304	-0.0269803	-0.0682014	0.196699	-0.035169	-0.0657634
	Method-CB*Site-SD*Date/Time-9/20/2013	-0.0286624	0.152802	-0.0825148	-0.0922938	-0.121664	0.121664	-0.113372	0.373717	-0.122504	-0.0783706	-0.0163924	-0.00943471	-0.0133635	-0.0163924	-0.0269803	-0.0269803	-0.0269803	-0.0251978	-0.0446439	-0.0332558	-0.0163924	-0.0423249	-0.0332558	-0.0373617	-0.0360364	-0.0332558	-0.0446439	-0.0232918	-0.00943471	-0.0302611	-0.0251978	-0.0232918	-0.0332558	-0.0332558	-0.0386498	-0.0232918	-0.0386498	-0.0251978	-0.0360364	-0.0251978	-0.0346695	1	-0.0332558	-0.0286624	-0.0724536	0.208963	-0.0373617	-0.0698636
	Method-CB*Site-SD*Date/Time-9/25/2013	-0.0269803	0.143835	-0.0776721	-0.0868772	-0.114524	0.114524	-0.106718	-0.0721944	-0.115314	0.344265	-0.0154303	-0.008881	-0.0125792	-0.0154303	-0.0253968	-0.0253968	-0.0253968	-0.0237189	-0.0420239	-0.031304	-0.0154303	-0.039841	-0.031304	-0.035169	-0.0339215	-0.031304	-0.0420239	-0.0219248	-0.008881	-0.0284851	-0.0237189	-0.0219248	-0.031304	-0.031304	-0.0363815	-0.0219248	-0.0363815	-0.0237189	-0.0339215	-0.0237189	-0.0326348	-0.0269803	0.811296	-0.0269803	-0.0682014	0.196699	-0.035169	-0.0657634
	Method-GV*Site-IA*Date/Time-8/29/2013	-0.0212289	-0.13893	0.257274	-0.0683577	0.174488	-0.174488	-0.083969	0.143355	-0.0907329	0.0735242	-0.0121411	-0.00698785	-0.00989769	-0.0121411	-0.019983	-0.019983	-0.019983	-0.0186628	-0.0330657	-0.024631	-0.0121411	-0.0313481	-0.024631	-0.0276721	-0.0266905	-0.024631	0.475516	-0.0172511	-0.00698785	-0.022413	-0.0186628	-0.0172511	-0.024631	-0.024631	-0.0286261	-0.0172511	-0.0286261	-0.0186628	-0.0266905	-0.0186628	-0.0256781	-0.0212289	-0.024631	-0.0212289	-0.053663	-0.101592	0.5682	-0.0517447
	Method-GV*Site-IA*Date/Time-8/10/2013	-0.0163924	-0.107278	0.19866	-0.0527839	0.134735	-0.134735	-0.0648385	0.213733	-0.0700615	-0.0448211	-0.009375	-0.00539582	-0.00764272	-0.009375	-0.0154303	-0.0154303	-0.0154303	-0.0144109	-0.0255324	-0.0190194	-0.009375	-0.0242061	-0.0190194	-0.0213676	-0.0206096	-0.0190194	-0.0255324	0.703784	-0.00539582	-0.0173067	-0.0144109	-0.0133208	-0.0190194	-0.0190194	-0.0221043	-0.0133208	-0.0221043	-0.0144109	-0.0206096	-0.0144109	-0.0198279	-0.0163924	-0.0190194	-0.0163924	-0.0414371	-0.0784465	0.438748	-0.0399558
	Method-GV*Site-IA*Date/Time-8/14/2013	-0.00943471	-0.0617445	0.11434	-0.03038	0.0775471	-0.0775471	-0.0373181	0.123015	-0.0403242	-0.025797	-0.00539582	-0.00310559	-0.0043988	-0.00539582	-0.008881	-0.008881	-0.008881	-0.00829426	-0.0146953	-0.0109467	-0.00539582	-0.013932	-0.0109467	-0.0122982	-0.011862	-0.0109467	-0.0146953	-0.00766687	1	-0.00996093	-0.00829426	-0.00766687	-0.0109467	-0.0109467	-0.0127222	-0.00766687	-0.0127222	-0.00829426	-0.011862	-0.00829426	-0.011412	-0.00943471	-0.0109467	-0.00943471	-0.0238493	-0.0451502	0.252523	-0.0229967
	Method-GV*Site-IA*Date/Time-8/24/2013	-0.0189579	-0.124068	0.229752	-0.0610451	0.155822	-0.155822	-0.0749864	0.098228	-0.0810267	0.0950326	-0.0108423	-0.00624032	-0.00883888	-0.0108423	-0.0178453	-0.0178453	-0.0178453	-0.0166663	-0.0295285	-0.0219961	-0.0108423	-0.0279946	-0.0219961	-0.0247118	-0.0238352	-0.0219961	-0.0295285	-0.0154057	-0.00624032	0.626479	-0.0166663	-0.0154057	-0.0219961	-0.0219961	-0.0255638	-0.0154057	-0.0255638	-0.0166663	-0.0238352	-0.0166663	-0.0229311	-0.0189579	-0.0219961	-0.0189579	-0.0479224	-0.090724	0.507416	-0.0462093
	Method-GV*Site-IA*Date/Time-9/3/2013	-0.0133635	-0.0874558	0.161952	-0.0430307	0.109839	-0.109839	-0.0528579	-0.0357583	-0.0571158	0.170516	-0.00764272	-0.0043988	-0.00623053	-0.00764272	-0.0125792	-0.0125792	-0.0125792	-0.0117481	-0.0208146	-0.015505	-0.00764272	-0.0197334	-0.015505	-0.0174194	-0.0168015	-0.015505	-0.0208146	-0.0108595	-0.0043988	-0.0141088	-0.0117481	-0.0108595	-0.015505	-0.015505	-0.0180199	-0.0108595	-0.0180199	-0.0117481	0.370832	-0.0117481	-0.0161642	-0.0133635	-0.015505	-0.0133635	-0.0337805	-0.0639514	0.357678	-0.0325729
	Method-GV*Site-SD*Date/Time-8/21/2013	-0.0232918	-0.152431	0.282274	-0.0750002	-0.0988673	0.0988673	0.00706318	-0.0623247	0.0935707	-0.0636858	-0.0133208	-0.00766687	-0.0108595	-0.0133208	-0.0219248	-0.0219248	-0.0219248	-0.0204763	-0.0362787	-0.0270244	-0.0133208	-0.0343943	-0.0270244	-0.030361	0.64634	-0.0270244	-0.0362787	-0.0189274	-0.00766687	-0.0245909	-0.0204763	-0.0189274	-0.0270244	-0.0270244	-0.0314077	-0.0189274	-0.0314077	-0.0204763	-0.029284	-0.0204763	-0.0281732	-0.0232918	-0.0270244	-0.0232918	-0.0588775	-0.111464	-0.030361	0.333389
	Method-GV*Site-SD*Date/Time-8/29/2013	-0.0232918	-0.152431	0.282274	-0.0750002	-0.0988673	0.0988673	0.056659	-0.0623247	0.0452906	-0.0636858	-0.0133208	-0.00766687	-0.0108595	-0.0133208	-0.0219248	-0.0219248	-0.0219248	-0.0204763	-0.0362787	-0.0270244	-0.0133208	-0.0343943	-0.0270244	-0.030361	-0.029284	-0.0270244	0.521723	-0.0189274	-0.00766687	-0.0245909	-0.0204763	-0.0189274	-0.0270244	-0.0270244	-0.0314077	-0.0189274	-0.0314077	-0.0204763	-0.029284	-0.0204763	-0.0281732	-0.0232918	-0.0270244	-0.0232918	-0.0588775	-0.111464	-0.030361	0.333389
	Method-GV*Site-SD*Date/Time-8/30/2013	-0.0251978	-0.164904	0.305372	-0.0811375	-0.106958	0.106958	-0.0996674	0.102275	-0.107696	0.154199	-0.0144109	-0.00829426	-0.0117481	-0.0144109	-0.0237189	-0.0237189	-0.0237189	-0.0221519	-0.0392475	-0.0292359	-0.0144109	-0.0372088	-0.0292359	-0.0328455	-0.0316804	-0.0292359	-0.0392475	-0.0204763	-0.00829426	-0.0266032	1	-0.0204763	-0.0292359	-0.0292359	-0.0339779	-0.0204763	-0.0339779	-0.0221519	-0.0316804	-0.0221519	-0.0304787	-0.0251978	-0.0292359	-0.0251978	-0.0636956	-0.120585	-0.0328455	0.360671
	Method-GV*Site-SD*Date/Time-9/5/2013	-0.0269803	-0.17657	0.326975	-0.0868772	-0.114524	0.114524	0.0656315	-0.0721944	0.0524628	-0.0737711	-0.0154303	-0.008881	-0.0125792	-0.0154303	-0.0253968	-0.0253968	-0.0253968	-0.0237189	-0.0420239	-0.031304	-0.0154303	-0.039841	-0.031304	-0.035169	-0.0339215	-0.031304	-0.0420239	-0.0219248	-0.008881	-0.0284851	-0.0237189	-0.0219248	-0.031304	-0.031304	0.69807	-0.0219248	-0.0363815	-0.0237189	-0.0339215	-0.0237189	-0.0326348	-0.0269803	-0.031304	-0.0269803	-0.0682014	-0.129115	-0.035169	0.386185
	Method-GV*Site-SD*Date/Time-9/13/2013	-0.0269803	-0.17657	0.326975	-0.0868772	-0.114524	0.114524	0.0656315	-0.0721944	0.0524628	-0.0737711	-0.0154303	-0.008881	-0.0125792	-0.0154303	-0.0253968	-0.0253968	-0.0253968	-0.0237189	-0.0420239	-0.031304	-0.0154303	-0.039841	-0.031304	-0.035169	-0.0339215	-0.031304	-0.0420239	-0.0219248	-0.008881	-0.0284851	-0.0237189	-0.0219248	-0.031304	-0.031304	-0.0363815	-0.0219248	0.69807	-0.0237189	-0.0339215	-0.0237189	-0.0326348	-0.0269803	-0.031304	-0.0269803	-0.0682014	-0.129115	-0.035169	0.386185
	Method-GV*Site-SD*Date/Time-9/8/2013	-0.0163924	-0.107278	0.19866	-0.0527839	-0.0695812	0.0695812	-0.0648385	0.0420023	-0.00210395	0.039841	-0.009375	-0.00539582	-0.00764272	-0.009375	-0.0154303	-0.0154303	-0.0154303	-0.0144109	-0.0255324	-0.0190194	-0.009375	-0.0242061	-0.0190194	-0.0213676	-0.0206096	-0.0190194	-0.0255324	-0.0133208	-0.00539582	-0.0173067	-0.0144109	-0.0133208	-0.0190194	-0.0190194	-0.0221043	-0.0133208	-0.0221043	-0.0144109	-0.0206096	0.650549	-0.0198279	-0.0163924	-0.0190194	-0.0163924	-0.0414371	-0.0784465	-0.0213676	0.234634
	Method-GV*Site-SD*Date/Time-9/15/2013	-0.0212289	-0.13893	0.257274	-0.0683577	-0.090111	0.090111	-0.083969	0.0766349	-0.0907329	0.139309	-0.0121411	-0.00698785	-0.00989769	-0.0121411	-0.019983	-0.019983	-0.019983	-0.0186628	-0.0330657	-0.024631	-0.0121411	-0.0313481	-0.024631	-0.0276721	-0.0266905	-0.024631	-0.0330657	-0.0172511	-0.00698785	-0.022413	-0.0186628	-0.0172511	-0.024631	-0.024631	-0.0286261	-0.0172511	-0.0286261	-0.0186628	-0.0266905	-0.0186628	0.612323	-0.0212289	-0.024631	-0.0212289	-0.053663	-0.101592	-0.0276721	0.303862
	Method-GV*Site-SD*Date/Time-9/25/2013	-0.0189579	-0.124068	0.229752	-0.0610451	-0.0804713	0.0804713	-0.0749864	-0.0507281	-0.0810267	0.241901	-0.0108423	-0.00624032	-0.00883888	-0.0108423	-0.0178453	-0.0178453	-0.0178453	-0.0166663	-0.0295285	-0.0219961	-0.0108423	-0.0279946	-0.0219961	-0.0247118	-0.0238352	-0.0219961	-0.0295285	-0.0154057	-0.00624032	-0.0200153	-0.0166663	-0.0154057	-0.0219961	-0.0219961	-0.0255638	-0.0154057	-0.0255638	-0.0166663	-0.0238352	-0.0166663	-0.0229311	-0.0189579	0.570065	-0.0189579	-0.0479224	-0.090724	-0.0247118	0.271357
	Method-PVF*Site-IA*Date/Time-7/12/2012	-0.0269803	-0.17657	-0.0776721	0.29233	0.22176	-0.22176	0.0656315	-0.0721944	0.0524628	-0.0737711	-0.0154303	-0.008881	-0.0125792	-0.0154303	1	-0.0253968	-0.0253968	-0.0237189	-0.0420239	-0.031304	-0.0154303	-0.039841	-0.031304	-0.035169	-0.0339215	-0.031304	-0.0420239	-0.0219248	-0.008881	-0.0284851	-0.0237189	-0.0219248	-0.031304	-0.031304	-0.0363815	-0.0219248	-0.0363815	-0.0237189	-0.0339215	-0.0237189	-0.0326348	-0.0269803	-0.031304	-0.0269803	-0.0682014	-0.129115	-0.035169	-0.0657634
	Method-PVF*Site-IA*Date/Time-7/18/2012	-0.0269803	-0.17657	-0.0776721	0.29233	0.22176	-0.22176	0.0656315	-0.0721944	0.0524628	-0.0737711	-0.0154303	-0.008881	-0.0125792	-0.0154303	-0.0253968	1	-0.0253968	-0.0237189	-0.0420239	-0.031304	-0.0154303	-0.039841	-0.031304	-0.035169	-0.0339215	-0.031304	-0.0420239	-0.0219248	-0.008881	-0.0284851	-0.0237189	-0.0219248	-0.031304	-0.031304	-0.0363815	-0.0219248	-0.0363815	-0.0237189	-0.0339215	-0.0237189	-0.0326348	-0.0269803	-0.031304	-0.0269803	-0.0682014	-0.129115	-0.035169	-0.0657634
	Method-PVF*Site-IA*Date/Time-7/31/2012	-0.0251978	-0.164904	-0.0725406	0.273017	0.207109	-0.207109	0.0383008	-0.0674248	0.0713814	-0.0688973	-0.0144109	-0.00829426	-0.0117481	-0.0144109	-0.0237189	-0.0237189	-0.0237189	1	-0.0392475	-0.0292359	-0.0144109	-0.0372088	-0.0292359	-0.0328455	-0.0316804	-0.0292359	-0.0392475	-0.0204763	-0.00829426	-0.0266032	-0.0221519	-0.0204763	-0.0292359	-0.0292359	-0.0339779	-0.0204763	-0.0339779	-0.0221519	-0.0316804	-0.0221519	-0.0304787	-0.0251978	-0.0292359	-0.0251978	-0.0636956	-0.120585	-0.0328455	-0.0614186
	Method-PVF*Site-IA*Date/Time-8/6/2012	-0.0212289	-0.13893	-0.0611149	0.230015	0.174488	-0.174488	0.0245189	-0.0568048	0.0676819	-0.0580454	-0.0121411	-0.00698785	-0.00989769	-0.0121411	-0.019983	-0.019983	-0.019983	-0.0186628	0.475516	-0.024631	-0.0121411	-0.0313481	-0.024631	-0.0276721	-0.0266905	-0.024631	-0.0330657	-0.0172511	-0.00698785	-0.022413	-0.0186628	-0.0172511	-0.024631	-0.024631	-0.0286261	-0.0172511	-0.0286261	-0.0186628	-0.0266905	-0.0186628	-0.0256781	-0.0212289	-0.024631	-0.0212289	-0.053663	-0.101592	-0.0276721	-0.0517447
	Method-PVF*Site-IA*Date/Time-8/13/2012	-0.0163924	-0.107278	-0.0471912	0.177611	0.134735	-0.134735	0.0747804	-0.0438631	-0.00210395	-0.0448211	-0.009375	-0.00539582	-0.00764272	-0.009375	-0.0154303	-0.0154303	-0.0154303	-0.0144109	-0.0255324	-0.0190194	1	-0.0242061	-0.0190194	-0.0213676	-0.0206096	-0.0190194	-0.0255324	-0.0133208	-0.00539582	-0.0173067	-0.0144109	-0.0133208	-0.0190194	-0.0190194	-0.0221043	-0.0133208	-0.0221043	-0.0144109	-0.0206096	-0.0144109	-0.0198279	-0.0163924	-0.0190194	-0.0163924	-0.0414371	-0.0784465	-0.0213676	-0.0399558
	Method-PVF*Site-IA*Date/Time-8/20/2012	-0.0212289	-0.13893	-0.0611149	0.230015	0.174488	-0.174488	0.0245189	-0.0568048	0.0676819	-0.0580454	-0.0121411	-0.00698785	-0.00989769	-0.0121411	-0.019983	-0.019983	-0.019983	-0.0186628	-0.0330657	-0.024631	-0.0121411	0.50157	-0.024631	-0.0276721	-0.0266905	-0.024631	-0.0330657	-0.0172511	-0.00698785	-0.022413	-0.0186628	-0.0172511	-0.024631	-0.024631	-0.0286261	-0.0172511	-0.0286261	-0.0186628	-0.0266905	-0.0186628	-0.0256781	-0.0212289	-0.024631	-0.0212289	-0.053663	-0.101592	-0.0276721	-0.0517447
	Method-PVF*Site-SD*Date/Time-7/30/2012	-0.0269803	-0.17657	-0.0776721	0.29233	-0.114524	0.114524	0.0656315	-0.0721944	0.0524628	-0.0737711	-0.0154303	-0.008881	-0.0125792	-0.0154303	-0.0253968	-0.0253968	1	-0.0237189	-0.0420239	-0.031304	-0.0154303	-0.039841	-0.031304	-0.035169	-0.0339215	-0.031304	-0.0420239	-0.0219248	-0.008881	-0.0284851	-0.0237189	-0.0219248	-0.031304	-0.031304	-0.0363815	-0.0219248	-0.0363815	-0.0237189	-0.0339215	-0.0237189	-0.0326348	-0.0269803	-0.031304	-0.0269803	-0.0682014	-0.129115	-0.035169	-0.0657634
	Method-PVF*Site-SD*Date/Time-8/6/2012	-0.0269803	-0.17657	-0.0776721	0.29233	-0.114524	0.114524	0.0656315	-0.0721944	0.0524628	-0.0737711	-0.0154303	-0.008881	-0.0125792	-0.0154303	-0.0253968	-0.0253968	-0.0253968	-0.0237189	0.604343	-0.031304	-0.0154303	-0.039841	-0.031304	-0.035169	-0.0339215	-0.031304	-0.0420239	-0.0219248	-0.008881	-0.0284851	-0.0237189	-0.0219248	-0.031304	-0.031304	-0.0363815	-0.0219248	-0.0363815	-0.0237189	-0.0339215	-0.0237189	-0.0326348	-0.0269803	-0.031304	-0.0269803	-0.0682014	-0.129115	-0.035169	-0.0657634
	Method-PVF*Site-SD*Date/Time-8/10/2012	-0.0189579	-0.124068	-0.0545771	0.205409	-0.0804713	0.0804713	-0.0144349	-0.0507281	0.0958086	-0.051836	-0.0108423	-0.00624032	-0.00883888	-0.0108423	-0.0178453	-0.0178453	-0.0178453	-0.0166663	-0.0295285	0.570065	-0.0108423	-0.0279946	-0.0219961	-0.0247118	-0.0238352	-0.0219961	-0.0295285	-0.0154057	-0.00624032	-0.0200153	-0.0166663	-0.0154057	-0.0219961	-0.0219961	-0.0255638	-0.0154057	-0.0255638	-0.0166663	-0.0238352	-0.0166663	-0.0229311	-0.0189579	-0.0219961	-0.0189579	-0.0479224	-0.090724	-0.0247118	-0.0462093
	Method-PVF*Site-SD*Date/Time-8/20/2012	-0.0232918	-0.152431	-0.0670535	0.252365	-0.0988673	0.0988673	0.106255	-0.0623247	-0.00298948	-0.0636858	-0.0133208	-0.00766687	-0.0108595	-0.0133208	-0.0219248	-0.0219248	-0.0219248	-0.0204763	-0.0362787	-0.0270244	-0.0133208	0.550308	-0.0270244	-0.030361	-0.029284	-0.0270244	-0.0362787	-0.0189274	-0.00766687	-0.0245909	-0.0204763	-0.0189274	-0.0270244	-0.0270244	-0.0314077	-0.0189274	-0.0314077	-0.0204763	-0.029284	-0.0204763	-0.0281732	-0.0232918	-0.0270244	-0.0232918	-0.0588775	-0.111464	-0.030361	-0.0567728
	Method-PVF*Site-SD*Date/Time-8/27/2012	-0.0189579	-0.124068	-0.0545771	0.205409	-0.0804713	0.0804713	-0.0144349	-0.0507281	0.0958086	-0.051836	-0.0108423	-0.00624032	-0.00883888	-0.0108423	-0.0178453	-0.0178453	-0.0178453	-0.0166663	-0.0295285	-0.0219961	-0.0108423	-0.0279946	0.570065	-0.0247118	-0.0238352	-0.0219961	-0.0295285	-0.0154057	-0.00624032	-0.0200153	-0.0166663	-0.0154057	-0.0219961	-0.0219961	-0.0255638	-0.0154057	-0.0255638	-0.0166663	-0.0238352	-0.0166663	-0.0229311	-0.0189579	-0.0219961	-0.0189579	-0.0479224	-0.090724	-0.0247118	-0.0462093
	Method-PVF*Site-SD*Date/Time-9/5/2012	-0.0189579	-0.124068	-0.0545771	0.205409	-0.0804713	0.0804713	0.0461166	-0.0507281	0.0368635	-0.051836	-0.0108423	-0.00624032	-0.00883888	-0.0108423	-0.0178453	-0.0178453	-0.0178453	-0.0166663	-0.0295285	-0.0219961	-0.0108423	-0.0279946	-0.0219961	-0.0247118	-0.0238352	-0.0219961	-0.0295285	-0.0154057	-0.00624032	-0.0200153	-0.0166663	-0.0154057	0.570065	-0.0219961	-0.0255638	-0.0154057	-0.0255638	-0.0166663	-0.0238352	-0.0166663	-0.0229311	-0.0189579	-0.0219961	-0.0189579	-0.0479224	-0.090724	-0.0247118	-0.0462093
	Method-PVF*Site-SD*Date/Time-9/11/2012	-0.0189579	-0.124068	-0.0545771	0.205409	-0.0804713	0.0804713	0.16722	-0.0507281	-0.0810267	-0.051836	-0.0108423	-0.00624032	-0.00883888	-0.0108423	-0.0178453	-0.0178453	-0.0178453	-0.0166663	-0.0295285	-0.0219961	-0.0108423	-0.0279946	-0.0219961	-0.0247118	-0.0238352	-0.0219961	-0.0295285	-0.0154057	-0.00624032	-0.0200153	-0.0166663	-0.0154057	-0.0219961	0.570065	-0.0255638	-0.0154057	-0.0255638	-0.0166663	-0.0238352	-0.0166663	-0.0229311	-0.0189579	-0.0219961	-0.0189579	-0.0479224	-0.090724	-0.0247118	-0.0462093
	Method-*PVF*Cultivar-Marquette*Date/Time-4.16666666666667E-02	0.571912	-0.107278	-0.0471912	-0.0527839	0.134735	-0.134735	-0.0648385	-0.0438631	0.133811	-0.0448211	1	-0.00539582	-0.00764272	-0.009375	-0.0154303	-0.0154303	-0.0154303	-0.0144109	-0.0255324	-0.0190194	-0.009375	-0.0242061	-0.0190194	-0.0213676	-0.0206096	-0.0190194	-0.0255324	-0.0133208	-0.00539582	-0.0173067	-0.0144109	-0.0133208	-0.0190194	-0.0190194	-0.0221043	-0.0133208	-0.0221043	-0.0144109	-0.0206096	-0.0144109	-0.0198279	-0.0163924	-0.0190194	0.571912	-0.0414371	-0.0784465	-0.0213676	-0.0399558
	Method-*PVF*Cultivar-Marquette*Date/Time-0.3125	0.329167	-0.0617445	-0.0271611	-0.03038	0.0775471	-0.0775471	-0.0373181	-0.0252456	0.0770156	-0.025797	-0.00539582	1	-0.0043988	-0.00539582	-0.008881	-0.008881	-0.008881	-0.00829426	-0.0146953	-0.0109467	-0.00539582	-0.013932	-0.0109467	-0.0122982	-0.011862	-0.0109467	-0.0146953	-0.00766687	-0.00310559	-0.00996093	-0.00829426	-0.00766687	-0.0109467	-0.0109467	-0.0127222	-0.00766687	-0.0127222	-0.00829426	-0.011862	-0.00829426	-0.011412	-0.00943471	-0.0109467	0.329167	-0.0238493	-0.0451502	-0.0122982	-0.0229967
	Method-*PVF*Cultivar-Marquette*Date/Time-0.5625	0.466236	-0.0874558	-0.0384714	-0.0430307	0.109839	-0.109839	-0.0528579	-0.0357583	0.109086	-0.0365392	-0.00764272	-0.0043988	1	-0.00764272	-0.0125792	-0.0125792	-0.0125792	-0.0117481	-0.0208146	-0.015505	-0.00764272	-0.0197334	-0.015505	-0.0174194	-0.0168015	-0.015505	-0.0208146	-0.0108595	-0.0043988	-0.0141088	-0.0117481	-0.0108595	-0.015505	-0.015505	-0.0180199	-0.0108595	-0.0180199	-0.0117481	-0.0168015	-0.0117481	-0.0161642	-0.0133635	-0.015505	0.466236	-0.0337805	-0.0639514	-0.0174194	-0.0325729
	Method-*PVF*Cultivar-Marquette*Date/Time-0.770833333333333	0.571912	-0.107278	-0.0471912	-0.0527839	0.134735	-0.134735	-0.0648385	-0.0438631	0.133811	-0.0448211	-0.009375	-0.00539582	-0.00764272	1	-0.0154303	-0.0154303	-0.0154303	-0.0144109	-0.0255324	-0.0190194	-0.009375	-0.0242061	-0.0190194	-0.0213676	-0.0206096	-0.0190194	-0.0255324	-0.0133208	-0.00539582	-0.0173067	-0.0144109	-0.0133208	-0.0190194	-0.0190194	-0.0221043	-0.0133208	-0.0221043	-0.0144109	-0.0206096	-0.0144109	-0.0198279	-0.0163924	-0.0190194	0.571912	-0.0414371	-0.0784465	-0.0213676	-0.0399558
	Method-CB*Cultivar-Frontenac*Date/Time-8/6/2012	-0.0189579	0.101067	-0.0545771	-0.0610451	-0.0804713	0.0804713	0.16722	-0.0507281	-0.0810267	-0.051836	-0.0108423	-0.00624032	-0.00883888	-0.0108423	-0.0178453	-0.0178453	-0.0178453	-0.0166663	0.424647	-0.0219961	-0.0108423	-0.0279946	-0.0219961	-0.0247118	-0.0238352	-0.0219961	-0.0295285	-0.0154057	-0.00624032	-0.0200153	-0.0166663	-0.0154057	-0.0219961	-0.0219961	-0.0255638	-0.0154057	-0.0255638	-0.0166663	-0.0238352	-0.0166663	-0.0229311	-0.0189579	-0.0219961	-0.0189579	-0.0479224	0.138212	-0.0247118	-0.0462093
	Method-CB*Cultivar-Frontenac*Date/Time-8/10/2012	-0.0189579	0.101067	-0.0545771	-0.0610451	-0.0804713	0.0804713	0.16722	-0.0507281	-0.0810267	-0.051836	-0.0108423	-0.00624032	-0.00883888	-0.0108423	-0.0178453	-0.0178453	-0.0178453	-0.0166663	-0.0295285	0.570065	-0.0108423	-0.0279946	-0.0219961	-0.0247118	-0.0238352	-0.0219961	-0.0295285	-0.0154057	-0.00624032	-0.0200153	-0.0166663	-0.0154057	-0.0219961	-0.0219961	-0.0255638	-0.0154057	-0.0255638	-0.0166663	-0.0238352	-0.0166663	-0.0229311	-0.0189579	-0.0219961	-0.0189579	-0.0479224	0.138212	-0.0247118	-0.0462093
	Method-CB*Cultivar-Frontenac*Date/Time-8/20/2012	-0.0189579	0.101067	-0.0545771	-0.0610451	-0.0804713	0.0804713	0.16722	-0.0507281	-0.0810267	-0.051836	-0.0108423	-0.00624032	-0.00883888	-0.0108423	-0.0178453	-0.0178453	-0.0178453	-0.0166663	-0.0295285	-0.0219961	-0.0108423	0.447914	-0.0219961	-0.0247118	-0.0238352	-0.0219961	-0.0295285	-0.0154057	-0.00624032	-0.0200153	-0.0166663	-0.0154057	-0.0219961	-0.0219961	-0.0255638	-0.0154057	-0.0255638	-0.0166663	-0.0238352	-0.0166663	-0.0229311	-0.0189579	-0.0219961	-0.0189579	-0.0479224	0.138212	-0.0247118	-0.0462093
	Method-CB*Cultivar-Frontenac*Date/Time-8/27/2012	-0.0189579	0.101067	-0.0545771	-0.0610451	-0.0804713	0.0804713	0.16722	-0.0507281	-0.0810267	-0.051836	-0.0108423	-0.00624032	-0.00883888	-0.0108423	-0.0178453	-0.0178453	-0.0178453	-0.0166663	-0.0295285	-0.0219961	-0.0108423	-0.0279946	0.570065	-0.0247118	-0.0238352	-0.0219961	-0.0295285	-0.0154057	-0.00624032	-0.0200153	-0.0166663	-0.0154057	-0.0219961	-0.0219961	-0.0255638	-0.0154057	-0.0255638	-0.0166663	-0.0238352	-0.0166663	-0.0229311	-0.0189579	-0.0219961	-0.0189579	-0.0479224	0.138212	-0.0247118	-0.0462093
	Method-CB*Cultivar-Frontenac*Date/Time-8/13/2013	-0.0163924	0.0873896	-0.0471912	-0.0527839	0.134735	-0.134735	0.14459	-0.0438631	-0.0700615	-0.0448211	-0.009375	-0.00539582	-0.00764272	-0.009375	-0.0154303	-0.0154303	-0.0154303	-0.0144109	-0.0255324	-0.0190194	-0.009375	-0.0242061	-0.0190194	0.438748	-0.0206096	-0.0190194	-0.0255324	-0.0133208	-0.00539582	-0.0173067	-0.0144109	-0.0133208	-0.0190194	-0.0190194	-0.0221043	-0.0133208	-0.0221043	-0.0144109	-0.0206096	-0.0144109	-0.0198279	-0.0163924	-0.0190194	-0.0163924	0.226247	-0.0784465	-0.0213676	-0.0399558
	Method-CB*Cultivar-Frontenac*Date/Time-8/21/2013	-0.0189579	0.101067	-0.0545771	-0.0610451	-0.0804713	0.0804713	0.16722	-0.0507281	-0.0810267	-0.051836	-0.0108423	-0.00624032	-0.00883888	-0.0108423	-0.0178453	-0.0178453	-0.0178453	-0.0166663	-0.0295285	-0.0219961	-0.0108423	-0.0279946	-0.0219961	-0.0247118	0.526078	-0.0219961	-0.0295285	-0.0154057	-0.00624032	-0.0200153	-0.0166663	-0.0154057	-0.0219961	-0.0219961	-0.0255638	-0.0154057	-0.0255638	-0.0166663	-0.0238352	-0.0166663	-0.0229311	-0.0189579	-0.0219961	-0.0189579	-0.0479224	0.138212	-0.0247118	-0.0462093
	Method-CB*Cultivar-Frontenac*Date/Time-8/28/2013	-0.0189579	0.101067	-0.0545771	-0.0610451	-0.0804713	0.0804713	0.16722	-0.0507281	-0.0810267	-0.051836	-0.0108423	-0.00624032	-0.00883888	-0.0108423	-0.0178453	-0.0178453	-0.0178453	-0.0166663	-0.0295285	-0.0219961	-0.0108423	-0.0279946	-0.0219961	-0.0247118	-0.0238352	0.570065	-0.0295285	-0.0154057	-0.00624032	-0.0200153	-0.0166663	-0.0154057	-0.0219961	-0.0219961	-0.0255638	-0.0154057	-0.0255638	-0.0166663	-0.0238352	-0.0166663	-0.0229311	-0.0189579	-0.0219961	-0.0189579	-0.0479224	0.138212	-0.0247118	-0.0462093
	Method-CB*Cultivar-Frontenac*Date/Time-9/5/2012	-0.0189579	0.101067	-0.0545771	-0.0610451	-0.0804713	0.0804713	0.16722	-0.0507281	-0.0810267	-0.051836	-0.0108423	-0.00624032	-0.00883888	-0.0108423	-0.0178453	-0.0178453	-0.0178453	-0.0166663	-0.0295285	-0.0219961	-0.0108423	-0.0279946	-0.0219961	-0.0247118	-0.0238352	-0.0219961	-0.0295285	-0.0154057	-0.00624032	-0.0200153	-0.0166663	-0.0154057	0.570065	-0.0219961	-0.0255638	-0.0154057	-0.0255638	-0.0166663	-0.0238352	-0.0166663	-0.0229311	-0.0189579	-0.0219961	-0.0189579	-0.0479224	0.138212	-0.0247118	-0.0462093
	Method-CB*Cultivar-Frontenac*Date/Time-9/11/2012	-0.0189579	0.101067	-0.0545771	-0.0610451	-0.0804713	0.0804713	0.16722	-0.0507281	-0.0810267	-0.051836	-0.0108423	-0.00624032	-0.00883888	-0.0108423	-0.0178453	-0.0178453	-0.0178453	-0.0166663	-0.0295285	-0.0219961	-0.0108423	-0.0279946	-0.0219961	-0.0247118	-0.0238352	-0.0219961	-0.0295285	-0.0154057	-0.00624032	-0.0200153	-0.0166663	-0.0154057	-0.0219961	0.570065	-0.0255638	-0.0154057	-0.0255638	-0.0166663	-0.0238352	-0.0166663	-0.0229311	-0.0189579	-0.0219961	-0.0189579	-0.0479224	0.138212	-0.0247118	-0.0462093
	Method-CB*Cultivar-Frontenac*Date/Time-9/5/2013	-0.0189579	0.101067	-0.0545771	-0.0610451	-0.0804713	0.0804713	0.16722	-0.0507281	-0.0810267	-0.051836	-0.0108423	-0.00624032	-0.00883888	-0.0108423	-0.0178453	-0.0178453	-0.0178453	-0.0166663	-0.0295285	-0.0219961	-0.0108423	-0.0279946	-0.0219961	-0.0247118	-0.0238352	-0.0219961	-0.0295285	-0.0154057	-0.00624032	-0.0200153	-0.0166663	-0.0154057	-0.0219961	-0.0219961	0.490505	-0.0154057	-0.0255638	-0.0166663	-0.0238352	-0.0166663	-0.0229311	-0.0189579	-0.0219961	-0.0189579	-0.0479224	0.138212	-0.0247118	-0.0462093
	Method-CB*Cultivar-Frontenac*Date/Time-9/9/2013	-0.0163924	0.0873896	-0.0471912	-0.0527839	0.134735	-0.134735	0.14459	-0.0438631	-0.0700615	-0.0448211	-0.009375	-0.00539582	-0.00764272	-0.009375	-0.0154303	-0.0154303	-0.0154303	-0.0144109	-0.0255324	-0.0190194	-0.009375	-0.0242061	-0.0190194	-0.0213676	-0.0206096	-0.0190194	-0.0255324	-0.0133208	-0.00539582	-0.0173067	-0.0144109	-0.0133208	-0.0190194	-0.0190194	-0.0221043	0.703784	-0.0221043	-0.0144109	-0.0206096	-0.0144109	-0.0198279	-0.0163924	-0.0190194	-0.0163924	0.226247	-0.0784465	-0.0213676	-0.0399558
	Method-CB*Cultivar-Frontenac*Date/Time-9/13/2013	-0.0189579	0.101067	-0.0545771	-0.0610451	-0.0804713	0.0804713	0.16722	-0.0507281	-0.0810267	-0.051836	-0.0108423	-0.00624032	-0.00883888	-0.0108423	-0.0178453	-0.0178453	-0.0178453	-0.0166663	-0.0295285	-0.0219961	-0.0108423	-0.0279946	-0.0219961	-0.0247118	-0.0238352	-0.0219961	-0.0295285	-0.0154057	-0.00624032	-0.0200153	-0.0166663	-0.0154057	-0.0219961	-0.0219961	-0.0255638	-0.0154057	0.490505	-0.0166663	-0.0238352	-0.0166663	-0.0229311	-0.0189579	-0.0219961	-0.0189579	-0.0479224	0.138212	-0.0247118	-0.0462093
	Method-CB*Cultivar-Frontenac*Date/Time-9/22/2013	-0.0189579	0.101067	-0.0545771	-0.0610451	-0.0804713	0.0804713	0.16722	-0.0507281	-0.0810267	-0.051836	-0.0108423	-0.00624032	-0.00883888	-0.0108423	-0.0178453	-0.0178453	-0.0178453	-0.0166663	-0.0295285	-0.0219961	-0.0108423	-0.0279946	-0.0219961	-0.0247118	-0.0238352	-0.0219961	-0.0295285	-0.0154057	-0.00624032	-0.0200153	-0.0166663	-0.0154057	-0.0219961	-0.0219961	-0.0255638	-0.0154057	-0.0255638	0.752366	-0.0238352	-0.0166663	-0.0229311	-0.0189579	-0.0219961	-0.0189579	-0.0479224	0.138212	-0.0247118	-0.0462093
	Method-CB*Cultivar-La Crescent*Date/Time-8/13/2013	-0.0163924	0.0873896	-0.0471912	-0.0527839	0.134735	-0.134735	-0.0648385	0.213733	-0.0700615	-0.0448211	-0.009375	-0.00539582	-0.00764272	-0.009375	-0.0154303	-0.0154303	-0.0154303	-0.0144109	-0.0255324	-0.0190194	-0.009375	-0.0242061	-0.0190194	0.438748	-0.0206096	-0.0190194	-0.0255324	-0.0133208	-0.00539582	-0.0173067	-0.0144109	-0.0133208	-0.0190194	-0.0190194	-0.0221043	-0.0133208	-0.0221043	-0.0144109	-0.0206096	-0.0144109	-0.0198279	-0.0163924	-0.0190194	-0.0163924	0.226247	-0.0784465	-0.0213676	-0.0399558
	Method-CB*Cultivar-La Crescent*Date/Time-8/28/2013	-0.0189579	0.101067	-0.0545771	-0.0610451	-0.0804713	0.0804713	-0.0749864	0.247184	-0.0810267	-0.051836	-0.0108423	-0.00624032	-0.00883888	-0.0108423	-0.0178453	-0.0178453	-0.0178453	-0.0166663	-0.0295285	-0.0219961	-0.0108423	-0.0279946	-0.0219961	-0.0247118	-0.0238352	0.570065	-0.0295285	-0.0154057	-0.00624032	-0.0200153	-0.0166663	-0.0154057	-0.0219961	-0.0219961	-0.0255638	-0.0154057	-0.0255638	-0.0166663	-0.0238352	-0.0166663	-0.0229311	-0.0189579	-0.0219961	-0.0189579	-0.0479224	0.138212	-0.0247118	-0.0462093
	Method-CB*Cultivar-La Crescent*Date/Time-8/29/2013	-0.0163924	0.0873896	-0.0471912	-0.0527839	0.134735	-0.134735	-0.0648385	0.213733	-0.0700615	-0.0448211	-0.009375	-0.00539582	-0.00764272	-0.009375	-0.0154303	-0.0154303	-0.0154303	-0.0144109	-0.0255324	-0.0190194	-0.009375	-0.0242061	-0.0190194	-0.0213676	-0.0206096	-0.0190194	0.36718	-0.0133208	-0.00539582	-0.0173067	-0.0144109	-0.0133208	-0.0190194	-0.0190194	-0.0221043	-0.0133208	-0.0221043	-0.0144109	-0.0206096	-0.0144109	-0.0198279	-0.0163924	-0.0190194	-0.0163924	0.226247	-0.0784465	-0.0213676	-0.0399558
	Method-CB*Cultivar-La Crescent*Date/Time-8/10/2013	-0.0163924	0.0873896	-0.0471912	-0.0527839	0.134735	-0.134735	-0.0648385	0.213733	-0.0700615	-0.0448211	-0.009375	-0.00539582	-0.00764272	-0.009375	-0.0154303	-0.0154303	-0.0154303	-0.0144109	-0.0255324	-0.0190194	-0.009375	-0.0242061	-0.0190194	-0.0213676	-0.0206096	-0.0190194	-0.0255324	0.703784	-0.00539582	-0.0173067	-0.0144109	-0.0133208	-0.0190194	-0.0190194	-0.0221043	-0.0133208	-0.0221043	-0.0144109	-0.0206096	-0.0144109	-0.0198279	-0.0163924	-0.0190194	-0.0163924	0.226247	-0.0784465	-0.0213676	-0.0399558
	Method-CB*Cultivar-La Crescent*Date/Time-8/24/2013	-0.0163924	0.0873896	-0.0471912	-0.0527839	0.134735	-0.134735	-0.0648385	0.213733	-0.0700615	-0.0448211	-0.009375	-0.00539582	-0.00764272	-0.009375	-0.0154303	-0.0154303	-0.0154303	-0.0144109	-0.0255324	-0.0190194	-0.009375	-0.0242061	-0.0190194	-0.0213676	-0.0206096	-0.0190194	-0.0255324	-0.0133208	-0.00539582	0.541699	-0.0144109	-0.0133208	-0.0190194	-0.0190194	-0.0221043	-0.0133208	-0.0221043	-0.0144109	-0.0206096	-0.0144109	-0.0198279	-0.0163924	-0.0190194	-0.0163924	0.226247	-0.0784465	-0.0213676	-0.0399558
	Method-CB*Cultivar-La Crescent*Date/Time-8/31/2013	-0.0163924	0.0873896	-0.0471912	-0.0527839	0.134735	-0.134735	-0.0648385	0.213733	-0.0700615	-0.0448211	-0.009375	-0.00539582	-0.00764272	-0.009375	-0.0154303	-0.0154303	-0.0154303	-0.0144109	-0.0255324	-0.0190194	-0.009375	-0.0242061	-0.0190194	-0.0213676	-0.0206096	-0.0190194	-0.0255324	-0.0133208	-0.00539582	-0.0173067	-0.0144109	0.703784	-0.0190194	-0.0190194	-0.0221043	-0.0133208	-0.0221043	-0.0144109	-0.0206096	-0.0144109	-0.0198279	-0.0163924	-0.0190194	-0.0163924	0.226247	-0.0784465	-0.0213676	-0.0399558
	Method-CB*Cultivar-La Crescent*Date/Time-9/3/2013	-0.0269803	0.143835	-0.0776721	-0.0868772	0.053618	-0.053618	-0.106718	0.351784	-0.115314	-0.0737711	-0.0154303	-0.008881	-0.0125792	-0.0154303	-0.0253968	-0.0253968	-0.0253968	-0.0237189	-0.0420239	-0.031304	-0.0154303	-0.039841	-0.031304	-0.035169	-0.0339215	-0.031304	-0.0420239	-0.0219248	-0.008881	-0.0284851	-0.0237189	-0.0219248	-0.031304	-0.031304	-0.0363815	-0.0219248	-0.0363815	-0.0237189	0.748695	-0.0237189	-0.0326348	-0.0269803	-0.031304	-0.0269803	0.152089	0.0337919	-0.035169	-0.0657634
	Method-CB*Cultivar-La Crescent*Date/Time-9/15/2013	-0.0189579	0.101067	-0.0545771	-0.0610451	-0.0804713	0.0804713	-0.0749864	0.247184	-0.0810267	-0.051836	-0.0108423	-0.00624032	-0.00883888	-0.0108423	-0.0178453	-0.0178453	-0.0178453	-0.0166663	-0.0295285	-0.0219961	-0.0108423	-0.0279946	-0.0219961	-0.0247118	-0.0238352	-0.0219961	-0.0295285	-0.0154057	-0.00624032	-0.0200153	-0.0166663	-0.0154057	-0.0219961	-0.0219961	-0.0255638	-0.0154057	-0.0255638	-0.0166663	-0.0238352	-0.0166663	0.546819	-0.0189579	-0.0219961	-0.0189579	-0.0479224	0.138212	-0.0247118	-0.0462093
	Method-CB*Cultivar-La Crescent*Date/Time-9/20/2013	-0.0286624	0.152802	-0.0825148	-0.0922938	-0.121664	0.121664	-0.113372	0.373717	-0.122504	-0.0783706	-0.0163924	-0.00943471	-0.0133635	-0.0163924	-0.0269803	-0.0269803	-0.0269803	-0.0251978	-0.0446439	-0.0332558	-0.0163924	-0.0423249	-0.0332558	-0.0373617	-0.0360364	-0.0332558	-0.0446439	-0.0232918	-0.00943471	-0.0302611	-0.0251978	-0.0232918	-0.0332558	-0.0332558	-0.0386498	-0.0232918	-0.0386498	-0.0251978	-0.0360364	-0.0251978	-0.0346695	1	-0.0332558	-0.0286624	-0.0724536	0.208963	-0.0373617	-0.0698636
	Method-CB*Cultivar-Marquette*Date/Time-8/6/2012	-0.0189579	0.101067	-0.0545771	-0.0610451	-0.0804713	0.0804713	-0.0749864	-0.0507281	0.154754	-0.051836	-0.0108423	-0.00624032	-0.00883888	-0.0108423	-0.0178453	-0.0178453	-0.0178453	-0.0166663	0.424647	-0.0219961	-0.0108423	-0.0279946	-0.0219961	-0.0247118	-0.0238352	-0.0219961	-0.0295285	-0.0154057	-0.00624032	-0.0200153	-0.0166663	-0.0154057	-0.0219961	-0.0219961	-0.0255638	-0.0154057	-0.0255638	-0.0166663	-0.0238352	-0.0166663	-0.0229311	-0.0189579	-0.0219961	-0.0189579	-0.0479224	0.138212	-0.0247118	-0.0462093
	Method-CB*Cultivar-Marquette*Date/Time-8/10/2012	-0.0189579	0.101067	-0.0545771	-0.0610451	-0.0804713	0.0804713	-0.0749864	-0.0507281	0.154754	-0.051836	-0.0108423	-0.00624032	-0.00883888	-0.0108423	-0.0178453	-0.0178453	-0.0178453	-0.0166663	-0.0295285	0.570065	-0.0108423	-0.0279946	-0.0219961	-0.0247118	-0.0238352	-0.0219961	-0.0295285	-0.0154057	-0.00624032	-0.0200153	-0.0166663	-0.0154057	-0.0219961	-0.0219961	-0.0255638	-0.0154057	-0.0255638	-0.0166663	-0.0238352	-0.0166663	-0.0229311	-0.0189579	-0.0219961	-0.0189579	-0.0479224	0.138212	-0.0247118	-0.0462093
	Method-CB*Cultivar-Marquette*Date/Time-8/20/2012	-0.0189579	0.101067	-0.0545771	-0.0610451	-0.0804713	0.0804713	-0.0749864	-0.0507281	0.154754	-0.051836	-0.0108423	-0.00624032	-0.00883888	-0.0108423	-0.0178453	-0.0178453	-0.0178453	-0.0166663	-0.0295285	-0.0219961	-0.0108423	0.447914	-0.0219961	-0.0247118	-0.0238352	-0.0219961	-0.0295285	-0.0154057	-0.00624032	-0.0200153	-0.0166663	-0.0154057	-0.0219961	-0.0219961	-0.0255638	-0.0154057	-0.0255638	-0.0166663	-0.0238352	-0.0166663	-0.0229311	-0.0189579	-0.0219961	-0.0189579	-0.0479224	0.138212	-0.0247118	-0.0462093
	Method-CB*Cultivar-Marquette*Date/Time-8/27/2012	-0.0189579	0.101067	-0.0545771	-0.0610451	-0.0804713	0.0804713	-0.0749864	-0.0507281	0.154754	-0.051836	-0.0108423	-0.00624032	-0.00883888	-0.0108423	-0.0178453	-0.0178453	-0.0178453	-0.0166663	-0.0295285	-0.0219961	-0.0108423	-0.0279946	0.570065	-0.0247118	-0.0238352	-0.0219961	-0.0295285	-0.0154057	-0.00624032	-0.0200153	-0.0166663	-0.0154057	-0.0219961	-0.0219961	-0.0255638	-0.0154057	-0.0255638	-0.0166663	-0.0238352	-0.0166663	-0.0229311	-0.0189579	-0.0219961	-0.0189579	-0.0479224	0.138212	-0.0247118	-0.0462093
	Method-CB*Cultivar-Marquette*Date/Time-8/13/2013	-0.0163924	0.0873896	-0.0471912	-0.0527839	0.134735	-0.134735	-0.0648385	-0.0438631	0.133811	-0.0448211	-0.009375	-0.00539582	-0.00764272	-0.009375	-0.0154303	-0.0154303	-0.0154303	-0.0144109	-0.0255324	-0.0190194	-0.009375	-0.0242061	-0.0190194	0.438748	-0.0206096	-0.0190194	-0.0255324	-0.0133208	-0.00539582	-0.0173067	-0.0144109	-0.0133208	-0.0190194	-0.0190194	-0.0221043	-0.0133208	-0.0221043	-0.0144109	-0.0206096	-0.0144109	-0.0198279	-0.0163924	-0.0190194	-0.0163924	0.226247	-0.0784465	-0.0213676	-0.0399558
	Method-CB*Cultivar-Marquette*Date/Time-8/21/2013	-0.0189579	0.101067	-0.0545771	-0.0610451	-0.0804713	0.0804713	-0.0749864	-0.0507281	0.154754	-0.051836	-0.0108423	-0.00624032	-0.00883888	-0.0108423	-0.0178453	-0.0178453	-0.0178453	-0.0166663	-0.0295285	-0.0219961	-0.0108423	-0.0279946	-0.0219961	-0.0247118	0.526078	-0.0219961	-0.0295285	-0.0154057	-0.00624032	-0.0200153	-0.0166663	-0.0154057	-0.0219961	-0.0219961	-0.0255638	-0.0154057	-0.0255638	-0.0166663	-0.0238352	-0.0166663	-0.0229311	-0.0189579	-0.0219961	-0.0189579	-0.0479224	0.138212	-0.0247118	-0.0462093
	Method-CB*Cultivar-Marquette*Date/Time-8/28/2013	-0.0189579	0.101067	-0.0545771	-0.0610451	-0.0804713	0.0804713	-0.0749864	-0.0507281	0.154754	-0.051836	-0.0108423	-0.00624032	-0.00883888	-0.0108423	-0.0178453	-0.0178453	-0.0178453	-0.0166663	-0.0295285	-0.0219961	-0.0108423	-0.0279946	-0.0219961	-0.0247118	-0.0238352	0.570065	-0.0295285	-0.0154057	-0.00624032	-0.0200153	-0.0166663	-0.0154057	-0.0219961	-0.0219961	-0.0255638	-0.0154057	-0.0255638	-0.0166663	-0.0238352	-0.0166663	-0.0229311	-0.0189579	-0.0219961	-0.0189579	-0.0479224	0.138212	-0.0247118	-0.0462093
	Method-CB*Cultivar-Marquette*Date/Time-9/5/2012	-0.0189579	0.101067	-0.0545771	-0.0610451	-0.0804713	0.0804713	-0.0749864	-0.0507281	0.154754	-0.051836	-0.0108423	-0.00624032	-0.00883888	-0.0108423	-0.0178453	-0.0178453	-0.0178453	-0.0166663	-0.0295285	-0.0219961	-0.0108423	-0.0279946	-0.0219961	-0.0247118	-0.0238352	-0.0219961	-0.0295285	-0.0154057	-0.00624032	-0.0200153	-0.0166663	-0.0154057	0.570065	-0.0219961	-0.0255638	-0.0154057	-0.0255638	-0.0166663	-0.0238352	-0.0166663	-0.0229311	-0.0189579	-0.0219961	-0.0189579	-0.0479224	0.138212	-0.0247118	-0.0462093
	Method-CB*Cultivar-Marquette*Date/Time-9/11/2012	-0.0189579	0.101067	-0.0545771	-0.0610451	-0.0804713	0.0804713	-0.0749864	-0.0507281	0.154754	-0.051836	-0.0108423	-0.00624032	-0.00883888	-0.0108423	-0.0178453	-0.0178453	-0.0178453	-0.0166663	-0.0295285	-0.0219961	-0.0108423	-0.0279946	-0.0219961	-0.0247118	-0.0238352	-0.0219961	-0.0295285	-0.0154057	-0.00624032	-0.0200153	-0.0166663	-0.0154057	-0.0219961	0.570065	-0.0255638	-0.0154057	-0.0255638	-0.0166663	-0.0238352	-0.0166663	-0.0229311	-0.0189579	-0.0219961	-0.0189579	-0.0479224	0.138212	-0.0247118	-0.0462093
	Method-CB*Cultivar-Marquette*Date/Time-9/5/2013	-0.0189579	0.101067	-0.0545771	-0.0610451	-0.0804713	0.0804713	-0.0749864	-0.0507281	0.154754	-0.051836	-0.0108423	-0.00624032	-0.00883888	-0.0108423	-0.0178453	-0.0178453	-0.0178453	-0.0166663	-0.0295285	-0.0219961	-0.0108423	-0.0279946	-0.0219961	-0.0247118	-0.0238352	-0.0219961	-0.0295285	-0.0154057	-0.00624032	-0.0200153	-0.0166663	-0.0154057	-0.0219961	-0.0219961	0.490505	-0.0154057	-0.0255638	-0.0166663	-0.0238352	-0.0166663	-0.0229311	-0.0189579	-0.0219961	-0.0189579	-0.0479224	0.138212	-0.0247118	-0.0462093
	Method-CB*Cultivar-Marquette*Date/Time-9/9/2013	-0.0163924	0.0873896	-0.0471912	-0.0527839	0.134735	-0.134735	-0.0648385	-0.0438631	0.133811	-0.0448211	-0.009375	-0.00539582	-0.00764272	-0.009375	-0.0154303	-0.0154303	-0.0154303	-0.0144109	-0.0255324	-0.0190194	-0.009375	-0.0242061	-0.0190194	-0.0213676	-0.0206096	-0.0190194	-0.0255324	-0.0133208	-0.00539582	-0.0173067	-0.0144109	-0.0133208	-0.0190194	-0.0190194	-0.0221043	0.703784	-0.0221043	-0.0144109	-0.0206096	-0.0144109	-0.0198279	-0.0163924	-0.0190194	-0.0163924	0.226247	-0.0784465	-0.0213676	-0.0399558
	Method-CB*Cultivar-Marquette*Date/Time-9/13/2013	-0.0189579	0.101067	-0.0545771	-0.0610451	-0.0804713	0.0804713	-0.0749864	-0.0507281	0.154754	-0.051836	-0.0108423	-0.00624032	-0.00883888	-0.0108423	-0.0178453	-0.0178453	-0.0178453	-0.0166663	-0.0295285	-0.0219961	-0.0108423	-0.0279946	-0.0219961	-0.0247118	-0.0238352	-0.0219961	-0.0295285	-0.0154057	-0.00624032	-0.0200153	-0.0166663	-0.0154057	-0.0219961	-0.0219961	-0.0255638	-0.0154057	0.490505	-0.0166663	-0.0238352	-0.0166663	-0.0229311	-0.0189579	-0.0219961	-0.0189579	-0.0479224	0.138212	-0.0247118	-0.0462093
	Method-CB*Cultivar-Marquette*Date/Time-9/22/2013	-0.0163924	0.0873896	-0.0471912	-0.0527839	-0.0695812	0.0695812	-0.0648385	-0.0438631	0.133811	-0.0448211	-0.009375	-0.00539582	-0.00764272	-0.009375	-0.0154303	-0.0154303	-0.0154303	-0.0144109	-0.0255324	-0.0190194	-0.009375	-0.0242061	-0.0190194	-0.0213676	-0.0206096	-0.0190194	-0.0255324	-0.0133208	-0.00539582	-0.0173067	-0.0144109	-0.0133208	-0.0190194	-0.0190194	-0.0221043	-0.0133208	-0.0221043	0.650549	-0.0206096	-0.0144109	-0.0198279	-0.0163924	-0.0190194	-0.0163924	-0.0414371	0.119508	-0.0213676	-0.0399558
	Method-CB*Cultivar-St. Croix*Date/Time-8/13/2013	-0.0232918	0.124171	-0.0670535	-0.0750002	0.191443	-0.191443	-0.0921284	-0.0623247	-0.0995496	0.2972	-0.0133208	-0.00766687	-0.0108595	-0.0133208	-0.0219248	-0.0219248	-0.0219248	-0.0204763	-0.0362787	-0.0270244	-0.0133208	-0.0343943	-0.0270244	0.623413	-0.029284	-0.0270244	-0.0362787	-0.0189274	-0.00766687	-0.0245909	-0.0204763	-0.0189274	-0.0270244	-0.0270244	-0.0314077	-0.0189274	-0.0314077	-0.0204763	-0.029284	-0.0204763	-0.0281732	-0.0232918	-0.0270244	-0.0232918	0.321471	-0.111464	-0.030361	-0.0567728
	Method-CB*Cultivar-St. Croix*Date/Time-8/29/2013	-0.0251978	0.134332	-0.0725406	-0.0811375	0.0276423	-0.0276423	-0.0996674	-0.0674248	-0.107696	0.321521	-0.0144109	-0.00829426	-0.0117481	-0.0144109	-0.0237189	-0.0237189	-0.0237189	-0.0221519	-0.0392475	-0.0292359	-0.0144109	-0.0372088	-0.0292359	-0.0328455	-0.0316804	-0.0292359	0.564416	-0.0204763	-0.00829426	-0.0266032	-0.0221519	-0.0204763	-0.0292359	-0.0292359	-0.0339779	-0.0204763	-0.0339779	-0.0221519	-0.0316804	-0.0221519	-0.0304787	-0.0251978	-0.0292359	-0.0251978	0.11265	0.0532942	-0.0328455	-0.0614186
	Method-CB*Cultivar-St. Croix*Date/Time-8/24/2013	-0.0163924	0.0873896	-0.0471912	-0.0527839	0.134735	-0.134735	-0.0648385	-0.0438631	-0.0700615	0.209165	-0.009375	-0.00539582	-0.00764272	-0.009375	-0.0154303	-0.0154303	-0.0154303	-0.0144109	-0.0255324	-0.0190194	-0.009375	-0.0242061	-0.0190194	-0.0213676	-0.0206096	-0.0190194	-0.0255324	-0.0133208	-0.00539582	0.541699	-0.0144109	-0.0133208	-0.0190194	-0.0190194	-0.0221043	-0.0133208	-0.0221043	-0.0144109	-0.0206096	-0.0144109	-0.0198279	-0.0163924	-0.0190194	-0.0163924	0.226247	-0.0784465	-0.0213676	-0.0399558
	Method-CB*Cultivar-St. Croix*Date/Time-8/31/2013	-0.0163924	0.0873896	-0.0471912	-0.0527839	0.134735	-0.134735	-0.0648385	-0.0438631	-0.0700615	0.209165	-0.009375	-0.00539582	-0.00764272	-0.009375	-0.0154303	-0.0154303	-0.0154303	-0.0144109	-0.0255324	-0.0190194	-0.009375	-0.0242061	-0.0190194	-0.0213676	-0.0206096	-0.0190194	-0.0255324	-0.0133208	-0.00539582	-0.0173067	-0.0144109	0.703784	-0.0190194	-0.0190194	-0.0221043	-0.0133208	-0.0221043	-0.0144109	-0.0206096	-0.0144109	-0.0198279	-0.0163924	-0.0190194	-0.0163924	0.226247	-0.0784465	-0.0213676	-0.0399558
	Method-CB*Cultivar-St. Croix*Date/Time-9/3/2013	-0.0189579	0.101067	-0.0545771	-0.0610451	0.155822	-0.155822	-0.0749864	-0.0507281	-0.0810267	0.241901	-0.0108423	-0.00624032	-0.00883888	-0.0108423	-0.0178453	-0.0178453	-0.0178453	-0.0166663	-0.0295285	-0.0219961	-0.0108423	-0.0279946	-0.0219961	-0.0247118	-0.0238352	-0.0219961	-0.0295285	-0.0154057	-0.00624032	-0.0200153	-0.0166663	-0.0154057	-0.0219961	-0.0219961	-0.0255638	-0.0154057	-0.0255638	-0.0166663	0.526078	-0.0166663	-0.0229311	-0.0189579	-0.0219961	-0.0189579	0.261656	-0.090724	-0.0247118	-0.0462093
	Method-CB*Cultivar-St. Croix*Date/Time-9/8/2013	-0.0189579	0.101067	-0.0545771	-0.0610451	-0.0804713	0.0804713	-0.0749864	-0.0507281	-0.0810267	0.241901	-0.0108423	-0.00624032	-0.00883888	-0.0108423	-0.0178453	-0.0178453	-0.0178453	-0.0166663	-0.0295285	-0.0219961	-0.0108423	-0.0279946	-0.0219961	-0.0247118	-0.0238352	-0.0219961	-0.0295285	-0.0154057	-0.00624032	-0.0200153	-0.0166663	-0.0154057	-0.0219961	-0.0219961	-0.0255638	-0.0154057	-0.0255638	-0.0166663	-0.0238352	0.752366	-0.0229311	-0.0189579	-0.0219961	-0.0189579	-0.0479224	0.138212	-0.0247118	-0.0462093
	Method-CB*Cultivar-St. Croix*Date/Time-9/15/2013	-0.0189579	0.101067	-0.0545771	-0.0610451	-0.0804713	0.0804713	-0.0749864	-0.0507281	-0.0810267	0.241901	-0.0108423	-0.00624032	-0.00883888	-0.0108423	-0.0178453	-0.0178453	-0.0178453	-0.0166663	-0.0295285	-0.0219961	-0.0108423	-0.0279946	-0.0219961	-0.0247118	-0.0238352	-0.0219961	-0.0295285	-0.0154057	-0.00624032	-0.0200153	-0.0166663	-0.0154057	-0.0219961	-0.0219961	-0.0255638	-0.0154057	-0.0255638	-0.0166663	-0.0238352	-0.0166663	0.546819	-0.0189579	-0.0219961	-0.0189579	-0.0479224	0.138212	-0.0247118	-0.0462093
	Method-CB*Cultivar-St. Croix*Date/Time-9/25/2013	-0.0269803	0.143835	-0.0776721	-0.0868772	-0.114524	0.114524	-0.106718	-0.0721944	-0.115314	0.344265	-0.0154303	-0.008881	-0.0125792	-0.0154303	-0.0253968	-0.0253968	-0.0253968	-0.0237189	-0.0420239	-0.031304	-0.0154303	-0.039841	-0.031304	-0.035169	-0.0339215	-0.031304	-0.0420239	-0.0219248	-0.008881	-0.0284851	-0.0237189	-0.0219248	-0.031304	-0.031304	-0.0363815	-0.0219248	-0.0363815	-0.0237189	-0.0339215	-0.0237189	-0.0326348	-0.0269803	0.811296	-0.0269803	-0.0682014	0.196699	-0.035169	-0.0657634
	Method-GV*Cultivar-Frontenac*Date/Time-8/21/2013	-0.0133635	-0.0874558	0.161952	-0.0430307	-0.0567243	0.0567243	0.117873	-0.0357583	-0.0571158	-0.0365392	-0.00764272	-0.0043988	-0.00623053	-0.00764272	-0.0125792	-0.0125792	-0.0125792	-0.0117481	-0.0208146	-0.015505	-0.00764272	-0.0197334	-0.015505	-0.0174194	0.370832	-0.015505	-0.0208146	-0.0108595	-0.0043988	-0.0141088	-0.0117481	-0.0108595	-0.015505	-0.015505	-0.0180199	-0.0108595	-0.0180199	-0.0117481	-0.0168015	-0.0117481	-0.0161642	-0.0133635	-0.015505	-0.0133635	-0.0337805	-0.0639514	-0.0174194	0.191279
	Method-GV*Cultivar-Frontenac*Date/Time-8/29/2013	-0.0163924	-0.107278	0.19866	-0.0527839	-0.0695812	0.0695812	0.14459	-0.0438631	-0.0700615	-0.0448211	-0.009375	-0.00539582	-0.00764272	-0.009375	-0.0154303	-0.0154303	-0.0154303	-0.0144109	-0.0255324	-0.0190194	-0.009375	-0.0242061	-0.0190194	-0.0213676	-0.0206096	-0.0190194	0.36718	-0.0133208	-0.00539582	-0.0173067	-0.0144109	-0.0133208	-0.0190194	-0.0190194	-0.0221043	-0.0133208	-0.0221043	-0.0144109	-0.0206096	-0.0144109	-0.0198279	-0.0163924	-0.0190194	-0.0163924	-0.0414371	-0.0784465	-0.0213676	0.234634
	Method-GV*Cultivar-Frontenac*Date/Time-9/5/2013	-0.0189579	-0.124068	0.229752	-0.0610451	-0.0804713	0.0804713	0.16722	-0.0507281	-0.0810267	-0.051836	-0.0108423	-0.00624032	-0.00883888	-0.0108423	-0.0178453	-0.0178453	-0.0178453	-0.0166663	-0.0295285	-0.0219961	-0.0108423	-0.0279946	-0.0219961	-0.0247118	-0.0238352	-0.0219961	-0.0295285	-0.0154057	-0.00624032	-0.0200153	-0.0166663	-0.0154057	-0.0219961	-0.0219961	0.490505	-0.0154057	-0.0255638	-0.0166663	-0.0238352	-0.0166663	-0.0229311	-0.0189579	-0.0219961	-0.0189579	-0.0479224	-0.090724	-0.0247118	0.271357
	Method-GV*Cultivar-Frontenac*Date/Time-9/13/2013	-0.0189579	-0.124068	0.229752	-0.0610451	-0.0804713	0.0804713	0.16722	-0.0507281	-0.0810267	-0.051836	-0.0108423	-0.00624032	-0.00883888	-0.0108423	-0.0178453	-0.0178453	-0.0178453	-0.0166663	-0.0295285	-0.0219961	-0.0108423	-0.0279946	-0.0219961	-0.0247118	-0.0238352	-0.0219961	-0.0295285	-0.0154057	-0.00624032	-0.0200153	-0.0166663	-0.0154057	-0.0219961	-0.0219961	-0.0255638	-0.0154057	0.490505	-0.0166663	-0.0238352	-0.0166663	-0.0229311	-0.0189579	-0.0219961	-0.0189579	-0.0479224	-0.090724	-0.0247118	0.271357
	Method-GV*Cultivar-La Crescent*Date/Time-8/29/2013	-0.0163924	-0.107278	0.19866	-0.0527839	0.134735	-0.134735	-0.0648385	0.213733	-0.0700615	-0.0448211	-0.009375	-0.00539582	-0.00764272	-0.009375	-0.0154303	-0.0154303	-0.0154303	-0.0144109	-0.0255324	-0.0190194	-0.009375	-0.0242061	-0.0190194	-0.0213676	-0.0206096	-0.0190194	0.36718	-0.0133208	-0.00539582	-0.0173067	-0.0144109	-0.0133208	-0.0190194	-0.0190194	-0.0221043	-0.0133208	-0.0221043	-0.0144109	-0.0206096	-0.0144109	-0.0198279	-0.0163924	-0.0190194	-0.0163924	-0.0414371	-0.0784465	0.438748	-0.0399558
	Method-GV*Cultivar-La Crescent*Date/Time-8/10/2013	-0.0163924	-0.107278	0.19866	-0.0527839	0.134735	-0.134735	-0.0648385	0.213733	-0.0700615	-0.0448211	-0.009375	-0.00539582	-0.00764272	-0.009375	-0.0154303	-0.0154303	-0.0154303	-0.0144109	-0.0255324	-0.0190194	-0.009375	-0.0242061	-0.0190194	-0.0213676	-0.0206096	-0.0190194	-0.0255324	0.703784	-0.00539582	-0.0173067	-0.0144109	-0.0133208	-0.0190194	-0.0190194	-0.0221043	-0.0133208	-0.0221043	-0.0144109	-0.0206096	-0.0144109	-0.0198279	-0.0163924	-0.0190194	-0.0163924	-0.0414371	-0.0784465	0.438748	-0.0399558
	Method-GV*Cultivar-La Crescent*Date/Time-8/14/2013	-0.00943471	-0.0617445	0.11434	-0.03038	0.0775471	-0.0775471	-0.0373181	0.123015	-0.0403242	-0.025797	-0.00539582	-0.00310559	-0.0043988	-0.00539582	-0.008881	-0.008881	-0.008881	-0.00829426	-0.0146953	-0.0109467	-0.00539582	-0.013932	-0.0109467	-0.0122982	-0.011862	-0.0109467	-0.0146953	-0.00766687	1	-0.00996093	-0.00829426	-0.00766687	-0.0109467	-0.0109467	-0.0127222	-0.00766687	-0.0127222	-0.00829426	-0.011862	-0.00829426	-0.011412	-0.00943471	-0.0109467	-0.00943471	-0.0238493	-0.0451502	0.252523	-0.0229967
	Method-GV*Cultivar-La Crescent*Date/Time-8/24/2013	-0.0133635	-0.0874558	0.161952	-0.0430307	0.109839	-0.109839	-0.0528579	0.17424	-0.0571158	-0.0365392	-0.00764272	-0.0043988	-0.00623053	-0.00764272	-0.0125792	-0.0125792	-0.0125792	-0.0117481	-0.0208146	-0.015505	-0.00764272	-0.0197334	-0.015505	-0.0174194	-0.0168015	-0.015505	-0.0208146	-0.0108595	-0.0043988	0.441606	-0.0117481	-0.0108595	-0.015505	-0.015505	-0.0180199	-0.0108595	-0.0180199	-0.0117481	-0.0168015	-0.0117481	-0.0161642	-0.0133635	-0.015505	-0.0133635	-0.0337805	-0.0639514	0.357678	-0.0325729
	Method-GV*Cultivar-La Crescent*Date/Time-8/30/2013	-0.0163924	-0.107278	0.19866	-0.0527839	-0.0695812	0.0695812	-0.0648385	0.213733	-0.0700615	-0.0448211	-0.009375	-0.00539582	-0.00764272	-0.009375	-0.0154303	-0.0154303	-0.0154303	-0.0144109	-0.0255324	-0.0190194	-0.009375	-0.0242061	-0.0190194	-0.0213676	-0.0206096	-0.0190194	-0.0255324	-0.0133208	-0.00539582	-0.0173067	0.650549	-0.0133208	-0.0190194	-0.0190194	-0.0221043	-0.0133208	-0.0221043	-0.0144109	-0.0206096	-0.0144109	-0.0198279	-0.0163924	-0.0190194	-0.0163924	-0.0414371	-0.0784465	-0.0213676	0.234634
	Method-GV*Cultivar-La Crescent*Date/Time-9/8/2013	-0.00943471	-0.0617445	0.11434	-0.03038	-0.0400478	0.0400478	-0.0373181	0.123015	-0.0403242	-0.025797	-0.00539582	-0.00310559	-0.0043988	-0.00539582	-0.008881	-0.008881	-0.008881	-0.00829426	-0.0146953	-0.0109467	-0.00539582	-0.013932	-0.0109467	-0.0122982	-0.011862	-0.0109467	-0.0146953	-0.00766687	-0.00310559	-0.00996093	-0.00829426	-0.00766687	-0.0109467	-0.0109467	-0.0127222	-0.00766687	-0.0127222	-0.00829426	-0.011862	0.374427	-0.011412	-0.00943471	-0.0109467	-0.00943471	-0.0238493	-0.0451502	-0.0122982	0.135045
	Method-GV*Cultivar-La Crescent*Date/Time-9/15/2013	-0.0133635	-0.0874558	0.161952	-0.0430307	-0.0567243	0.0567243	-0.0528579	0.17424	-0.0571158	-0.0365392	-0.00764272	-0.0043988	-0.00623053	-0.00764272	-0.0125792	-0.0125792	-0.0125792	-0.0117481	-0.0208146	-0.015505	-0.00764272	-0.0197334	-0.015505	-0.0174194	-0.0168015	-0.015505	-0.0208146	-0.0108595	-0.0043988	-0.0141088	-0.0117481	-0.0108595	-0.015505	-0.015505	-0.0180199	-0.0108595	-0.0180199	-0.0117481	-0.0168015	-0.0117481	0.385453	-0.0133635	-0.015505	-0.0133635	-0.0337805	-0.0639514	-0.0174194	0.191279
	Method-GV*Cultivar-Marquette*Date/Time-8/21/2013	-0.0189579	-0.124068	0.229752	-0.0610451	-0.0804713	0.0804713	-0.0749864	-0.0507281	0.154754	-0.051836	-0.0108423	-0.00624032	-0.00883888	-0.0108423	-0.0178453	-0.0178453	-0.0178453	-0.0166663	-0.0295285	-0.0219961	-0.0108423	-0.0279946	-0.0219961	-0.0247118	0.526078	-0.0219961	-0.0295285	-0.0154057	-0.00624032	-0.0200153	-0.0166663	-0.0154057	-0.0219961	-0.0219961	-0.0255638	-0.0154057	-0.0255638	-0.0166663	-0.0238352	-0.0166663	-0.0229311	-0.0189579	-0.0219961	-0.0189579	-0.0479224	-0.090724	-0.0247118	0.271357
	Method-GV*Cultivar-Marquette*Date/Time-8/29/2013	-0.0163924	-0.107278	0.19866	-0.0527839	-0.0695812	0.0695812	-0.0648385	-0.0438631	0.133811	-0.0448211	-0.009375	-0.00539582	-0.00764272	-0.009375	-0.0154303	-0.0154303	-0.0154303	-0.0144109	-0.0255324	-0.0190194	-0.009375	-0.0242061	-0.0190194	-0.0213676	-0.0206096	-0.0190194	0.36718	-0.0133208	-0.00539582	-0.0173067	-0.0144109	-0.0133208	-0.0190194	-0.0190194	-0.0221043	-0.0133208	-0.0221043	-0.0144109	-0.0206096	-0.0144109	-0.0198279	-0.0163924	-0.0190194	-0.0163924	-0.0414371	-0.0784465	-0.0213676	0.234634
	Method-GV*Cultivar-Marquette*Date/Time-9/5/2013	-0.0189579	-0.124068	0.229752	-0.0610451	-0.0804713	0.0804713	-0.0749864	-0.0507281	0.154754	-0.051836	-0.0108423	-0.00624032	-0.00883888	-0.0108423	-0.0178453	-0.0178453	-0.0178453	-0.0166663	-0.0295285	-0.0219961	-0.0108423	-0.0279946	-0.0219961	-0.0247118	-0.0238352	-0.0219961	-0.0295285	-0.0154057	-0.00624032	-0.0200153	-0.0166663	-0.0154057	-0.0219961	-0.0219961	0.490505	-0.0154057	-0.0255638	-0.0166663	-0.0238352	-0.0166663	-0.0229311	-0.0189579	-0.0219961	-0.0189579	-0.0479224	-0.090724	-0.0247118	0.271357
	Method-GV*Cultivar-Marquette*Date/Time-9/13/2013	-0.0189579	-0.124068	0.229752	-0.0610451	-0.0804713	0.0804713	-0.0749864	-0.0507281	0.154754	-0.051836	-0.0108423	-0.00624032	-0.00883888	-0.0108423	-0.0178453	-0.0178453	-0.0178453	-0.0166663	-0.0295285	-0.0219961	-0.0108423	-0.0279946	-0.0219961	-0.0247118	-0.0238352	-0.0219961	-0.0295285	-0.0154057	-0.00624032	-0.0200153	-0.0166663	-0.0154057	-0.0219961	-0.0219961	-0.0255638	-0.0154057	0.490505	-0.0166663	-0.0238352	-0.0166663	-0.0229311	-0.0189579	-0.0219961	-0.0189579	-0.0479224	-0.090724	-0.0247118	0.271357
	Method-GV*Cultivar-Marquette*Date/Time-9/8/2013	-0.00943471	-0.0617445	0.11434	-0.03038	-0.0400478	0.0400478	-0.0373181	-0.0252456	0.0770156	-0.025797	-0.00539582	-0.00310559	-0.0043988	-0.00539582	-0.008881	-0.008881	-0.008881	-0.00829426	-0.0146953	-0.0109467	-0.00539582	-0.013932	-0.0109467	-0.0122982	-0.011862	-0.0109467	-0.0146953	-0.00766687	-0.00310559	-0.00996093	-0.00829426	-0.00766687	-0.0109467	-0.0109467	-0.0127222	-0.00766687	-0.0127222	-0.00829426	-0.011862	0.374427	-0.011412	-0.00943471	-0.0109467	-0.00943471	-0.0238493	-0.0451502	-0.0122982	0.135045
	Method-GV*Cultivar-St. Croix*Date/Time-8/29/2013	-0.0133635	-0.0874558	0.161952	-0.0430307	0.109839	-0.109839	-0.0528579	-0.0357583	-0.0571158	0.170516	-0.00764272	-0.0043988	-0.00623053	-0.00764272	-0.0125792	-0.0125792	-0.0125792	-0.0117481	-0.0208146	-0.015505	-0.00764272	-0.0197334	-0.015505	-0.0174194	-0.0168015	-0.015505	0.299334	-0.0108595	-0.0043988	-0.0141088	-0.0117481	-0.0108595	-0.015505	-0.015505	-0.0180199	-0.0108595	-0.0180199	-0.0117481	-0.0168015	-0.0117481	-0.0161642	-0.0133635	-0.015505	-0.0133635	-0.0337805	-0.0639514	0.357678	-0.0325729
	Method-GV*Cultivar-St. Croix*Date/Time-8/24/2013	-0.0133635	-0.0874558	0.161952	-0.0430307	0.109839	-0.109839	-0.0528579	-0.0357583	-0.0571158	0.170516	-0.00764272	-0.0043988	-0.00623053	-0.00764272	-0.0125792	-0.0125792	-0.0125792	-0.0117481	-0.0208146	-0.015505	-0.00764272	-0.0197334	-0.015505	-0.0174194	-0.0168015	-0.015505	-0.0208146	-0.0108595	-0.0043988	0.441606	-0.0117481	-0.0108595	-0.015505	-0.015505	-0.0180199	-0.0108595	-0.0180199	-0.0117481	-0.0168015	-0.0117481	-0.0161642	-0.0133635	-0.015505	-0.0133635	-0.0337805	-0.0639514	0.357678	-0.0325729
	Method-GV*Cultivar-St. Croix*Date/Time-8/30/2013	-0.0189579	-0.124068	0.229752	-0.0610451	-0.0804713	0.0804713	-0.0749864	-0.0507281	-0.0810267	0.241901	-0.0108423	-0.00624032	-0.00883888	-0.0108423	-0.0178453	-0.0178453	-0.0178453	-0.0166663	-0.0295285	-0.0219961	-0.0108423	-0.0279946	-0.0219961	-0.0247118	-0.0238352	-0.0219961	-0.0295285	-0.0154057	-0.00624032	-0.0200153	0.752366	-0.0154057	-0.0219961	-0.0219961	-0.0255638	-0.0154057	-0.0255638	-0.0166663	-0.0238352	-0.0166663	-0.0229311	-0.0189579	-0.0219961	-0.0189579	-0.0479224	-0.090724	-0.0247118	0.271357
	Method-GV*Cultivar-St. Croix*Date/Time-9/3/2013	-0.0133635	-0.0874558	0.161952	-0.0430307	0.109839	-0.109839	-0.0528579	-0.0357583	-0.0571158	0.170516	-0.00764272	-0.0043988	-0.00623053	-0.00764272	-0.0125792	-0.0125792	-0.0125792	-0.0117481	-0.0208146	-0.015505	-0.00764272	-0.0197334	-0.015505	-0.0174194	-0.0168015	-0.015505	-0.0208146	-0.0108595	-0.0043988	-0.0141088	-0.0117481	-0.0108595	-0.015505	-0.015505	-0.0180199	-0.0108595	-0.0180199	-0.0117481	0.370832	-0.0117481	-0.0161642	-0.0133635	-0.015505	-0.0133635	-0.0337805	-0.0639514	0.357678	-0.0325729
	Method-GV*Cultivar-St. Croix*Date/Time-9/8/2013	-0.00943471	-0.0617445	0.11434	-0.03038	-0.0400478	0.0400478	-0.0373181	-0.0252456	-0.0403242	0.120386	-0.00539582	-0.00310559	-0.0043988	-0.00539582	-0.008881	-0.008881	-0.008881	-0.00829426	-0.0146953	-0.0109467	-0.00539582	-0.013932	-0.0109467	-0.0122982	-0.011862	-0.0109467	-0.0146953	-0.00766687	-0.00310559	-0.00996093	-0.00829426	-0.00766687	-0.0109467	-0.0109467	-0.0127222	-0.00766687	-0.0127222	-0.00829426	-0.011862	0.374427	-0.011412	-0.00943471	-0.0109467	-0.00943471	-0.0238493	-0.0451502	-0.0122982	0.135045
	Method-GV*Cultivar-St. Croix*Date/Time-9/15/2013	-0.0163924	-0.107278	0.19866	-0.0527839	-0.0695812	0.0695812	-0.0648385	-0.0438631	-0.0700615	0.209165	-0.009375	-0.00539582	-0.00764272	-0.009375	-0.0154303	-0.0154303	-0.0154303	-0.0144109	-0.0255324	-0.0190194	-0.009375	-0.0242061	-0.0190194	-0.0213676	-0.0206096	-0.0190194	-0.0255324	-0.0133208	-0.00539582	-0.0173067	-0.0144109	-0.0133208	-0.0190194	-0.0190194	-0.0221043	-0.0133208	-0.0221043	-0.0144109	-0.0206096	-0.0144109	0.472819	-0.0163924	-0.0190194	-0.0163924	-0.0414371	-0.0784465	-0.0213676	0.234634
	Method-GV*Cultivar-St. Croix*Date/Time-9/25/2013	-0.0189579	-0.124068	0.229752	-0.0610451	-0.0804713	0.0804713	-0.0749864	-0.0507281	-0.0810267	0.241901	-0.0108423	-0.00624032	-0.00883888	-0.0108423	-0.0178453	-0.0178453	-0.0178453	-0.0166663	-0.0295285	-0.0219961	-0.0108423	-0.0279946	-0.0219961	-0.0247118	-0.0238352	-0.0219961	-0.0295285	-0.0154057	-0.00624032	-0.0200153	-0.0166663	-0.0154057	-0.0219961	-0.0219961	-0.0255638	-0.0154057	-0.0255638	-0.0166663	-0.0238352	-0.0166663	-0.0229311	-0.0189579	0.570065	-0.0189579	-0.0479224	-0.090724	-0.0247118	0.271357
	Method-PVF*Cultivar-Frontenac*Date/Time-7/12/2012	-0.0189579	-0.124068	-0.0545771	0.205409	0.155822	-0.155822	0.16722	-0.0507281	-0.0810267	-0.051836	-0.0108423	-0.00624032	-0.00883888	-0.0108423	0.70266	-0.0178453	-0.0178453	-0.0166663	-0.0295285	-0.0219961	-0.0108423	-0.0279946	-0.0219961	-0.0247118	-0.0238352	-0.0219961	-0.0295285	-0.0154057	-0.00624032	-0.0200153	-0.0166663	-0.0154057	-0.0219961	-0.0219961	-0.0255638	-0.0154057	-0.0255638	-0.0166663	-0.0238352	-0.0166663	-0.0229311	-0.0189579	-0.0219961	-0.0189579	-0.0479224	-0.090724	-0.0247118	-0.0462093
	Method-PVF*Cultivar-Frontenac*Date/Time-7/18/2012	-0.0189579	-0.124068	-0.0545771	0.205409	0.155822	-0.155822	0.16722	-0.0507281	-0.0810267	-0.051836	-0.0108423	-0.00624032	-0.00883888	-0.0108423	-0.0178453	0.70266	-0.0178453	-0.0166663	-0.0295285	-0.0219961	-0.0108423	-0.0279946	-0.0219961	-0.0247118	-0.0238352	-0.0219961	-0.0295285	-0.0154057	-0.00624032	-0.0200153	-0.0166663	-0.0154057	-0.0219961	-0.0219961	-0.0255638	-0.0154057	-0.0255638	-0.0166663	-0.0238352	-0.0166663	-0.0229311	-0.0189579	-0.0219961	-0.0189579	-0.0479224	-0.090724	-0.0247118	-0.0462093
[truncated: 6,800 more rows]
[truncated: 336 more columns]
