# Supplementary material for: Evaluation of Volatile Metabolites Emitted In-Vivo from Cold-Hardy Grapes during Ripening Using SPME and GC-MS: A Proof-of-Concept
Source: Molecules. 2019 Feb 1;24(3):536. doi: 10.3390/molecules24030536 (PMC6384761; doi:10.3390/molecules24030536)
Supplement: Supplementary file 1 [file molecules-24-00536-s001.zip › Berry Chemistry 2012 and 2013 data.xlsx]

## Sheet: Berry chemisty 2012 data
NE1020 Plot at Iowa State University Horticulture Station
Cultivar	Date	Brix	pH	TA (g/L)
Frontenac	2012-07-25	18.5	2.99	4.485
Frontenac	2012-07-30	20.2	3.09	4.635
Frontenac	2012-08-06	23.2	3.06	4.59
Frontenac	2012-08-13	24.2	3.3	4.95
Frontenac	2012-08-21	25.8	3.3	4.95
Frontenac	2012-08-27	27	3.3	4.95
Frontenac	2012-09-04	27.2	3.39	5.085
Frontenac	2012-09-10	28.4	3.47	5.205
La Crescent	2012-07-25	20	3.04	4.56
La Crescent	2012-07-30	22.2	3.12	4.68
La Crescent	2012-08-06	24	3.09	4.635
La Crescent	2012-08-13	24.2	3.28	4.92
La Crescent	2012-08-21	24.8	3.29	4.935
La Crescent	2012-08-23	25.8	3.27	4.905
La Crescent	2012-08-27	24.8	3.32	4.98
Marquette	2012-07-25	20	3.04	4.56
Marquette	2012-07-30	21.5	3.05	4.575
Marquette	2012-08-06	25.2	3.06	4.59
Marquette	2012-08-13	25.4	3.21	4.815
Marquette	2012-08-21	26.4	3.24	4.86
Marquette	2012-08-27	27.2	3.25	4.875
Marquette	2012-09-04	28	3.3	4.95
St. Croix	2012-07-30	16	3.1	4.65
St. Croix	2012-08-06	18.8	3.21	4.815
St. Croix	2012-08-13	20	3.39	5.085
St. Croix	2012-08-15	20.4	3.44	5.16
NE1020 Plot at South Dakota State University NE Hansen Research Farm
Cultivar	Date	Brix
Frontenac	2012-07-30	13.5
Frontenac	2012-08-06	17.4
Frontenac	2012-08-10	19.4
Frontenac	2012-08-20	22
Frontenac	2012-08-27	23.7
Frontenac	2012-09-05	26.6
Frontenac	2012-09-11	26.5
Marquette	2012-07-30	13.9
Marquette	2012-08-06	18.2
Marquette	2012-08-10	19.9
Marquette	2012-08-20	23.3
Marquette	2012-08-27	24.9
Marquette	2012-09-05	27.5
Marquette	2012-09-11	28.8

## Sheet: Berry chemistry 2013 data
NE1020 Plot at Iowa State University Horticulture Station
Cultivar	Julian Date	Date	Brix	pH	TA (g/L)	Temperature
Frontenac	225	2013-08-13	17.3	2.95	19.8	23.33
Frontenac	231	2013-08-19	20	3.05	19.2	25.33
Frontenac	238	2013-08-26	22.6	3.12	16.05	31.66
Frontenac	243	2013-08-31	25.2	3.22	13.8	29.07
Frontenac	252	2013-09-09	25.6	3.31	12.15	33.52
La Crescent	225	2013-08-13	14.2	2.93	21	23.33
La Crescent	231	2013-08-19	20.2	3.01	17.1	25.33
La Crescent	238	2013-08-26	23.5	3.08	15.75	31.66
La Crescent	243	2013-08-31	25	3.17	12.75	29.07
Marquette	225	2013-08-13	18	2.9	20.4	23.33
Marquette	231	2013-08-19	20.6	3.06	17.55	25.33
Marquette	238	2013-08-26	24.1	3.08	14.55	31.66
Marquette	243	2013-08-31	26.9	3.17	12.23	29.07
Marquette	252	2013-09-09	28.2	3.37	10.2	33.52
St. Croix	225	2013-08-13	13	2.94	17.85	23.33
St. Croix	231	2013-08-19	16.2	3.15	12.75	25.33
St. Croix	238	2013-08-26	18.5	3.26	8.85	31.66
St. Croix	243	2013-08-31	20.2	3.38	7.35	29.07
NE1020 Plot at South Dakota State University NE Hansen Research Farm
Cultivar	Julian Date	Date	Brix	pH	TA (g/L)	Temperature
Frontenac	233	2013-08-21	13.875	2.8475		28.075
Frontenac	241	2013-08-29	15.47	2.8025		30.02
Frontenac	248	2013-09-05	20.3	3.035		29.125
Frontenac	263	2013-09-20	23.35	3.2075		13.8889
La Crescent	242	2013-08-30	20.295	2.7375		33.125
La Crescent	251	2013-09-08	22.15	2.925		27.25
La Crescent	263	2013-09-20	23.5	3.06		13.8889
Marquette	233	2013-08-21	14.455	2.81		27.75
Marquette	241	2013-08-29	18.06	2.7625		30.7
Marquette	248	2013-09-05	22.14	3.006		27.7
Marquette	263	2013-09-20	25.625	3.135		13.8889
St. Croix	242	2013-08-30	13.5813	2.755		33.1
St. Croix	251	2013-09-08	16.9333	3.16667		25.8333
St. Croix	263	2013-09-20	18.625	3.1975		13.8889
Cultivar	Julian Date	Date	Brix	pH	TA (g/L)	Temperature
Frontenac	233	2013-08-21	13.875	2.8475		27.9125	28.075
Marquette	233	2013-08-21	14.455	2.81		27.9125	27.75
Frontenac	241	2013-08-29	15.47	2.8025		30.36	30.02
Marquette	241	2013-08-29	18.06	2.7625		30.36	30.7
La Crescent	242	2013-08-30	20.295	2.7375		33.1125	33.125
St. Croix	242	2013-08-30	13.5813	2.755		33.1125	33.1
Frontenac	248	2013-09-05	20.3	3.035		28.4125	29.125
Marquette	248	2013-09-05	22.14	3.006		28.4125	27.7
La Crescent	251	2013-09-08	22.15	2.925		26.5417	27.25
St. Croix	251	2013-09-08	16.9333	3.16667		26.5417	25.8333
Frontenac	263	2013-09-20	23.35	3.2075		13.8889	13.8889
La Crescent	263	2013-09-20	23.5	3.06		13.8889	13.8889
Marquette	263	2013-09-20	25.625	3.135		13.8889	13.8889
St. Croix	263	2013-09-20	18.625	3.1975		13.8889	13.8889
